# Supplementary material for: DPPA2/4 and SUMO E3 ligase PIAS4 opposingly regulate zygotic transcriptional program
Source: PLoS Biol. 2019 Jun 21;17(6):e3000324. doi: 10.1371/journal.pbio.3000324 (PMC6608977; doi:10.1371/journal.pbio.3000324)
Supplement: S1 Table — List of gene expression in ESCs after Pias4 RNAi. Shown is the average of two replicates. ESC, embryonic stem cell; FPKM, fragments per kilobase of transcript per million fragments mapped; Pias4, protein inhibitor of activated STAT 4; RNAi, RNA interference; RNA-seq, RNA sequencing; siRNA, small interfering RNA. (XLSX) [file pbio.3000324.s009.xlsx]

## Sheet: S1 Table
locus	tracking_id	gene_short_name	gene_type	si-NC	si-Pias4
chr3:108107279-108146146	ENSMUSG00000000001	Gnai3	protein_coding	46.2574	46.1232
chr16:18780446-18811987	ENSMUSG00000000028	Cdc45	protein_coding	32.1018	32.452
chr7:142575528-142578143	ENSMUSG00000000031	H19	lincRNA	0.2	0.2
chrX:161117192-161258213	ENSMUSG00000000037	Scml2	protein_coding	0.961873	0.543803
chr11:121237252-121255856	ENSMUSG00000000056	Narf	protein_coding	4.78247	5.66413
chr6:17281184-17289115	ENSMUSG00000000058	Cav2	protein_coding	0.2	0.2
chr13:5861488-5870393	ENSMUSG00000000078	Klf6	protein_coding	8.38052	7.94128
chr4:120405280-120530186	ENSMUSG00000000085	Scmh1	protein_coding	8.75858	10.3632
chr9:57521231-57532424	ENSMUSG00000000088	Cox5a	protein_coding	264.913	248.849
chr11:85832550-85841948	ENSMUSG00000000093	Tbx2	protein_coding	0.2	0.2
chr11:85886421-85916097	ENSMUSG00000000094	Tbx4	protein_coding	0.289168	0.2
chr11:95568817-95587735	ENSMUSG00000000120	Ngfr	protein_coding	2.15278	1.68392
chr11:103774149-103817957	ENSMUSG00000000125	Wnt3	protein_coding	0.2	0.2
chr11:59306927-59333552	ENSMUSG00000000126	Wnt9a	protein_coding	0.685663	0.452497
chr17:63896017-64139494	ENSMUSG00000000127	Fer	protein_coding	6.93365	7.71397
chr7:126101714-126200501	ENSMUSG00000000131	Xpo6	protein_coding	36.2891	35.2702
chrX:7762559-7775202	ENSMUSG00000000134	Tfe3	protein_coding	32.0101	27.7912
chr11:108920348-108950783	ENSMUSG00000000142	Axin2	protein_coding	3.96937	4.00467
chr5:140705010-140719379	ENSMUSG00000000148	Brat1	protein_coding	4.57278	4.28258
chr5:140758407-140830431	ENSMUSG00000000149	Gna12	protein_coding	17.5415	16.081
chr7:143473720-143499334	ENSMUSG00000000154	Slc22a18	protein_coding	0.899872	0.541145
chr16:96361667-96525580	ENSMUSG00000000159	Igsf5	protein_coding	0.2	0.2
chr9:50617320-50625000	ENSMUSG00000000167	Pih1d2	protein_coding	1.09634	0.2
chr9:50634632-50659780	ENSMUSG00000000168	Dlat	protein_coding	40.6612	45.3503
chr9:50596337-50603849	ENSMUSG00000000171	Sdhd	protein_coding	118.396	104.077
chr6:127072901-127082294	ENSMUSG00000000182	Fgf23	protein_coding	0.2	0.2
chr6:127125161-127152193	ENSMUSG00000000184	Ccnd2	protein_coding	1.34671	1.24188
chr2:31152315-31218775	ENSMUSG00000000194	Gpr107	protein_coding	13.8663	15.7645
chr14:123276640-123627144	ENSMUSG00000000197	Nalcn	protein_coding	0.2	0.2
chr11:114791216-114795945	ENSMUSG00000000202	Btbd17	protein_coding	0.2	0.2
chr7:142892751-142931128	ENSMUSG00000000214	Th	protein_coding	0.2	0.2
chrX:134404550-134456573	ENSMUSG00000000223	Drp2	protein_coding	0.210243	0.2
chr7:143005045-143019644	ENSMUSG00000000244	Tspan32	protein_coding	0.268905	0.2
chr2:38339280-38369733	ENSMUSG00000000247	Lhx2	protein_coding	0.878852	0.405212
chr13:45507443-45546382	ENSMUSG00000000253	Gmpr	protein_coding	3.84814	4.57666
chrX:140664598-140767715	ENSMUSG00000000266	Mid2	protein_coding	0.2	0.2
chr11:88999375-89020293	ENSMUSG00000000275	Trim25	protein_coding	21.9412	26.2992
chr11:89035178-89066850	ENSMUSG00000000276	Dgke	protein_coding	3.70488	3.96757
chr11:88924019-88955465	ENSMUSG00000000278	Scpep1	protein_coding	86.8117	79.0628
chr11:74830919-74845725	ENSMUSG00000000282	Mnt	protein_coding	11.7095	10.1216
chr10:77530251-77565708	ENSMUSG00000000290	Itgb2	protein_coding	0.2	0.2
chr10:31313381-31328204	ENSMUSG00000000295	Hddc2	protein_coding	28.455	30.3894
chr10:31332379-31445921	ENSMUSG00000000296	Tpd52l1	protein_coding	8.82063	9.85149
chr11:59970613-60046489	ENSMUSG00000000301	Pemt	protein_coding	2.28939	1.98753
chr8:106603350-106670246	ENSMUSG00000000303	Cdh1	protein_coding	97.6893	104.964
chr2:179442430-179899373	ENSMUSG00000000305	Cdh4	protein_coding	0.73906	0.689672
chr2:121357713-121363737	ENSMUSG00000000308	Ckmt1	protein_coding	7.97813	7.3216
chr11:70224127-70229798	ENSMUSG00000000317	Bcl6b	protein_coding	2.70912	2.611
chr11:70156196-70170834	ENSMUSG00000000318	Clec10a	protein_coding	0.2	0.2
chr11:70241456-70255353	ENSMUSG00000000320	Alox12	protein_coding	1.35415	1.16686
chr16:18348181-18407076	ENSMUSG00000000325	Arvcf	protein_coding	12.0905	11.6232
chr16:18406885-18426852	ENSMUSG00000000326	Comt	protein_coding	9.15605	7.99343
chr3:116488962-116508208	ENSMUSG00000000339	Rtca	protein_coding	24.8666	26.3589
chr3:116513069-116549981	ENSMUSG00000000340	Dbt	protein_coding	20.3948	24.0778
chr15:100615627-100620731	ENSMUSG00000000346	Dazap2	protein_coding	39.1507	38.5136
chrX:38600577-38613426	ENSMUSG00000000355	Mcts1	protein_coding	18.3798	17.7367
chr2:152626950-152635198	ENSMUSG00000000359	Rem1	protein_coding	0.338183	0.2
chr14:56402696-56525032	ENSMUSG00000000365	Rnf17	protein_coding	8.66638	9.00217
chr10:78186724-78244642	ENSMUSG00000000374	Trappc10	protein_coding	7.76424	8.00763
chr11:6546886-6596744	ENSMUSG00000000378	Ccm2	protein_coding	15.5298	13.5856
chr11:6615597-6626067	ENSMUSG00000000384	Tbrg4	protein_coding	57.6947	51.1411
chr16:97564683-97611195	ENSMUSG00000000385	Tmprss2	protein_coding	0.2	0.2
chr16:97447034-97462907	ENSMUSG00000000386	Mx1	protein_coding	0.2	0.420667
chr6:126821953-126849136	ENSMUSG00000000399	Ndufa9	protein_coding	59.5414	57.9023
chrX:166523006-166585720	ENSMUSG00000000402	Egfl6	protein_coding	0.247776	0.312888
chr4:129548343-129573641	ENSMUSG00000000409	Lck	protein_coding	12.5689	13.1834
chr4:129489013-129491022	ENSMUSG00000000411	Tssk3	protein_coding	0.2	0.2
chr6:18366477-18514843	ENSMUSG00000000416	Cttnbp2	protein_coding	0.2	0.2
chr18:24205343-24286818	ENSMUSG00000000420	Galnt1	protein_coding	24.18	28.8826
chr6:115601937-115618670	ENSMUSG00000000439	Mkrn2	protein_coding	20.9854	18.1925
chr6:115618066-115676635	ENSMUSG00000000441	Raf1	protein_coding	40.1597	40.7539
chr7:127214446-127218498	ENSMUSG00000000486	Sept1	protein_coding	19.6989	19.0994
chr15:79995899-80014808	ENSMUSG00000000489	Pdgfb	protein_coding	1.30604	1.00961
chr15:101128521-101145336	ENSMUSG00000000530	Acvrl1	protein_coding	0.581448	0.761596
chr15:101224206-101232755	ENSMUSG00000000531	Grasp	protein_coding	22.4083	17.0986
chr15:101174066-101213679	ENSMUSG00000000532	Acvr1b	protein_coding	12.2469	12.1125
chr11:60226713-60352905	ENSMUSG00000000538	Tom1l2	protein_coding	2.4564	2.67335
chr1:166130237-166166510	ENSMUSG00000000544	Gpa33	protein_coding	3.45605	4.60072
chr15:103313894-103340086	ENSMUSG00000000552	Zfp385a	protein_coding	10.957	11.3128
chr15:103344288-103366763	ENSMUSG00000000555	Itga5	protein_coding	21.1454	20.5702
chr5:70957596-71095849	ENSMUSG00000000560	Gabra2	protein_coding	0.2	0.2
chr3:105959368-105970037	ENSMUSG00000000561	Wdr77	protein_coding	80.3757	94.4016
chr3:105942697-105960099	ENSMUSG00000000563	Atp5f1	protein_coding	158.17	163.038
chr5:99955934-99978938	ENSMUSG00000000568	Hnrnpd	protein_coding	286.449	295.125
chr17:6601670-6609774	ENSMUSG00000000579	Dynlt1c	protein_coding	8.43058	8.50971
chr11:17257578-17269176	ENSMUSG00000000581	C1d	protein_coding	17.0827	15.4264
chr11:55098114-55113029	ENSMUSG00000000594	Gm2a	protein_coding	10.5755	10.9376
chr5:3803183-3845564	ENSMUSG00000000600	Krit1	protein_coding	16.2884	18.256
chr7:7282315-7299511	ENSMUSG00000000605	Clcn4-2	protein_coding	1.47	1.27108
chr11:50850684-50866208	ENSMUSG00000000617	Grm6	protein_coding	0.2	0.2
chr6:82911884-82939769	ENSMUSG00000000627	Sema4f	protein_coding	0.559851	0.625954
chr6:82725024-82774454	ENSMUSG00000000628	Hk2	protein_coding	55.4197	51.2954
chr11:77763245-77865980	ENSMUSG00000000631	Myo18a	protein_coding	21.5128	22.4054
chr11:77930799-77979048	ENSMUSG00000000632	Sez6	protein_coding	0.806939	0.495312
chr17:83831355-83846790	ENSMUSG00000000673	Haao	protein_coding	0.2	0.268619
chr4:134082447-134095082	ENSMUSG00000000682	Cd52	protein_coding	0.74586	0.5645
chr11:77515120-77538607	ENSMUSG00000000686	Abhd15	protein_coding	0.2	0.2
chr11:96292475-96301569	ENSMUSG00000000690	Hoxb6	protein_coding	0.2	0.2
chr6:83034172-83052562	ENSMUSG00000000693	Loxl3	protein_coding	0.2	0.2
chr13:23456991-23465901	ENSMUSG00000000706	Btn1a1	protein_coding	0.2	0.2
chr17:53566860-53672720	ENSMUSG00000000708	Kat2b	protein_coding	22.2925	28.3209
chr10:128677192-128696268	ENSMUSG00000000711	Rab5b	protein_coding	22.5652	21.4427
chr10:78041946-78063622	ENSMUSG00000000730	Dnmt3l	protein_coding	43.8451	40.2563
chr10:78030021-78043610	ENSMUSG00000000731	Aire	protein_coding	1.71833	2.90859
chr10:78069359-78079525	ENSMUSG00000000732	Icosl	protein_coding	4.8114	5.943
chr11:75298165-75348324	ENSMUSG00000000751	Rpa1	protein_coding	121.251	125.29
chr11:75409768-75422701	ENSMUSG00000000753	Serpinf1	protein_coding	7.34914	7.48395
chr8:12614276-12672248	ENSMUSG00000000759	Tubgcp3	protein_coding	19.0755	19.7832
chr14:70438747-70443471	ENSMUSG00000000776	Polr3d	protein_coding	23.804	23.758
chr11:52252370-52283014	ENSMUSG00000000782	Tcf7	protein_coding	27.7597	26.8451
chrX:13280969-13294052	ENSMUSG00000000787	Ddx3x	protein_coding	171.733	174.928
chr8:70808448-70821424	ENSMUSG00000000791	Il12rb1	protein_coding	0.515414	0.396039
chr8:70882888-70892757	ENSMUSG00000000792	Slc5a5	protein_coding	0.312596	0.653948
chr3:89520163-89675132	ENSMUSG00000000794	Kcnn3	protein_coding	0.2	0.2
chr11:84984441-85140161	ENSMUSG00000000804	Usp32	protein_coding	8.21663	9.61693
chr11:84957785-84966044	ENSMUSG00000000805	Car4	protein_coding	17.0074	20.9185
chr6:89643987-89675529	ENSMUSG00000000811	Txnrd3	protein_coding	1.87005	2.32022
chr2:181582102-181592803	ENSMUSG00000000823	Znf512b	protein_coding	10.3316	9.56529
chr2:181520484-181555133	ENSMUSG00000000826	Dnajc5	protein_coding	26.66	21.1328
chr2:181497141-181517966	ENSMUSG00000000827	Tpd52l2	protein_coding	84.8212	74.0812
chrX:68678540-68717963	ENSMUSG00000000838	Fmr1	protein_coding	32.0157	31.917
chr11:24078055-24174123	ENSMUSG00000000861	Bcl11a	protein_coding	1.8194	1.26606
chr2:154585757-154603708	ENSMUSG00000000876	Pxmp4	protein_coding	4.58836	5.28783
chrX:100767721-100818410	ENSMUSG00000000881	Dlg3	protein_coding	16.3809	16.073
chr16:18498767-18566679	ENSMUSG00000000884	Gnb1l	protein_coding	4.64513	3.97121
chr10:75923221-75932502	ENSMUSG00000000901	Mmp11	protein_coding	34.5988	28.2218
chr10:75896768-75921617	ENSMUSG00000000902	Smarcb1	protein_coding	77.7615	82.1864
chr10:75943056-75949657	ENSMUSG00000000903	Vpreb3	protein_coding	1.44066	0.815411
chr5:123973627-124005558	ENSMUSG00000000915	Hip1r	protein_coding	3.57367	3.68389
chr5:135369952-135376805	ENSMUSG00000000916	Nsun5	protein_coding	9.51807	10.2278
chr15:75657034-75678800	ENSMUSG00000000934	Top1mt	protein_coding	6.06052	7.58681
chr6:52231196-52240854	ENSMUSG00000000938	Hoxa10	protein_coding	1.09527	1.04524
chr6:52189670-52191753	ENSMUSG00000000942	Hoxa4	protein_coding	0.505964	0.267524
chr7:59974148-60005064	ENSMUSG00000000948	Gm38393	protein_coding	8.48339	5.62191
chr14:54431611-54441265	ENSMUSG00000000957	Mmp14	protein_coding	9.70829	8.81057
chr14:54369441-54417780	ENSMUSG00000000958	Slc7a7	protein_coding	12.1725	8.08378
chr14:54360840-54369673	ENSMUSG00000000959	Oxa1l	protein_coding	34.6548	37.5329
chr11:83753695-83783754	ENSMUSG00000000976	Heatr6	protein_coding	7.70889	6.57856
chr11:83647843-83649355	ENSMUSG00000000982	Ccl3	protein_coding	0.2	0.2
chr9:21029372-21030531	ENSMUSG00000001014	Icam4	protein_coding	0.242167	0.693591
chr3:90476125-90488379	ENSMUSG00000001016	Ilf2	protein_coding	109.837	111.835
chr3:90498955-90509498	ENSMUSG00000001017	Chtop	protein_coding	58.1322	60.5217
chr3:90488025-90491033	ENSMUSG00000001018	Snapin	protein_coding	27.9271	32.224
chr3:90603770-90606045	ENSMUSG00000001020	S100a4	protein_coding	0.2	0.263555
chr3:90612881-90624181	ENSMUSG00000001025	S100a6	protein_coding	3.64357	0.739044
chr11:106318591-106349389	ENSMUSG00000001027	Scn4a	protein_coding	0.2	0.2
chr11:61488811-61494406	ENSMUSG00000001034	Mapk7	protein_coding	20.9391	14.801
chr11:61517248-61579687	ENSMUSG00000001036	Epn2	protein_coding	16.3533	15.217
chr11:61505143-61512931	ENSMUSG00000001039	B9d1	protein_coding	15.8215	18.7131
chr3:129982758-130061553	ENSMUSG00000001052	Sec24b	protein_coding	21.705	17.9084
chr11:51643062-51650842	ENSMUSG00000001053	N4bp3	protein_coding	12.2032	10.3026
chr11:51623670-51635896	ENSMUSG00000001054	Rmnd5b	protein_coding	19.7197	19.3691
chr11:51619734-51623714	ENSMUSG00000001056	Nhp2	protein_coding	173.171	164.332
chr15:99084685-99087817	ENSMUSG00000001076	C1ql4	protein_coding	1.45403	0.69884
chr5:34633641-34637212	ENSMUSG00000001082	Mfsd10	protein_coding	21.7001	26.1311
chr4:136469760-136554780	ENSMUSG00000001089	Luzp1	protein_coding	32.577	37.5493
chr5:114363566-114380508	ENSMUSG00000001098	Kctd10	protein_coding	26.7791	23.4271
chr11:78512192-78522736	ENSMUSG00000001100	Poldip2	protein_coding	45.7009	50.8398
chr11:78503446-78505081	ENSMUSG00000001103	Sebox	protein_coding	0.2	0.2
chr11:78536360-78541737	ENSMUSG00000001105	Ift20	protein_coding	22.001	18.6937
chr10:76708791-76726168	ENSMUSG00000001119	Col6a1	protein_coding	0.2	0.2
chr10:76761856-76961887	ENSMUSG00000001120	Pcbp3	protein_coding	12.7016	16.7837
chr11:78962973-78984946	ENSMUSG00000001123	Lgals9	protein_coding	1.73508	2.16188
chrX:20797813-20860519	ENSMUSG00000001127	Araf	protein_coding	28.8419	30.3565
chrX:20925453-20931555	ENSMUSG00000001128	Cfp	protein_coding	1.46826	1.09158
chrX:20870165-20874735	ENSMUSG00000001131	Timp1	protein_coding	34.8521	26.4852
chrX:20941721-20962017	ENSMUSG00000001134	Uxt	protein_coding	24.2719	22.932
chr1:36511866-36528237	ENSMUSG00000001138	Cnnm3	protein_coding	7.94745	9.04351
chr1:36419870-36445271	ENSMUSG00000001143	Lman2l	protein_coding	5.66082	5.77539
chr10:76468970-76515856	ENSMUSG00000001150	Mcm3ap	protein_coding	21.2433	20.8428
chr10:76351253-76442912	ENSMUSG00000001151	Pcnt	protein_coding	13.41	12.8821
chr6:86647043-86669159	ENSMUSG00000001156	Mxd1	protein_coding	0.421929	0.421621
chr6:86691767-86733378	ENSMUSG00000001157	Gmcl1	protein_coding	10.8219	9.45869
chr6:86675220-86684522	ENSMUSG00000001158	Snrnp27	protein_coding	58.4489	67.3368
chr5:120800193-120812514	ENSMUSG00000001166	Oas1c	protein_coding	1.48204	1.23938
chrX:47912386-47965868	ENSMUSG00000001173	Ocrl	protein_coding	11.6252	14.5455
chr12:100199434-100209806	ENSMUSG00000001175	Calm1	protein_coding	66.6683	67.8277
chr10:78269177-78352489	ENSMUSG00000001211	Agpat3	protein_coding	14.2012	13.5873
chr17:56123084-56140343	ENSMUSG00000001227	Sema6b	protein_coding	0.519292	0.681497
chr17:56303320-56323486	ENSMUSG00000001228	Uhrf1	protein_coding	119.106	124.819
chr17:56186681-56218889	ENSMUSG00000001229	Dpp9	protein_coding	15.5282	13.8708
chr11:101246027-101259546	ENSMUSG00000001240	Ramp2	protein_coding	5.19879	6.25783
chr7:30957774-30973464	ENSMUSG00000001247	Lsr	protein_coding	14.1422	13.3157
chr7:31130126-31155896	ENSMUSG00000001248	Gramd1a	protein_coding	16.3315	15.5624
chr7:31098724-31115290	ENSMUSG00000001249	Hpn	protein_coding	2.53364	3.04834
chr12:111669354-111672338	ENSMUSG00000001270	Ckb	protein_coding	62.4288	51.601
chr15:102406142-102436404	ENSMUSG00000001280	Sp1	protein_coding	35.433	34.9171
chr15:102215994-102231935	ENSMUSG00000001281	Itgb7	protein_coding	2.89355	3.0753
chr15:102331708-102338139	ENSMUSG00000001285	Myg1	protein_coding	29.1983	24.9721
chr15:102234937-102257517	ENSMUSG00000001288	Rarg	protein_coding	26.4108	25.463
chr15:102326115-102331873	ENSMUSG00000001289	Pfdn5	protein_coding	111.313	132.895
chr8:8617433-8660773	ENSMUSG00000001300	Efnb2	protein_coding	2.17026	1.92558
chr1:186720977-186749358	ENSMUSG00000001305	Rrp15	protein_coding	46.6758	48.1155
chr11:101464998-101471853	ENSMUSG00000001313	Rnd2	protein_coding	14.5386	14.0258
chr11:74906358-74925948	ENSMUSG00000001323	Srr	protein_coding	2.82063	2.69577
chr4:129287616-129308559	ENSMUSG00000001333	Sync	protein_coding	0.540075	0.78293
chr4:129136998-129144593	ENSMUSG00000001334	Fndc5	protein_coding	1.46703	1.17839
chr9:22126730-22135746	ENSMUSG00000001348	Acp5	protein_coding	5.6117	4.60254
chr9:22099280-22109630	ENSMUSG00000001349	Cnn1	protein_coding	0.464353	0.24417
chr9:78081498-78109065	ENSMUSG00000001366	Fbxo9	protein_coding	8.70947	9.33817
chr6:3498381-3603531	ENSMUSG00000001376	Ccdc132	protein_coding	12.6917	13.3548
chr18:36766529-36783205	ENSMUSG00000001380	Hars	protein_coding	48.8941	47.5444
chr18:36793922-36799660	ENSMUSG00000001383	Zmat2	protein_coding	45.1632	42.5391
chr2:164769897-164778822	ENSMUSG00000001403	Ube2c	protein_coding	249.409	270.41
chr3:88336259-88362338	ENSMUSG00000001415	Smg5	protein_coding	53.8494	51.5078
chr3:88297115-88321767	ENSMUSG00000001416	Cct3	protein_coding	259.517	251.86
chr3:88325022-88331313	ENSMUSG00000001418	Glmp	protein_coding	61.0699	75.919
chr3:88142371-88172086	ENSMUSG00000001419	Mef2d	protein_coding	18.9958	14.8863
chr3:88328654-88336148	ENSMUSG00000001420	Tmem79	protein_coding	4.12058	2.56942
chr6:28475138-28935162	ENSMUSG00000001424	Snd1	protein_coding	115.782	107.721
chr10:77052177-77166548	ENSMUSG00000001435	Col18a1	protein_coding	25.0606	20.6868
chr10:77032240-77061002	ENSMUSG00000001436	Slc19a1	protein_coding	7.98115	9.51577
chr11:97159713-97187881	ENSMUSG00000001440	Kpnb1	protein_coding	252.179	271.25
chr11:97205841-97280638	ENSMUSG00000001441	Npepps	protein_coding	62.5979	59.0025
chr11:97098070-97115331	ENSMUSG00000001444	Tbx21	protein_coding	0.2	0.2
chr11:97041559-97049213	ENSMUSG00000001445	Mrpl10	protein_coding	37.2992	39.8752
chr5:4081144-4104746	ENSMUSG00000001467	Cyp51	protein_coding	20.5245	21.206
chr18:67390716-67402748	ENSMUSG00000001473	Tubb6	protein_coding	63.9844	54.881
chr11:101877509-101894374	ENSMUSG00000001493	Meox1	protein_coding	0.2	0.2
chr11:101962457-101967015	ENSMUSG00000001494	Sost	protein_coding	0.2	0.2
chr12:56691766-56712822	ENSMUSG00000001497	Pax9	protein_coding	0.2	0.2
chr13:72628819-72634198	ENSMUSG00000001504	Irx2	protein_coding	3.95216	3.57264
chr11:94936223-94953042	ENSMUSG00000001506	Col1a1	protein_coding	0.2	0.2
chr11:95044473-95076801	ENSMUSG00000001507	Itga3	protein_coding	8.33643	7.41336
chr11:94962790-94976327	ENSMUSG00000001508	Sgca	protein_coding	0.558496	0.219763
chr11:95120118-95125296	ENSMUSG00000001510	Dlx3	protein_coding	0.2	0.415353
chr6:128362966-128375893	ENSMUSG00000001517	Foxm1	protein_coding	41.2709	46.4347
chr6:128409443-128424931	ENSMUSG00000001518	Itfg2	protein_coding	7.36884	7.48016
chr6:128399295-128408932	ENSMUSG00000001520	Nrip2	protein_coding	0.2	0.297428
chr6:128321139-128355851	ENSMUSG00000001521	Tulp3	protein_coding	28.2868	28.8151
chr17:35667729-35673739	ENSMUSG00000001524	Gtf2h4	protein_coding	26.329	23.511
chr17:35833920-35838306	ENSMUSG00000001525	Tubb5	protein_coding	855.125	766.338
chr13:75707483-75772356	ENSMUSG00000001542	Ell2	protein_coding	14.7113	14.2139
chr11:100368957-100397763	ENSMUSG00000001552	Jup	protein_coding	20.0898	19.1538
chr11:100415696-100424824	ENSMUSG00000001555	Fkbp10	protein_coding	11.1094	11.1537
chr11:100441916-100457022	ENSMUSG00000001558	Klhl10	protein_coding	0.345774	0.398869
chr5:29473033-29478470	ENSMUSG00000001566	Mnx1	protein_coding	0.201023	0.334259
chr5:29434663-29457843	ENSMUSG00000001569	Nom1	protein_coding	12.7396	16.0195
chr17:26561488-26656931	ENSMUSG00000001576	Ergic1	protein_coding	61.2622	56.2695
chr11:69851004-69858730	ENSMUSG00000001583	Tnk1	protein_coding	4.0999	5.88495
chr11:69881566-69895539	ENSMUSG00000001588	Acap1	protein_coding	1.34335	1.04601
chr4:136247728-136274898	ENSMUSG00000001604	Tcea3	protein_coding	21.2287	24.9081
chr5:87925578-87932665	ENSMUSG00000001622	Csn3	protein_coding	0.2	0.45644
chr12:40201566-40248504	ENSMUSG00000001627	Ifrd1	protein_coding	39.969	54.1151
chr6:146724994-146778812	ENSMUSG00000001630	Stk38l	protein_coding	6.38015	6.47291
chr6:113307180-113324857	ENSMUSG00000001632	Brpf1	protein_coding	14.63	14.4214
chr6:34302433-34317478	ENSMUSG00000001642	Akr1b3	protein_coding	95.7248	101.519
chr15:102921102-102928814	ENSMUSG00000001655	Hoxc13	protein_coding	0.475909	0.685238
chr15:102990606-102994111	ENSMUSG00000001657	Hoxc8	protein_coding	0.2	0.2
chr15:102998256-103011881	ENSMUSG00000001661	Hoxc6	protein_coding	0.2	0.2
chr10:75783812-75798584	ENSMUSG00000001663	Gstt1	protein_coding	3.64529	3.07137
chr10:75774114-75781414	ENSMUSG00000001665	Gstt3	protein_coding	5.92136	4.71189
chr10:75771229-75773414	ENSMUSG00000001666	Ddt	protein_coding	50.045	40.9882
chr8:109947913-109962203	ENSMUSG00000001672	Marveld3	protein_coding	0.631291	0.701302
chr1:121553834-121567989	ENSMUSG00000001674	Ddx18	protein_coding	64.7336	70.6777
chr5:148504634-148552789	ENSMUSG00000001687	Ubl3	protein_coding	22.8105	21.5939
chr18:56432131-56503792	ENSMUSG00000001700	Gramd3	protein_coding	3.25492	2.59952
chr13:38645697-38659028	ENSMUSG00000001707	Eef1e1	protein_coding	83.3005	89.0495
chr12:112653820-112674884	ENSMUSG00000001729	Akt1	protein_coding	30.6489	29.3633
chr5:136966615-136975858	ENSMUSG00000001739	Cldn15	protein_coding	0.2	0.2
chr19:3896049-3907133	ENSMUSG00000001750	Tcirg1	protein_coding	6.20804	5.94903
chr11:101070011-101077672	ENSMUSG00000001751	Naglu	protein_coding	1.46639	1.36923
chr11:101082564-101086619	ENSMUSG00000001755	Coasy	protein_coding	18.1495	18.3177
chr6:29735502-29761365	ENSMUSG00000001761	Smo	protein_coding	16.0556	15.5205
chr6:29694221-29718559	ENSMUSG00000001763	Tspan33	protein_coding	1.82192	2.11756
chr2:145917478-145935014	ENSMUSG00000001767	Crnkl1	protein_coding	23.4649	28.0154
chr2:145784733-145887616	ENSMUSG00000001768	Rin2	protein_coding	2.00041	1.78177
chr7:86719351-86775864	ENSMUSG00000001773	Folh1	protein_coding	0.2	0.2
chr9:18292266-18314000	ENSMUSG00000001774	Chordc1	protein_coding	20.1158	26.2093
chr10:85938636-85957823	ENSMUSG00000001783	Rtcb	protein_coding	85.1861	81.7339
chr10:85871830-85889096	ENSMUSG00000001785	Pwp1	protein_coding	44.4495	45.0754
chr10:86021971-86051873	ENSMUSG00000001786	Fbxo7	protein_coding	8.33868	9.55671
chr7:30186941-30195164	ENSMUSG00000001794	Capns1	protein_coding	353.929	378.386
chr7:35200026-35215370	ENSMUSG00000001802	Lrp3	protein_coding	5.04748	3.69324
chr2:74668309-74671599	ENSMUSG00000001819	Hoxd13	protein_coding	0.682369	0.549253
chr2:74675012-74677705	ENSMUSG00000001823	Hoxd12	protein_coding	0.2	0.2
chr7:101858330-101870788	ENSMUSG00000001827	Folr1	protein_coding	23.3062	22.5275
chr7:101663632-101790168	ENSMUSG00000001829	Clpb	protein_coding	46.4703	43.8995
chr9:25252438-25308571	ENSMUSG00000001833	Sept7	protein_coding	63.3566	70.6561
chr5:143316488-143329256	ENSMUSG00000001844	Zdhhc4	protein_coding	15.6958	14.2227
chr5:143503633-143528036	ENSMUSG00000001847	Rac1	protein_coding	146.906	141.757
chr2:31974435-32053975	ENSMUSG00000001855	Nup214	protein_coding	24.1923	25.1814
chr2:31950138-31973442	ENSMUSG00000001864	Aif1l	protein_coding	7.04529	7.20828
chr17:75005567-75392512	ENSMUSG00000001870	Ltbp1	protein_coding	2.45408	2.98952
chr11:21321137-21371201	ENSMUSG00000001891	Ugp2	protein_coding	13.1967	14.3013
chr11:106008123-106034549	ENSMUSG00000001901	Kcnh6	protein_coding	0.235506	0.2
chr8:84686306-84699808	ENSMUSG00000001909	Trmt1	protein_coding	52.5812	47.0339
chr8:84670482-84687862	ENSMUSG00000001910	Nacc1	protein_coding	121.169	116.434
chr8:84699875-84800344	ENSMUSG00000001911	Nfix	protein_coding	0.570818	0.43003
chr7:16781345-16798274	ENSMUSG00000001918	Slc1a5	protein_coding	49.9205	46.0686
chrX:20658325-20683179	ENSMUSG00000001924	Uba1	protein_coding	177.989	172.607
chr6:125546773-125686679	ENSMUSG00000001930	Vwf	protein_coding	0.773064	0.740158
chr9:37613846-37648318	ENSMUSG00000001942	Siae	protein_coding	4.25383	4.12236
chr9:37539254-37544205	ENSMUSG00000001943	Vsig2	protein_coding	0.975224	1.4768
chr9:37528077-37538319	ENSMUSG00000001946	Esam	protein_coding	1.35045	1.0745
chr9:37603294-37613720	ENSMUSG00000001948	Spa17	protein_coding	2.19165	3.85547
chrX:74313032-74320149	ENSMUSG00000001962	Fam50a	protein_coding	35.6252	36.6412
chrX:74254686-74261548	ENSMUSG00000001964	Emd	protein_coding	84.688	83.7107
chr11:106066060-106073612	ENSMUSG00000001983	Taco1	protein_coding	6.39954	5.02405
chr4:125490699-125714173	ENSMUSG00000001985	Grik3	protein_coding	3.19343	2.75004
chrX:41400853-41678601	ENSMUSG00000001986	Gria3	protein_coding	0.49279	0.214132
chr7:16455720-16476780	ENSMUSG00000001988	Npas1	protein_coding	0.2	0.248804
chr8:125418062-125492710	ENSMUSG00000001995	Sipa1l2	protein_coding	11.0107	12.3428
chr2:127008716-127067909	ENSMUSG00000001998	Ap4e1	protein_coding	6.31374	6.45936
chr2:127070664-127097084	ENSMUSG00000001999	Blvra	protein_coding	7.98912	9.99406
chrX:73793358-73824969	ENSMUSG00000002006	Pdzd4	protein_coding	20.5665	22.2255
chrX:73774404-73778925	ENSMUSG00000002007	Srpk3	protein_coding	0.2	0.2
chrX:73778962-73786897	ENSMUSG00000002010	Idh3g	protein_coding	102.007	138.135
chrX:73655993-73660117	ENSMUSG00000002012	Pnck	protein_coding	1.34401	0.546349
chrX:73787027-73790830	ENSMUSG00000002014	Ssr4	protein_coding	39.3076	42.2279
chrX:73686177-73716175	ENSMUSG00000002015	Bcap31	protein_coding	54.4867	59.6042
chr17:75537085-75551946	ENSMUSG00000002017	Fam98a	protein_coding	24.7338	26.0339
chr12:84783211-84876532	ENSMUSG00000002020	Ltbp2	protein_coding	0.2	0.2
chr9:44803354-44881296	ENSMUSG00000002028	Kmt2a	protein_coding	10.9615	12.3967
chr9:44767907-44792714	ENSMUSG00000002031	Ift46	protein_coding	53.9493	59.2493
chr9:44793775-44799307	ENSMUSG00000002032	Tmem25	protein_coding	0.800706	0.601973
chr9:44969571-44980431	ENSMUSG00000002033	Cd3g	protein_coding	0.2	0.2
chr7:19508669-19516145	ENSMUSG00000002043	Trappc6a	protein_coding	19.8605	15.4035
chr11:78206745-78245987	ENSMUSG00000002052	Supt6	protein_coding	41.254	41.2623
chr11:78301528-78322457	ENSMUSG00000002055	Spag5	protein_coding	37.1732	37.0802
chr11:78343481-78349164	ENSMUSG00000002058	Unc119	protein_coding	20.3367	21.5138
chr11:78188429-78192193	ENSMUSG00000002059	Rab34	protein_coding	11.8832	13.7506
chr11:78245745-78255496	ENSMUSG00000002064	Sdf2	protein_coding	23.362	15.9112
chr7:38097983-38107534	ENSMUSG00000002068	Ccne1	protein_coding	111.113	138.935
chr17:31944768-32034508	ENSMUSG00000002076	Hsf2bp	protein_coding	22.5058	22.967
chr7:16309615-16318205	ENSMUSG00000002083	Bbc3	protein_coding	13.4451	11.7708
chr2:91118143-91136516	ENSMUSG00000002100	Mybpc3	protein_coding	0.2	0.2
chr2:91054008-91066369	ENSMUSG00000002102	Psmc3	protein_coding	146.094	159.178
chr2:91202884-91214098	ENSMUSG00000002103	Acp2	protein_coding	4.55152	4.17663
chr2:91035619-91045729	ENSMUSG00000002104	Rapsn	protein_coding	0.309207	0.2
chr2:91061790-91070417	ENSMUSG00000002105	Slc39a13	protein_coding	5.42809	5.03879
chr2:6539693-7509563	ENSMUSG00000002107	Celf2	protein_coding	2.69936	1.49676
chr2:91184060-91202834	ENSMUSG00000002108	Nr1h3	protein_coding	0.734592	0.2
chr2:91211571-91236982	ENSMUSG00000002109	Ddb2	protein_coding	11.4367	10.9235
chr2:91082389-91115756	ENSMUSG00000002111	Spi1	protein_coding	0.258805	0.517929
chr11:4160349-4182541	ENSMUSG00000002129	Sf3a1	protein_coding	47.4861	46.3912
chr10:127642985-127660957	ENSMUSG00000002147	Stat6	protein_coding	10.2336	9.64064
chr8:83389866-83428552	ENSMUSG00000002190	Clgn	protein_coding	4.01407	4.28836
chr7:44572431-44586862	ENSMUSG00000002204	Napsa	protein_coding	0.439044	0.704163
chr7:44748412-44777515	ENSMUSG00000002205	Vrk3	protein_coding	21.2304	21.1591
chr7:24399618-24422778	ENSMUSG00000002210	Smg9	protein_coding	12.4462	11.8666
chr5:27740079-27791691	ENSMUSG00000002221	Paxip1	protein_coding	30.4671	33.2533
chr6:71388633-71440637	ENSMUSG00000002222	Rmnd5a	protein_coding	26.9126	28.967
chr3:104794835-104818563	ENSMUSG00000002227	Mov10	protein_coding	54.493	53.8965
chr3:104781055-104786018	ENSMUSG00000002228	Ppm1j	protein_coding	13.4255	12.3289
chr3:104788374-104794459	ENSMUSG00000002233	Rhoc	protein_coding	87.3525	75.6761
chr17:28331670-28350805	ENSMUSG00000002249	Tead3	protein_coding	1.7374	1.73611
chr17:28232753-28301469	ENSMUSG00000002250	Ppard	protein_coding	9.37415	10.0669
chr17:28207777-28228608	ENSMUSG00000002257	Def6	protein_coding	8.03757	7.21995
chr7:6703891-6730421	ENSMUSG00000002265	Peg3	protein_coding	27.1465	24.4864
chr7:6675442-6696450	ENSMUSG00000002266	Zim1	protein_coding	0.38579	0.418262
chr17:25794570-25797136	ENSMUSG00000002274	Metrn	protein_coding	5.81573	5.08826
chr17:25579173-25662826	ENSMUSG00000002279	Lmf1	protein_coding	5.77304	5.06098
chr17:25773775-25783332	ENSMUSG00000002280	Narfl	protein_coding	7.44563	7.42533
chr17:33773749-33781575	ENSMUSG00000002289	Angptl4	protein_coding	4.54399	4.80504
chr5:8396972-8422716	ENSMUSG00000002297	Dbf4	protein_coding	103.475	117.85
chr17:33909413-33915589	ENSMUSG00000002307	Daxx	protein_coding	24.0637	23.9046
chr17:33843090-33849774	ENSMUSG00000002308	Cd320	protein_coding	16.7651	16.4562
chr14:55625399-55637895	ENSMUSG00000002319	Ipo4	protein_coding	22.887	30.4029
chr14:55635964-55643806	ENSMUSG00000002320	Tm9sf1	protein_coding	10.829	11.9622
chr14:55618036-55625395	ENSMUSG00000002324	Rec8	protein_coding	11.2567	13.4311
chr14:55603570-55610030	ENSMUSG00000002325	Irf9	protein_coding	5.16222	4.58614
chr14:55672234-55678750	ENSMUSG00000002326	Gmpr2	protein_coding	14.4729	16.2243
chr14:55657878-55660508	ENSMUSG00000002329	Mdp1	protein_coding	18.1456	18.8261
chr14:55739019-55745690	ENSMUSG00000002332	Dhrs1	protein_coding	26.5586	37.0704
chr8:70093084-70120873	ENSMUSG00000002341	Ncan	protein_coding	1.29175	0.846086
chr8:70172355-70183681	ENSMUSG00000002342	Tmem161a	protein_coding	27.545	20.4538
chr8:70220171-70234466	ENSMUSG00000002343	Armc6	protein_coding	9.75763	9.25672
chr8:70139498-70167488	ENSMUSG00000002345	2310045N01Rik	protein_coding	21.9929	16.1163
chr8:70184339-70212305	ENSMUSG00000002346	Slc25a42	protein_coding	3.53953	4.20716
chr17:5841327-5931033	ENSMUSG00000002365	Snx9	protein_coding	16.5284	16.3509
chr17:56673224-56711769	ENSMUSG00000002372	Ranbp3	protein_coding	35.5151	33.912
chr17:56717761-56724248	ENSMUSG00000002379	Ndufa11	protein_coding	12.3369	11.6037
chr4:123105164-123132099	ENSMUSG00000002384	Bmp8b	protein_coding	0.467157	0.293295
chr8:71374122-71381960	ENSMUSG00000002393	Nr2f6	protein_coding	10.0943	12.7258
chr8:71366847-71369732	ENSMUSG00000002395	Use1	protein_coding	55.7724	49.3306
chr8:71371297-71379361	ENSMUSG00000002396	Ocel1	protein_coding	1.54195	1.17653
chr7:28179468-28187294	ENSMUSG00000002409	Dyrk1b	protein_coding	2.71018	2.49091
chr6:39603236-39725463	ENSMUSG00000002413	Braf	protein_coding	12.8311	12.6959
chr6:39592573-39603382	ENSMUSG00000002416	Ndufb2	protein_coding	47.0084	51.1624
chr3:20057810-20118490	ENSMUSG00000002428	Hltf	protein_coding	19.2932	19.8363
chr2:181591867-181655660	ENSMUSG00000002455	Prpf6	protein_coding	44.0151	43.6391
chr2:181688418-181693977	ENSMUSG00000002458	Rgs19	protein_coding	16.4149	14.4086
chr1:4909575-5070285	ENSMUSG00000002459	Rgs20	protein_coding	1.10885	1.73399
chr18:10644410-10706771	ENSMUSG00000002475	Abhd3	protein_coding	0.950527	0.361084
chr18:10617795-10628230	ENSMUSG00000002477	Snrpd1	protein_coding	208.766	237.61
chr5:114707759-114722327	ENSMUSG00000002486	Tchp	protein_coding	5.09096	6.41822
chr16:89787110-89980080	ENSMUSG00000002489	Tiam1	protein_coding	8.59183	8.44609
chr17:24595936-24632629	ENSMUSG00000002496	Tsc2	protein_coding	12.7161	13.0914
chr17:24727819-24736143	ENSMUSG00000002500	Rpl3l	protein_coding	0.504713	0.558299
chr17:24639281-24650305	ENSMUSG00000002504	Slc9a3r2	protein_coding	3.73668	4.8475
chr15:76070183-76080946	ENSMUSG00000002524	Puf60	protein_coding	85.2736	75.0941
chr2:32287383-32307921	ENSMUSG00000002546	Golga2	protein_coding	13.2458	12.0038
chr2:32255001-32260159	ENSMUSG00000002550	Uck1	protein_coding	20.8682	19.1809
chr12:40059768-40134228	ENSMUSG00000002565	Scin	protein_coding	0.2	0.2
chr10:128630842-128645991	ENSMUSG00000002578	Ikzf4	protein_coding	0.615142	0.673942
chr11:98437707-98438991	ENSMUSG00000002580	Mien1	protein_coding	33.7689	33.0259
chr6:5168089-5193946	ENSMUSG00000002588	Pon1	protein_coding	0.2	0.2
chr7:25757272-25788705	ENSMUSG00000002602	Axl	protein_coding	0.720843	0.293593
chr7:25687001-25705077	ENSMUSG00000002603	Tgfb1	protein_coding	3.61191	6.36191
chr7:25711105-25719088	ENSMUSG00000002608	Ccdc97	protein_coding	12.1078	10.7163
chr17:23173868-23193252	ENSMUSG00000002617	Zfp40	protein_coding	1.99272	2.8029
chr17:32321424-32350581	ENSMUSG00000002625	Akap8l	protein_coding	23.1022	20.8154
chr7:34184498-34196661	ENSMUSG00000002635	Pdcd2l	protein_coding	19.8243	20.949
chr17:57003404-57011288	ENSMUSG00000002658	Gtf2f1	protein_coding	58.2645	51.0709
chr17:56990263-56996371	ENSMUSG00000002660	Clpp	protein_coding	43.5532	47.6029
chr17:56997338-56999322	ENSMUSG00000002661	Alkbh7	protein_coding	8.96955	6.53341
chr17:56999456-57000018	ENSMUSG00000002664	Pspn	protein_coding	0.2	0.2
chr17:57066055-57078510	ENSMUSG00000002668	Dennd1c	protein_coding	0.634294	0.938408
chr12:81573556-81595008	ENSMUSG00000002679	Med6	protein_coding	33.4818	35.6717
chr12:50341230-50649223	ENSMUSG00000002688	Prkd1	protein_coding	0.939526	0.82119
chr2:166906039-166946389	ENSMUSG00000002718	Cse1l	protein_coding	96.5207	95.7232
chr2:145902098-145916425	ENSMUSG00000002728	Naa20	protein_coding	60.9789	66.4399
chr2:76629897-76648015	ENSMUSG00000002731	Prkra	protein_coding	11.6758	8.18942
chr2:76663043-76673116	ENSMUSG00000002732	Fkbp7	protein_coding	3.43311	6.98756
chr2:76675280-76696828	ENSMUSG00000002733	Plekha3	protein_coding	19.8128	20.608
chr11:5955692-5967780	ENSMUSG00000002741	Ykt6	protein_coding	40.0662	40.0747
chr5:135187263-135246129	ENSMUSG00000002748	Baz1b	protein_coding	33.6956	36.7701
chr17:46711462-46725541	ENSMUSG00000002763	Pex6	protein_coding	8.21255	7.0644
chr17:46646228-46650139	ENSMUSG00000002767	Mrpl2	protein_coding	64.0356	64.2901
chr17:46681136-46683105	ENSMUSG00000002768	Mea1	protein_coding	43.8732	42.3857
chr17:46725663-46729168	ENSMUSG00000002769	Gnmt	protein_coding	4.61785	2.79373
chr7:45831882-45870928	ENSMUSG00000002771	Grin2d	protein_coding	0.270789	0.685315
chr7:45872771-45883731	ENSMUSG00000002778	Kdelr1	protein_coding	47.0066	40.4746
chr7:45896940-45917413	ENSMUSG00000002781	Tmem143	protein_coding	8.22577	8.81961
chr17:32076082-32107350	ENSMUSG00000002791	Pdxk-ps	transcribed_unprocessed_pseudogene	0.2	0.2
chr6:54982579-54992950	ENSMUSG00000002797	Ggct	protein_coding	11.1411	16.1109
chr12:112908589-112929495	ENSMUSG00000002799	Jag2	protein_coding	5.37879	5.64478
chr12:112976481-112978930	ENSMUSG00000002803	Btbd6	protein_coding	8.33978	6.2645
chr12:112934732-112942118	ENSMUSG00000002804	Nudt14	protein_coding	17.709	13.5076
chr13:19591708-19619830	ENSMUSG00000002808	Epdr1	protein_coding	5.9854	5.32672
chr11:60714122-60727263	ENSMUSG00000002812	Flii	protein_coding	22.1837	24.1614
chr11:60740057-60777365	ENSMUSG00000002814	Top3a	protein_coding	12.4702	9.85837
chr9:21265298-21274368	ENSMUSG00000002820	Atg4d	protein_coding	8.60509	7.13365
chr9:21411836-21420277	ENSMUSG00000002825	Qtrt1	protein_coding	15.8065	16.8803
chr17:56100590-56109803	ENSMUSG00000002831	Plin4	protein_coding	0.2	0.2
chr17:56079656-56100596	ENSMUSG00000002833	Hdgfrp2	protein_coding	45.6437	46.5089
chr17:56040415-56068026	ENSMUSG00000002835	Chaf1a	protein_coding	28.9145	26.6476
chr16:38445398-38452689	ENSMUSG00000002844	Adprh	protein_coding	37.807	37.1491
chr16:38558697-38592162	ENSMUSG00000002845	Tmem39a	protein_coding	143.483	152.115
chr16:38498346-38522663	ENSMUSG00000002846	Timmdc1	protein_coding	11.2659	13.0763
chr16:38396118-38433145	ENSMUSG00000002847	Pla1a	protein_coding	0.2	0.2
chr6:88883474-88898780	ENSMUSG00000002870	Mcm2	protein_coding	132.766	129.776
chr6:88902250-88912238	ENSMUSG00000002871	Tpra1	protein_coding	5.67449	4.79348
chr1:52457293-52500679	ENSMUSG00000002881	Nab1	protein_coding	2.76011	5.91347
chr8:83723250-83741326	ENSMUSG00000002885	Adgre5	protein_coding	33.4352	34.3541
chr6:120463196-120483727	ENSMUSG00000002897	Il17ra	protein_coding	1.59239	1.97472
chr12:31265233-31329644	ENSMUSG00000002900	Lamb1	protein_coding	68.9596	67.8478
chr8:70842048-70857008	ENSMUSG00000002908	Kcnn1	protein_coding	0.722066	0.474256
chr8:70835154-70839720	ENSMUSG00000002910	Arrdc2	protein_coding	10.1481	10.1997
chr8:4238739-4251423	ENSMUSG00000002948	Map2k7	protein_coding	35.4612	31.6517
chr8:4259730-4275913	ENSMUSG00000002949	Timm44	protein_coding	50.8175	59.2249
chr7:141562172-141633011	ENSMUSG00000002957	Ap2a2	protein_coding	38.8182	37.3397
chr7:44857138-44862992	ENSMUSG00000002963	Pnkp	protein_coding	8.56757	8.62106
chr7:44879390-44892397	ENSMUSG00000002968	Med25	protein_coding	25.2568	22.4987
chr7:19756130-19771016	ENSMUSG00000002980	Bcam	protein_coding	24.1975	21.9431
chr7:19631580-19665030	ENSMUSG00000002981	Clptm1	protein_coding	13.6228	14.9413
chr7:19606216-19629438	ENSMUSG00000002983	Relb	protein_coding	2.8574	2.48892
chr7:19701312-19715438	ENSMUSG00000002984	Tomm40	protein_coding	68.2492	58.2355
chr7:19696108-19699166	ENSMUSG00000002985	Apoe	protein_coding	625.245	550.477
chr7:19671578-19681423	ENSMUSG00000002992	Apoc2	protein_coding	0.597005	0.458746
chr12:31926253-31950535	ENSMUSG00000002996	Hbp1	protein_coding	32.629	36.8431
chr12:31958475-32061296	ENSMUSG00000002997	Prkar2b	protein_coding	2.02136	2.89915
chr6:134920400-134925513	ENSMUSG00000003031	Cdkn1b	protein_coding	16.6119	15.7767
chr4:55527142-55532466	ENSMUSG00000003032	Klf4	protein_coding	94.0182	99.7477
chr8:72240017-72257385	ENSMUSG00000003033	Ap1m1	protein_coding	30.4611	32.3928
chr8:72161199-72183904	ENSMUSG00000003037	Rab8a	protein_coding	65.4334	63.5072
chr4:133964737-133968650	ENSMUSG00000003038	Hmgn2	protein_coding	73.203	76.0725
chr8:72219729-72223764	ENSMUSG00000003039	Fam32a	protein_coding	38.7194	38.9374
chr1:135253574-135258568	ENSMUSG00000003051	Elf3	protein_coding	26.0182	24.3668
chr19:39269404-39330713	ENSMUSG00000003053	Cyp2c29	protein_coding	0.2	0.2
chr13:19357675-19395795	ENSMUSG00000003062	Stard3nl	protein_coding	21.9262	25.6104
chr10:80115802-80130682	ENSMUSG00000003068	Stk11	protein_coding	41.3507	45.8427
chr10:80179481-80190010	ENSMUSG00000003070	Efna2	protein_coding	4.00549	3.26938
chr10:80138631-80145818	ENSMUSG00000003072	Atp5d	protein_coding	127.199	112.138
chr7:17004639-17027924	ENSMUSG00000003099	Ppp5c	protein_coding	87.9229	93.2362
chr11:98203058-98278504	ENSMUSG00000003119	Cdk12	protein_coding	27.5269	29.857
chr7:25379526-25398710	ENSMUSG00000003123	Lipe	protein_coding	2.94246	2.89342
chr9:45965310-45984871	ENSMUSG00000003131	Pafah1b2	protein_coding	12.2403	13.9897
chr1:39371491-39478755	ENSMUSG00000003134	Tbc1d8	protein_coding	3.77658	3.42582
chr1:39534991-39546889	ENSMUSG00000003135	Cnot11	protein_coding	20.4077	19.6942
chr6:122727808-122801640	ENSMUSG00000003153	Slc2a3	protein_coding	332.369	272.298
chr6:122819913-122845366	ENSMUSG00000003154	Foxj2	protein_coding	2.04496	2.2829
chr5:8046077-8069379	ENSMUSG00000003161	Sri	protein_coding	18.0651	16.5376
chr16:17839481-17894145	ENSMUSG00000003166	Dgcr2	protein_coding	15.8128	12.644
chr6:121007240-121081609	ENSMUSG00000003178	Mical3	protein_coding	7.70888	9.17808
chr7:44997647-45002848	ENSMUSG00000003184	Irf3	protein_coding	19.3455	17.5644
chr7:44991221-44998712	ENSMUSG00000003190	Bcl2l12	protein_coding	13.881	16.2552
chr17:55892119-55898928	ENSMUSG00000003198	Zfp959	protein_coding	1.32339	1.72619
chr17:56005710-56016790	ENSMUSG00000003199	Mpnd	protein_coding	40.0613	46.4568
chr17:56016752-56036637	ENSMUSG00000003200	Sh3gl1	protein_coding	30.2004	28.3364
chr17:55952622-55957021	ENSMUSG00000003206	Ebi3	protein_coding	0.232496	0.343807
chr17:55959186-55967949	ENSMUSG00000003208	Ccdc94	protein_coding	6.60967	5.59633
chr10:58446851-58494155	ENSMUSG00000003226	Ranbp2	protein_coding	37.1486	39.3897
chr19:60889748-61092553	ENSMUSG00000003228	Grk5	protein_coding	0.906427	0.707232
chr16:20516981-20532520	ENSMUSG00000003233	Dvl3	protein_coding	10.1552	10.7218
chr16:20548576-20561379	ENSMUSG00000003234	Abcf3	protein_coding	18.6968	19.4736
chr16:20498816-20509955	ENSMUSG00000003235	Eif2b5	protein_coding	43.8197	41.7763
chr7:45806636-45814581	ENSMUSG00000003269	Cyth2	protein_coding	25.1232	21.8612
chr7:45729982-45759612	ENSMUSG00000003271	Sult2b1	protein_coding	0.846037	2.24318
chr7:45699842-45704682	ENSMUSG00000003273	Car11	protein_coding	2.78899	2.79113
chr17:69969072-70821413	ENSMUSG00000003279	Dlgap1	protein_coding	0.2	0.2
chr4:3900995-3938423	ENSMUSG00000003282	Plag1	protein_coding	2.20427	2.10539
chr2:153108467-153151441	ENSMUSG00000003283	Hck	protein_coding	11.2527	7.04244
chr9:21002736-21008835	ENSMUSG00000003299	Mrpl4	protein_coding	47.4005	43.5577
chr9:21229729-21239332	ENSMUSG00000003308	Keap1	protein_coding	7.7445	5.87091
chr9:21295456-21312333	ENSMUSG00000003309	Ap1m2	protein_coding	9.14508	8.44194
chr8:111154420-111259216	ENSMUSG00000003316	Glg1	protein_coding	41.6427	42.2216
chr10:80519584-80539124	ENSMUSG00000003341	Atp8b3	protein_coding	0.834754	1.14927
chr10:80642616-80657071	ENSMUSG00000003344	Btbd2	protein_coding	49.1609	40.7236
chr10:80622779-80640771	ENSMUSG00000003345	Csnk1g2	protein_coding	38.7561	37.4501
chr10:80583653-80590341	ENSMUSG00000003346	Abhd17a	protein_coding	14.0214	12.0416
chr10:80685255-80701820	ENSMUSG00000003348	Mob3a	protein_coding	8.11542	7.61794
chr15:98632219-98644530	ENSMUSG00000003352	Cacnb3	protein_coding	6.53954	5.1739
chr15:98708206-98723326	ENSMUSG00000003354	Ccdc65	protein_coding	0.614823	0.754062
chr15:98724372-98728198	ENSMUSG00000003355	Fkbp11	protein_coding	16.625	14.23
chr15:98645133-98662889	ENSMUSG00000003360	Ddx23	protein_coding	46.8349	45.6233
chr7:27531999-27553218	ENSMUSG00000003363	Pld3	protein_coding	24.3653	19.235
chr7:25009852-25072369	ENSMUSG00000003378	Grik5	protein_coding	4.45624	2.86231
chr7:24897380-24902197	ENSMUSG00000003379	Cd79a	protein_coding	1.78428	2.63629
chr7:24969749-24972728	ENSMUSG00000003380	Rabac1	protein_coding	22.3427	22.617
chr3:87525406-87540156	ENSMUSG00000003382	Etv3	protein_coding	4.97727	4.408
chr9:22003034-22014219	ENSMUSG00000003402	Prkcsh	protein_coding	63.8223	60.354
chr9:22015004-22052023	ENSMUSG00000003410	Elavl3	protein_coding	4.28803	3.41852
chr4:108879062-108943324	ENSMUSG00000003411	Rab3b	protein_coding	3.56414	2.78416
chr2:13651020-13794064	ENSMUSG00000003418	St8sia6	protein_coding	0.556118	0.418469
chr7:45092992-45103822	ENSMUSG00000003420	Fcgrt	protein_coding	1.20019	0.968223
chr7:45062428-45078503	ENSMUSG00000003421	Nosip	protein_coding	45.6321	37.2583
chr7:45154302-45160069	ENSMUSG00000003423	Pih1d1	protein_coding	30.2166	37.1302
chr7:45122387-45124389	ENSMUSG00000003429	Rps11	protein_coding	1266.49	1129.24
chr7:28314897-28338719	ENSMUSG00000003435	Supt5	protein_coding	55.7357	51.8276
chr7:28293552-28302238	ENSMUSG00000003436	Dll3	protein_coding	1.03571	1.12507
chr7:28392950-28399388	ENSMUSG00000003437	Paf1	protein_coding	47.9986	57.7858
chr7:28305515-28312072	ENSMUSG00000003438	Timm50	protein_coding	40.5677	31.1405
chr7:28386145-28392708	ENSMUSG00000003444	Med29	protein_coding	9.74298	13.1885
chr6:149408983-149563329	ENSMUSG00000003452	Bicd1	protein_coding	1.27734	1.86973
chr1:172066012-172082795	ENSMUSG00000003458	Ncstn	protein_coding	18.907	19.5917
chr1:172126754-172136493	ENSMUSG00000003464	Pex19	protein_coding	32.2586	34.1599
chr14:70457475-70468832	ENSMUSG00000003469	Phyhip	protein_coding	2.00084	1.38674
chr6:55090048-55133016	ENSMUSG00000003476	Crhr2	protein_coding	0.2	0.2
chr6:29200433-29216364	ENSMUSG00000003500	Impdh1	protein_coding	15.9527	15.7457
chr11:101971142-101987013	ENSMUSG00000003518	Dusp3	protein_coding	4.23642	4.51558
chr16:18060356-18090203	ENSMUSG00000003526	Prodh	protein_coding	8.64586	6.13542
chr16:17900710-17911348	ENSMUSG00000003527	Dgcr14	protein_coding	10.4796	10.7533
chr16:17925210-17928219	ENSMUSG00000003528	Slc25a1	protein_coding	58.8573	53.8812
chr16:18052859-18071632	ENSMUSG00000003531	Dgcr6	protein_coding	23.6411	19.141
chr17:35681566-35704621	ENSMUSG00000003534	Ddr1	protein_coding	3.45406	1.94586
chr17:35821683-35822923	ENSMUSG00000003541	Ier3	protein_coding	9.41876	5.28841
chr7:19302720-19310045	ENSMUSG00000003545	Fosb	protein_coding	0.2	0.2
chr17:46630630-46645144	ENSMUSG00000003546	Klc4	protein_coding	6.53716	5.97609
chr7:19344777-19356524	ENSMUSG00000003549	Ercc1	protein_coding	13.317	13.7799
chr19:46667164-46672974	ENSMUSG00000003555	Cyp17a1	protein_coding	0.2	0.2
chr19:46707442-46741095	ENSMUSG00000003559	As3mt	protein_coding	7.51395	6.32276
chr8:70282826-70294361	ENSMUSG00000003573	Homer3	protein_coding	17.7966	19.0449
chr8:70382354-70439579	ENSMUSG00000003575	Crtc1	protein_coding	3.01216	2.98691
chr11:4135201-4141172	ENSMUSG00000003581	Rnf215	protein_coding	3.59799	4.21785
chr11:4097038-4123415	ENSMUSG00000003585	Sec14l2	protein_coding	1.93301	3.27045
chr2:112492963-112634573	ENSMUSG00000003604	Aven	protein_coding	29.8045	30.7169
chr5:8966032-8997324	ENSMUSG00000003623	Crot	protein_coding	12.8135	13.9655
chr4:133847289-133887797	ENSMUSG00000003644	Rps6ka1	protein_coding	63.1563	60.2798
chr8:110142538-110168206	ENSMUSG00000003657	Calb2	protein_coding	0.611847	0.685866
chr2:127208385-127240451	ENSMUSG00000003660	Snrnp200	protein_coding	87.2928	85.92
chr2:127240937-127247816	ENSMUSG00000003662	Ciao1	protein_coding	33.4613	35.6128
chr17:17843327-17855188	ENSMUSG00000003665	Has1	protein_coding	0.2	0.2
chr19:8772521-8786417	ENSMUSG00000003680	Taf6l	protein_coding	18.3867	18.6201
chr1:121304352-121332589	ENSMUSG00000003721	Insig2	protein_coding	13.5376	9.4582
chr4:129643979-129672767	ENSMUSG00000003731	Kpna6	protein_coding	30.1345	30.4224
chr10:53904787-54075796	ENSMUSG00000003746	Man1a	protein_coding	0.902049	0.837418
chr7:27207171-27228628	ENSMUSG00000003752	Itpkc	protein_coding	4.91934	4.00626
chr7:27233022-27262252	ENSMUSG00000003762	Adck4	protein_coding	5.35149	4.43168
chr18:34598614-34624601	ENSMUSG00000003778	Brd8	protein_coding	52.0538	51.8868
chr18:34624623-34633265	ENSMUSG00000003779	Kif20a	protein_coding	89.0233	92.5512
chr8:84856988-84869257	ENSMUSG00000003808	Farsa	protein_coding	58.374	61.1604
chr8:84886392-84893921	ENSMUSG00000003809	Gcdh	protein_coding	40.9211	40.9844
chr4:116306761-116464183	ENSMUSG00000003810	Mast2	protein_coding	15.1727	15.2882
chr8:84908559-84922915	ENSMUSG00000003812	Dnase2a	protein_coding	16.9414	15.3587
chr8:84834018-84840665	ENSMUSG00000003813	Rad23a	protein_coding	63.886	69.3721
chr8:84841849-84846934	ENSMUSG00000003814	Calr	protein_coding	556.57	631.043
chr8:84872110-84888221	ENSMUSG00000003824	Syce2	protein_coding	96.6454	100.482
chr8:107293469-107379517	ENSMUSG00000003847	Nfat5	protein_coding	12.8532	18.9932
chr8:107412485-107425051	ENSMUSG00000003848	Nob1	protein_coding	63.7646	61.1825
chr8:107388224-107403206	ENSMUSG00000003849	Nqo1	protein_coding	49.9375	45.696
chr7:45339125-45367019	ENSMUSG00000003863	Ppfia3	protein_coding	1.98646	1.71378
chr7:45434843-45456619	ENSMUSG00000003865	Gys1	protein_coding	22.0146	19.9586
chr7:45421851-45438096	ENSMUSG00000003868	Ruvbl2	protein_coding	160.609	135.891
chr7:45367890-45370583	ENSMUSG00000003872	Lin7b	protein_coding	0.20491	1.02096
chr7:45461694-45466898	ENSMUSG00000003873	Bax	protein_coding	85.7569	70.1583
chr10:71225463-71238280	ENSMUSG00000003923	Tfam	protein_coding	52.1928	67.3538
chr17:33329341-33358878	ENSMUSG00000003929	Zfp81	protein_coding	3.9422	3.99204
chr11:69554091-69560205	ENSMUSG00000003934	Efnb3	protein_coding	1.18427	1.1763
chr11:90187683-90278589	ENSMUSG00000003948	Mmd	protein_coding	4.08092	4.74354
chr11:90336535-90390895	ENSMUSG00000003949	Hlf	protein_coding	0.2	0.373669
chr16:36043843-36071515	ENSMUSG00000003955	Fam162a	protein_coding	152.71	138.873
chr15:76904070-76906318	ENSMUSG00000003970	Rpl8	protein_coding	1938.49	1578.81
chr13:91460282-91703429	ENSMUSG00000003992	Ssbp2	protein_coding	2.39654	2.86716
chr11:26386134-26471876	ENSMUSG00000004018	Fancl	protein_coding	13.1329	16.5767
chr1:158245268-158356326	ENSMUSG00000004031	Brinp2	protein_coding	0.2	0.2
chr3:107895820-107898686	ENSMUSG00000004032	Gstm5	protein_coding	7.69841	7.38762
chr3:107926333-107931817	ENSMUSG00000004035	Gstm7	protein_coding	2.02585	1.96427
chr3:107963695-107969283	ENSMUSG00000004038	Gstm3	protein_coding	2.50736	2.20552
chr11:100885097-100939540	ENSMUSG00000004040	Stat3	protein_coding	35.3877	33.602
chr11:100859350-100885169	ENSMUSG00000004043	Stat5a	protein_coding	0.980262	0.790804
chr11:100956732-100970887	ENSMUSG00000004044	Ptrf	protein_coding	8.6361	8.17145
chr19:5689130-5702862	ENSMUSG00000004054	Map3k11	protein_coding	5.50766	5.16458
chr7:27591551-27640826	ENSMUSG00000004056	Akt2	protein_coding	29.4014	30.3604
chr16:4639988-4707695	ENSMUSG00000004069	Dnaja3	protein_coding	28.6793	32.4431
chr16:4726360-4766742	ENSMUSG00000004070	Hmox2	protein_coding	27.4082	26.4198
chr16:4750347-4790292	ENSMUSG00000004071	Cdip1	protein_coding	17.8454	16.9015
chr2:72285636-72442610	ENSMUSG00000004085	Zak	protein_coding	7.30925	6.36728
chr9:14500616-14510577	ENSMUSG00000004096	Cwc15	protein_coding	71.112	77.8442
chr9:20770049-20815067	ENSMUSG00000004098	Col5a3	protein_coding	0.514228	0.660567
chr9:20907205-20959888	ENSMUSG00000004099	Dnmt1	protein_coding	75.2366	77.873
chr9:20888174-20892178	ENSMUSG00000004100	Ppan	protein_coding	80.5055	85.2415
chr2:33216068-33247717	ENSMUSG00000004105	Angptl2	protein_coding	0.745455	0.677063
chr2:24603886-24763152	ENSMUSG00000004113	Cacna1b	protein_coding	1.60843	0.550831
chr3:138143447-138159821	ENSMUSG00000004127	Trmt10a	protein_coding	10.6958	9.82408
chr12:38779379-38868215	ENSMUSG00000004151	Etv1	protein_coding	5.53488	6.20019
chr15:76660640-76668196	ENSMUSG00000004187	Kifc2	protein_coding	1.43415	1.04562
chr10:60277626-60302597	ENSMUSG00000004207	Psap	protein_coding	102.923	94.2857
chrX:74393289-74453854	ENSMUSG00000004221	Ikbkg	protein_coding	7.59935	10.083
chr19:44756044-44837871	ENSMUSG00000004231	Pax2	protein_coding	0.2	0.2
chr3:99141067-99239186	ENSMUSG00000004233	Wars2	protein_coding	1.29789	1.50873
chr6:124739188-124756524	ENSMUSG00000004263	Atn1	protein_coding	12.6441	14.3954
chr6:124712335-124716950	ENSMUSG00000004264	Phb2	protein_coding	170.2	174.547
chr6:124720706-124738714	ENSMUSG00000004266	Ptpn6	protein_coding	10.5711	9.85312
chr6:124760052-124769673	ENSMUSG00000004267	Eno2	protein_coding	6.10575	4.2527
chr6:124704380-124712178	ENSMUSG00000004268	Emg1	protein_coding	99.8385	93.1555
chr6:124663026-124704418	ENSMUSG00000004270	Lpcat3	protein_coding	23.1143	21.7786
chr6:29467717-29470512	ENSMUSG00000004285	Atp6v1f	protein_coding	100.343	74.1316
chrX:7153809-7319358	ENSMUSG00000004317	Clcn5	protein_coding	4.19722	4.78815
chr8:60910388-60983300	ENSMUSG00000004319	Clcn3	protein_coding	25.4066	27.4006
chr7:17031506-17062427	ENSMUSG00000004328	Hif3a	protein_coding	3.95146	3.23769
chr13:21312216-21319624	ENSMUSG00000004341	Gpx6	protein_coding	0.288079	1.57982
chr6:56069820-56369634	ENSMUSG00000004347	Pde1c	protein_coding	0.2	0.2
chr10:88746606-88826814	ENSMUSG00000004356	Utp20	protein_coding	21.9703	23.9802
chr10:88674771-88685015	ENSMUSG00000004359	Spic	protein_coding	0.594767	0.562864
chr10:29211642-29230779	ENSMUSG00000004360	9330159F19Rik	protein_coding	0.2	0.2
chr1:80264922-80340480	ENSMUSG00000004364	Cul3	protein_coding	79.9189	85.9337
chr7:4773054-4782857	ENSMUSG00000004371	Il11	protein_coding	0.236259	0.2
chr8:72814598-73353540	ENSMUSG00000004383	Large	protein_coding	4.20983	4.16126
chr11:6258918-6267772	ENSMUSG00000004393	Ddx56	protein_coding	29.4524	34.7827
chr11:6270368-6274870	ENSMUSG00000004394	Tmed4	protein_coding	15.1818	17.1403
chr5:136741758-136883209	ENSMUSG00000004415	Col26a1	protein_coding	0.263273	0.646548
chr6:120891929-120916853	ENSMUSG00000004446	Bid	protein_coding	23.4796	27.914
chr1:119470304-119504794	ENSMUSG00000004451	Ralb	protein_coding	17.8605	17.7026
chr5:122158277-122175273	ENSMUSG00000004455	Ppp1cc	protein_coding	145.22	171.492
chr16:22857844-22879634	ENSMUSG00000004460	Dnajb11	protein_coding	23.7865	25.7105
chr16:22813214-22857569	ENSMUSG00000004462	Tbccd1	protein_coding	6.40781	6.56541
chr7:44303769-44306959	ENSMUSG00000004473	Clec11a	protein_coding	0.2	0.2
chr7:12965837-12974236	ENSMUSG00000004500	Zfp324	protein_coding	0.39168	0.73812
chr7:97081750-97308940	ENSMUSG00000004508	Gab2	protein_coding	0.2	0.209564
chr5:113842435-113908758	ENSMUSG00000004530	Coro1c	protein_coding	79.3203	69.0677
chr6:52713728-52766780	ENSMUSG00000004535	Tax1bp1	protein_coding	47.8287	50.8121
chr14:51905270-51913488	ENSMUSG00000004558	Ndrg2	protein_coding	26.0829	24.2251
chr14:51884841-51893039	ENSMUSG00000004561	Mettl17	protein_coding	13.6814	9.1775
chr14:51984718-52006251	ENSMUSG00000004562	Arhgef40	protein_coding	5.56888	4.75806
chr8:3515383-3544266	ENSMUSG00000004565	Pnpla6	protein_coding	14.7191	13.0497
chr8:3500456-3515232	ENSMUSG00000004567	Mcoln1	protein_coding	24.7769	25.9042
chr8:3393005-3456601	ENSMUSG00000004568	Arhgef18	protein_coding	15.1014	14.706
chr3:142790901-142882004	ENSMUSG00000004591	Pkn2	protein_coding	37.2066	38.633
chr7:43444107-43457800	ENSMUSG00000004610	Etfb	protein_coding	53.1433	53.3648
chr7:43437072-43438246	ENSMUSG00000004612	Nkg7	protein_coding	0.2	0.2
chr8:3630954-3643644	ENSMUSG00000004626	Stxbp2	protein_coding	57.6506	59.303
chr8:3623370-3625545	ENSMUSG00000004630	Pcp2	protein_coding	0.2	0.2
chr6:4674349-4747204	ENSMUSG00000004631	Sgce	protein_coding	3.42471	4.05426
chr6:54039553-54301810	ENSMUSG00000004633	Chn2	protein_coding	3.3617	4.02004
chr8:114439654-115352708	ENSMUSG00000004637	Wwox	protein_coding	5.54126	7.15667
chr5:33634951-33652574	ENSMUSG00000004642	Slbp	protein_coding	73.4894	67.1695
chr7:87427404-87493411	ENSMUSG00000004651	Tyr	protein_coding	0.2	0.2
chr6:55336431-55348555	ENSMUSG00000004655	Aqp1	protein_coding	0.2	0.2
chr9:57790352-57836793	ENSMUSG00000004661	Arid3b	protein_coding	20.0624	18.4982
chr10:79988583-79996062	ENSMUSG00000004665	Cnn2	protein_coding	14.1755	12.0276
chr10:80035948-80039795	ENSMUSG00000004667	Polr2e	protein_coding	133.21	122.33
chr8:71272713-71360712	ENSMUSG00000004677	Myo9b	protein_coding	15.4853	13.6343
chr12:34371502-34528889	ENSMUSG00000004698	Hdac9	protein_coding	0.2	0.422081
chr11:4091479-4095445	ENSMUSG00000004748	Mtfp1	protein_coding	7.93568	6.31772
chr1:33719886-33742564	ENSMUSG00000004768	Rab23	protein_coding	20.0941	20.4721
chr9:64715298-64737758	ENSMUSG00000004771	Rab11a	protein_coding	102.196	97.7008
chr12:85219480-85226628	ENSMUSG00000004788	Eif2b2	protein_coding	26.8924	29.3169
chr12:85110832-85134091	ENSMUSG00000004789	Dlst	protein_coding	59.9552	59.7512
chr12:85166638-85177296	ENSMUSG00000004791	Pgf	protein_coding	0.752148	0.638396
chr11:61775648-61855073	ENSMUSG00000004798	Ulk2	protein_coding	2.08897	2.25617
chr5:108646692-108669672	ENSMUSG00000004815	Dgkq	protein_coding	7.52453	6.82137
chr11:61653264-61672784	ENSMUSG00000004837	Grap	protein_coding	0.2	0.2
chr16:65539132-65562697	ENSMUSG00000004843	Chmp2b	protein_coding	16.0272	15.75
chr5:136987018-136996648	ENSMUSG00000004846	Plod3	protein_coding	25.9102	21.7646
chr5:137034992-137046135	ENSMUSG00000004849	Ap1s1	protein_coding	33.3253	29.1204
chr17:28769306-28778698	ENSMUSG00000004864	Mapk13	protein_coding	13.9795	10.3384
chr17:28587647-28622521	ENSMUSG00000004865	Srpk1	protein_coding	75.0309	75.9544
chr1:78101266-78197134	ENSMUSG00000004872	Pax3	protein_coding	0.2	0.2
chr1:181815334-181843046	ENSMUSG00000004880	Lbr	protein_coding	56.993	54.1647
chr3:87948665-87953376	ENSMUSG00000004885	Crabp2	protein_coding	6.58251	5.58835
chr3:87971077-87980451	ENSMUSG00000004891	Nes	protein_coding	2.42889	3.35622
chr3:87987530-88000230	ENSMUSG00000004892	Bcan	protein_coding	1.63041	1.71206
chr3:87858902-87885608	ENSMUSG00000004895	Prcc	protein_coding	39.4908	40.4261
chr3:87922600-87930717	ENSMUSG00000004896	Rrnad1	protein_coding	9.68234	11.1686
chr3:87906320-87916132	ENSMUSG00000004897	Hdgf	protein_coding	324.188	364.919
chr6:120773767-120793982	ENSMUSG00000004902	Slc25a18	protein_coding	0.2	0.2
chr10:81070034-81082559	ENSMUSG00000004929	Thop1	protein_coding	59.8306	64.9237
chr10:81268171-81273246	ENSMUSG00000004931	Apba3	protein_coding	8.00431	6.43913
chr10:81252934-81263365	ENSMUSG00000004933	Matk	protein_coding	1.31898	1.02635
chr10:81153265-81167923	ENSMUSG00000004934	Pias4	protein_coding	27.5487	13.1509
chr9:64185769-64253631	ENSMUSG00000004936	Map2k1	protein_coding	46.2256	40.0614
chr10:81044074-81060178	ENSMUSG00000004937	Sgta	protein_coding	56.049	46.1942
chr10:81198169-81202037	ENSMUSG00000004939	Nmrk2	protein_coding	0.2	0.2
chr17:5410869-5440259	ENSMUSG00000004945	Tmem242	protein_coding	33.7312	26.2473
chr5:135994799-136032872	ENSMUSG00000004947	Dtx2	protein_coding	9.73306	9.00109
chr5:135980098-135988624	ENSMUSG00000004948	Zp3	protein_coding	0.518134	0.821017
chr5:135887918-135889563	ENSMUSG00000004951	Hspb1	protein_coding	102.039	96.044
chr5:136083915-136111860	ENSMUSG00000004952	Rasa4	protein_coding	2.01594	2.3422
chr7:4539767-4546567	ENSMUSG00000004961	Syt5	protein_coding	0.986872	1.28034
chr6:51460433-51469894	ENSMUSG00000004980	Hnrnpa2b1	protein_coding	538.756	578.883
chr8:84257794-84270380	ENSMUSG00000004994	Ccdc130	protein_coding	14.4216	19.3879
chr8:84249905-84257326	ENSMUSG00000004996	Mri1	protein_coding	16.3266	15.7209
chr3:146729573-146812990	ENSMUSG00000005034	Prkacb	protein_coding	14.3121	15.9413
chr11:119343424-119355536	ENSMUSG00000005043	Sgsh	protein_coding	1.28689	1.03706
chr4:152338650-152390194	ENSMUSG00000005045	Chd5	protein_coding	2.04846	5.65743
chr10:78425669-78427619	ENSMUSG00000005054	Cstb	protein_coding	76.6872	85.2412
chr5:136218146-136246556	ENSMUSG00000005057	Sh2b2	protein_coding	0.801511	0.415443
chr6:124396815-124415067	ENSMUSG00000005069	Pex5	protein_coding	15.8391	13.25
chr12:72085588-72101461	ENSMUSG00000005078	Jkamp	protein_coding	13.9437	11.8615
chr2:102811140-102901665	ENSMUSG00000005087	Cd44	protein_coding	0.337758	0.2
chr2:118388617-118475234	ENSMUSG00000005102	Eif2ak4	protein_coding	8.93478	8.2541
chr5:38526812-38563221	ENSMUSG00000005103	Wdr1	protein_coding	32.9325	39.656
chr15:66891319-66923201	ENSMUSG00000005124	Wisp1	protein_coding	0.2	0.2
chr15:66929320-66969640	ENSMUSG00000005125	Ndrg1	protein_coding	4.89223	5.56792
chr9:53405285-53432803	ENSMUSG00000005131	4930550C14Rik	protein_coding	1.30449	1.17181
chr8:85083268-85098739	ENSMUSG00000005142	Man2b1	protein_coding	15.9935	14.0716
chr14:99298690-99313405	ENSMUSG00000005148	Klf5	protein_coding	80.8054	82.96
chr8:85075034-85081306	ENSMUSG00000005150	Wdr83	protein_coding	12.3727	11.7038
chr8:84969586-84974834	ENSMUSG00000005161	Prdx2	protein_coding	218.215	206.721
chr11:69733996-69758637	ENSMUSG00000005198	Polr2a	protein_coding	109.14	113.329
chr11:69673114-69682084	ENSMUSG00000005204	Senp3	protein_coding	199.206	188.381
chr6:54595110-54645839	ENSMUSG00000005225	Plekha8	protein_coding	8.85217	10.7881
chr2:69211072-69227841	ENSMUSG00000005232	G6pc2	protein_coding	0.2	0.23296
chr2:69193894-69206194	ENSMUSG00000005233	Spc25	protein_coding	80.724	89.3056
chr11:69420808-69549110	ENSMUSG00000005237	Dnah2	protein_coding	0.464252	0.687379
chr16:97741932-97763737	ENSMUSG00000005251	Ripk4	protein_coding	2.91887	2.28755
chr16:18811778-18835261	ENSMUSG00000005262	Ufd1l	protein_coding	19.3909	19.9139
chr11:62700355-62731905	ENSMUSG00000005267	Zfp287	protein_coding	0.739233	1.15566
chr15:10177237-10349180	ENSMUSG00000005268	Prlr	protein_coding	0.2	0.378117
chr5:33739672-33782817	ENSMUSG00000005299	Letm1	protein_coding	11.4421	13.1704
chr13:58176155-58215653	ENSMUSG00000005312	Ubqln1	protein_coding	65.9473	65.9709
chr13:55152639-55168759	ENSMUSG00000005320	Fgfr4	protein_coding	0.907118	1.52578
chr1:173333257-173367695	ENSMUSG00000005338	Cadm3	protein_coding	0.426631	0.2
chr15:77915046-77929006	ENSMUSG00000005354	Txn2	protein_coding	90.8753	87.0563
chr10:78711996-78718293	ENSMUSG00000005355	Casp14	protein_coding	0.2	0.2
chr10:78780495-78814825	ENSMUSG00000005357	Slc1a6	protein_coding	0.2	0.2
chr15:8634123-8710764	ENSMUSG00000005360	Slc1a3	protein_coding	3.34764	3.81984
chr6:106778248-106800074	ENSMUSG00000005362	Crbn	protein_coding	16.519	16.0065
chr17:87975049-87990883	ENSMUSG00000005370	Msh6	protein_coding	211.038	236.925
chr17:87990858-88065291	ENSMUSG00000005371	Fbxo11	protein_coding	18.2625	22.4186
chr5:135089889-135138382	ENSMUSG00000005373	Mlxipl	protein_coding	2.7944	3.43096
chr5:135149656-135165760	ENSMUSG00000005374	Tbl2	protein_coding	15.9294	17.1484
chr5:135052956-135064959	ENSMUSG00000005378	Wbscr22	protein_coding	38.6495	32.0919
chr13:13437601-13512275	ENSMUSG00000005397	Nid1	protein_coding	26.0991	24.6846
chr8:75109527-75128439	ENSMUSG00000005410	Mcm5	protein_coding	136.576	124.465
chr8:75093590-75100596	ENSMUSG00000005413	Hmox1	protein_coding	64.8067	60.0611
chr11:59661304-59780860	ENSMUSG00000005417	Mprip	protein_coding	39.9772	38.1978
chr7:25267703-25294159	ENSMUSG00000005442	Cic	protein_coding	40.4322	40.6911
chr7:25295048-25297986	ENSMUSG00000005447	Pafah1b3	protein_coding	31.7747	30.3394
chr8:84030286-84042575	ENSMUSG00000005465	Il27ra	protein_coding	0.570665	0.965183
chr8:83972977-83996445	ENSMUSG00000005469	Prkaca	protein_coding	38.3673	37.3601
chr8:83955506-83970197	ENSMUSG00000005470	Asf1b	protein_coding	26.2973	30.0156
chr8:83715176-83726892	ENSMUSG00000005481	Ddx39	protein_coding	123.341	125.84
chr8:83608174-83611902	ENSMUSG00000005483	Dnajb1	protein_coding	36.6814	32.5652
chr3:153857148-153906138	ENSMUSG00000005493	Msh4	protein_coding	0.2	0.2
chr1:87945118-88008551	ENSMUSG00000005501	Usp40	protein_coding	3.80857	3.55698
chr2:90904739-90911626	ENSMUSG00000005505	Kbtbd4	protein_coding	8.24461	9.35295
chr2:90940381-91019497	ENSMUSG00000005506	Celf1	protein_coding	61.6053	66.3288
chr2:90894633-90904827	ENSMUSG00000005510	Ndufs3	protein_coding	57.4833	57.5448
chr5:135670032-135735326	ENSMUSG00000005514	Por	protein_coding	27.3566	27.6257
chr7:67952858-68226780	ENSMUSG00000005533	Igf1r	protein_coding	3.96307	3.3631
chr8:3150921-3279617	ENSMUSG00000005534	Insr	protein_coding	3.21352	3.4439
chr8:3681736-3694174	ENSMUSG00000005540	Fcer2a	protein_coding	0.2	0.2
chr7:30712208-30725535	ENSMUSG00000005553	Atp4a	protein_coding	0.283825	0.50423
chr7:13024151-13031035	ENSMUSG00000005566	Trim28	protein_coding	443.315	510.53
chr7:13035119-13038275	ENSMUSG00000005575	Ube2m	protein_coding	94.9134	91.1088
chr16:4287528-4420498	ENSMUSG00000005580	Adcy9	protein_coding	0.616645	0.343176
chr13:83504033-83667080	ENSMUSG00000005583	Mef2c	protein_coding	0.2	0.248546
chr7:111028950-111056377	ENSMUSG00000005609	Ctr9	protein_coding	19.0814	22.1891
chr7:111070567-111083030	ENSMUSG00000005610	Eif4g2	protein_coding	288.165	326.86
chr7:110868265-110982461	ENSMUSG00000005611	Mrvi1	protein_coding	0.2	0.2
chr16:32430920-32475070	ENSMUSG00000005615	Pcyt1a	protein_coding	6.47006	7.06505
chr7:80993680-81045164	ENSMUSG00000005621	Zfp592	protein_coding	9.6132	10.4321
chr3:95032693-95042614	ENSMUSG00000005625	Psmd4	protein_coding	122.688	123.499
chr3:95124475-95129209	ENSMUSG00000005628	Tmod4	protein_coding	0.343601	0.815808
chr3:87796950-87816101	ENSMUSG00000005640	Insrr	protein_coding	0.2	0.2
chr12:54746348-54795703	ENSMUSG00000005656	Snx6	protein_coding	35.2001	32.316
chr6:83305690-83317606	ENSMUSG00000005667	Mthfd2	protein_coding	44.6662	39.7343
chr5:75574915-75656722	ENSMUSG00000005672	Kit	protein_coding	17.4305	20.6309
chr1:171216010-171222514	ENSMUSG00000005674	Tomm40l	protein_coding	10.4592	10.2188
chr1:171225053-171226379	ENSMUSG00000005681	Apoa2	protein_coding	10.4848	14.4881
chr10:128303334-128321358	ENSMUSG00000005682	Pan2	protein_coding	16.8637	16.0066
chr10:128337831-128362479	ENSMUSG00000005683	Cs	protein_coding	124.874	130.689
chr7:110768205-110812405	ENSMUSG00000005686	Ampd3	protein_coding	4.50096	4.41216
chr3:103171654-103179166	ENSMUSG00000005687	Bcas2	protein_coding	101.916	126.727
chrX:42502452-42529330	ENSMUSG00000005696	Sh2d1a	protein_coding	0.2	0.2
chr8:105636567-105682922	ENSMUSG00000005698	Ctcf	protein_coding	79.2942	86.212
chr8:105701153-105703493	ENSMUSG00000005699	Pard6a	protein_coding	7.74772	6.50225
chr8:105566697-105637393	ENSMUSG00000005705	Agrp	protein_coding	0.2	0.2
chr15:78191113-78206400	ENSMUSG00000005716	Pvalb	protein_coding	0.2	0.2
chr16:4544660-4559720	ENSMUSG00000005718	Tfap4	protein_coding	9.33926	9.17236
chr16:18239783-18248732	ENSMUSG00000005732	Ranbp1	protein_coding	303.158	349.029
chr1:165788680-165877277	ENSMUSG00000005763	Cd247	protein_coding	0.2	0.2
chr3:94954074-94961561	ENSMUSG00000005774	Rfx5	protein_coding	4.0022	4.14452
chr3:94884092-94886961	ENSMUSG00000005779	Psmb4	protein_coding	136.465	112.094
chr2:122681232-122702663	ENSMUSG00000005802	Slc30a4	protein_coding	2.0818	2.03058
chr2:122765236-122809569	ENSMUSG00000005803	Sqrdl	protein_coding	0.300052	0.207003
chr2:122738502-122749475	ENSMUSG00000005804	Bloc1s6	protein_coding	15.7219	16.7424
chr3:138458955-138489515	ENSMUSG00000005813	Metap1	protein_coding	36.1153	33.3814
chr17:57234913-57247641	ENSMUSG00000005823	Gpr108	protein_coding	4.64793	4.09549
chr18:11052509-11085635	ENSMUSG00000005836	Gata6	protein_coding	4.39998	6.00887
chr16:11192969-11203331	ENSMUSG00000005846	Rsl1d1	protein_coding	196.417	224.418
chr18:34220923-34322189	ENSMUSG00000005871	Apc	protein_coding	18.1694	19.5223
chr18:34344888-34373415	ENSMUSG00000005873	Reep5	protein_coding	8.99155	7.2671
chr2:156008044-156018279	ENSMUSG00000005881	Ergic3	protein_coding	37.7645	39.6071
chr2:155846893-155930310	ENSMUSG00000005882	Uqcc1	protein_coding	34.9444	35.0121
chr1:13139104-13374083	ENSMUSG00000005886	Ncoa2	protein_coding	9.7082	6.91811
chr6:92242060-92244650	ENSMUSG00000005892	Trh	protein_coding	51.1936	52.0252
chr6:92091389-92173057	ENSMUSG00000005893	Nr2c2	protein_coding	7.77238	8.48809
chr10:94148022-94197211	ENSMUSG00000005897	Nr2c1	protein_coding	2.71591	3.62881
chr16:17619353-17644828	ENSMUSG00000005899	Smpd4	protein_coding	58.8016	55.5241
chr5:3596065-3637232	ENSMUSG00000005907	Pex1	protein_coding	7.5322	9.25395
chr11:21994763-22002897	ENSMUSG00000005917	Otx1	protein_coding	0.251227	0.533338
chr17:28951949-28969549	ENSMUSG00000005936	Kctd20	protein_coding	47.57	35.5401
chr11:73090582-73147446	ENSMUSG00000005947	Itgae	protein_coding	0.227247	0.231528
chr11:73183595-73199042	ENSMUSG00000005949	Ctns	protein_coding	5.4696	5.34384
chr11:73160420-73172685	ENSMUSG00000005950	P2rx5	protein_coding	0.271601	0.312482
chr11:73199459-73224511	ENSMUSG00000005951	Shpk	protein_coding	0.288185	0.210681
chr16:21204754-21223305	ENSMUSG00000005958	Ephb3	protein_coding	9.63757	8.82066
chr3:94612756-94658872	ENSMUSG00000005968	Tuft1	protein_coding	2.95499	3.0033
chr2:105386290-105399319	ENSMUSG00000005973	Rcn1	protein_coding	39.8726	44.8415
chr16:4039970-4077827	ENSMUSG00000005981	Trap1	protein_coding	84.3357	86.6951
chr16:3872374-3904780	ENSMUSG00000005982	Naa60	protein_coding	15.7097	16.9808
chr16:3895178-3908689	ENSMUSG00000005983	1700037C18Rik	protein_coding	0.314153	0.503365
chr19:4270179-4283137	ENSMUSG00000005986	Ankrd13d	protein_coding	2.50548	2.03779
chr1:150392837-150449935	ENSMUSG00000006005	Tpr	protein_coding	114.287	126.984
chr1:150361304-150393080	ENSMUSG00000006010	BC003331	protein_coding	14.8275	10.9851
chr7:16197146-16222037	ENSMUSG00000006019	Dhx34	protein_coding	6.01536	4.35818
chr7:16119894-16127516	ENSMUSG00000006021	Kptn	protein_coding	5.6005	5.24646
chr7:16098457-16117975	ENSMUSG00000006024	Napa	protein_coding	48.2062	48.3718
chr18:36666680-36679366	ENSMUSG00000006050	Sra1	protein_coding	60.716	53.8499
chr11:96099325-96111964	ENSMUSG00000006056	Calcoco2	protein_coding	9.81785	10.8717
chr11:96068851-96075670	ENSMUSG00000006057	Atp5g1	protein_coding	135.3	105.177
chr11:96034884-96047430	ENSMUSG00000006058	Snf8	protein_coding	31.4724	37.044
chr7:30224130-30232272	ENSMUSG00000006095	Tbcb	protein_coding	50.3603	49.3961
chr11:75630987-75648871	ENSMUSG00000006127	Inpp5k	protein_coding	8.5688	7.37807
chr16:17451986-17486255	ENSMUSG00000006134	Crkl	protein_coding	21.6535	21.3034
chr5:136054491-136064326	ENSMUSG00000006143	Upk3bl	protein_coding	0.2	0.2
chr7:4460673-4479404	ENSMUSG00000006154	Eps8l1	protein_coding	0.414496	0.2
chr11:45852050-45910625	ENSMUSG00000006169	Clint1	protein_coding	29.5017	31.769
chr13:22002175-22009742	ENSMUSG00000006179	Prss16	protein_coding	1.39938	1.77182
chr13:29191745-29855674	ENSMUSG00000006191	Cdkal1	protein_coding	8.99831	10.1126
chrX:37826909-37829857	ENSMUSG00000006200	Rhox6	protein_coding	0.211232	0.678055
chr7:130936110-130985660	ENSMUSG00000006205	Htra1	protein_coding	14.0202	16.5675
chr4:141444653-141467930	ENSMUSG00000006215	Zbtb17	protein_coding	6.7469	7.50251
chr4:141404352-141416014	ENSMUSG00000006216	Clcnkb	protein_coding	0.2	3.08713
chr4:141368219-141384175	ENSMUSG00000006218	Fam131c	protein_coding	2.67433	4.27665
chr4:141576061-141606096	ENSMUSG00000006219	Fblim1	protein_coding	79.2041	77.6164
chr9:21958898-21963576	ENSMUSG00000006235	Epor	protein_coding	0.89915	0.529134
chr9:21927470-21935872	ENSMUSG00000006241	Ccdc159	protein_coding	0.710271	0.648285
chr5:88720854-88764220	ENSMUSG00000006262	Mob1b	protein_coding	3.13029	3.31515
chr8:69088645-69113711	ENSMUSG00000006273	Atp6v1b2	protein_coding	83.8837	79.397
chr8:72341000-72421474	ENSMUSG00000006276	Eps15l1	protein_coding	31.2665	31.8083
chr14:50824061-50870560	ENSMUSG00000006281	Tep1	protein_coding	3.14603	2.76723
chr14:50765414-50785518	ENSMUSG00000006288	Ttc5	protein_coding	17.3503	13.8597
chr14:50906477-50924893	ENSMUSG00000006289	Osgep	protein_coding	65.1401	57.79
chr1:74279839-74284738	ENSMUSG00000006299	Aamp	protein_coding	62.5055	47.9335
chr1:74288246-74305622	ENSMUSG00000006301	Tmbim1	protein_coding	10.2156	7.13197
chr1:74236083-74268209	ENSMUSG00000006304	Arpc2	protein_coding	95.795	97.2917
chr7:30568857-30588726	ENSMUSG00000006307	Kmt2b	protein_coding	40.2182	48.173
chr7:30589680-30598909	ENSMUSG00000006310	Zbtb32	protein_coding	7.52062	6.07973
chr7:30633615-30635852	ENSMUSG00000006311	Etv2	protein_coding	1.02577	0.648582
chr7:30603091-30612734	ENSMUSG00000006313	Upk1a	protein_coding	0.449424	0.655077
chr7:30727700-30729534	ENSMUSG00000006315	Tmem147	protein_coding	21.1791	20.5068
chr7:3703992-3706901	ENSMUSG00000006333	Rps9	protein_coding	1229.18	1037.94
chr7:3620323-3629929	ENSMUSG00000006335	Tfpt	protein_coding	11.6015	9.10142
chr10:75636618-75644008	ENSMUSG00000006342	Susd2	protein_coding	5.5211	6.39813
chr10:75589339-75617200	ENSMUSG00000006344	Ggt5	protein_coding	0.2	0.2
chr10:75561603-75586200	ENSMUSG00000006345	Ggt1	protein_coding	3.00913	3.78715
chr12:113140235-113145506	ENSMUSG00000006356	Crip2	protein_coding	40.1363	37.2446
chr12:113146315-113153879	ENSMUSG00000006360	Crip1	protein_coding	25.6026	20.8891
chr15:85205948-85286535	ENSMUSG00000006369	Fbln1	protein_coding	15.8738	12.2546
chrX:36598205-36606079	ENSMUSG00000006373	Pgrmc1	protein_coding	28.9809	30.0662
chr15:79030873-79043558	ENSMUSG00000006378	Gcat	protein_coding	16.2515	13.5784
chr4:94739288-94874976	ENSMUSG00000006386	Tek	protein_coding	1.34841	1.13334
chr4:118428092-118432953	ENSMUSG00000006390	Elovl1	protein_coding	16.223	14.7427
chr4:118409336-118415782	ENSMUSG00000006392	Med8	protein_coding	38.4856	39.1266
chr4:118359989-118362744	ENSMUSG00000006395	Hyi	polymorphic_pseudogene	1.9599	2.57529
chr4:118432900-118437352	ENSMUSG00000006398	Cdc20	protein_coding	141.214	130.827
chr1:171250420-171260637	ENSMUSG00000006403	Adamts4	protein_coding	0.437229	0.502642
chr1:171370098-171388598	ENSMUSG00000006411	Pvrl4	protein_coding	0.276019	0.378533
chr1:171345669-171359254	ENSMUSG00000006412	Pfdn2	protein_coding	193.601	202.713
chr2:167492644-167516173	ENSMUSG00000006418	Rnf114	protein_coding	34.4703	35.2174
chrX:36823736-36874111	ENSMUSG00000006423	C330007P06Rik	protein_coding	10.6576	10.8633
chr19:47178819-47259440	ENSMUSG00000006435	Neurl1a	protein_coding	4.28305	3.33973
chr4:148591502-148594993	ENSMUSG00000006442	Srm	protein_coding	93.938	93.4712
chr4:141301239-141329384	ENSMUSG00000006445	Epha2	protein_coding	21.6482	16.8233
chr19:4800568-4811634	ENSMUSG00000006456	Rbm14	protein_coding	27.2749	27.5529
chr19:4861222-4877909	ENSMUSG00000006457	Actn3	protein_coding	9.70917	9.24871
chr19:4878667-4885397	ENSMUSG00000006463	Zdhhc24	protein_coding	6.24905	7.28561
chr19:4886897-4906627	ENSMUSG00000006464	Bbs1	protein_coding	0.604377	0.747036
chr2:25228897-25234364	ENSMUSG00000006469	Slc34a3	protein_coding	0.46522	0.51398
chr2:25244820-25256022	ENSMUSG00000006471	Ndor1	protein_coding	13.1478	11.8402
chr2:25054354-25062881	ENSMUSG00000006476	Nsmf	protein_coding	5.16714	3.7903
chr2:71873223-71903858	ENSMUSG00000006494	Pdk1	protein_coding	82.1939	88.1838
chr10:79854426-79864771	ENSMUSG00000006498	Ptbp1	protein_coding	353.664	348.888
chr14:30825589-30876986	ENSMUSG00000006526	Tmem110	protein_coding	10.3694	9.92694
chr14:30714848-30822713	ENSMUSG00000006527	Sfmbt1	protein_coding	5.86217	6.63436
chr1:74945314-74951672	ENSMUSG00000006538	Ihh	protein_coding	0.398213	0.664964
chr1:74738921-74749221	ENSMUSG00000006542	Prkag3	protein_coding	0.2	0.2
chr8:21992784-22060305	ENSMUSG00000006567	Atp7b	protein_coding	0.982171	0.801801
chr11:102348823-102366203	ENSMUSG00000006574	Slc4a1	protein_coding	0.340597	0.293169
chr11:102393402-102402555	ENSMUSG00000006575	Rundc3a	protein_coding	8.78578	5.81118
chr1:75546265-75562172	ENSMUSG00000006576	Slc4a3	protein_coding	3.37101	2.41347
chr4:13743435-13893649	ENSMUSG00000006586	Runx1t1	protein_coding	0.321019	0.922939
chr7:46796102-46823800	ENSMUSG00000006599	Gtf2h1	protein_coding	57.838	70.9604
chr13:23702033-23710854	ENSMUSG00000006611	Hfe	protein_coding	0.748323	0.2517
chr5:30950065-30955091	ENSMUSG00000006638	Abhd1	processed_transcript	2.98662	2.66186
chr5:31036035-31048924	ENSMUSG00000006641	Slc5a6	protein_coding	3.97568	2.90794
chr5:30968661-30977018	ENSMUSG00000006642	Tcf23	protein_coding	0.278933	0.385243
chr7:30458314-30487223	ENSMUSG00000006649	Nphs1	protein_coding	12.1467	11.0043
chr7:30434980-30445582	ENSMUSG00000006651	Aplp1	protein_coding	20.4889	20.8207
chr9:108516805-108560163	ENSMUSG00000006673	Qrich1	protein_coding	63.444	84.1583
chr9:108578861-108597667	ENSMUSG00000006675	P4htm	protein_coding	3.54193	2.93802
chr9:108490601-108502337	ENSMUSG00000006676	Usp19	protein_coding	42.2381	40.9248
chrX:93304766-93632155	ENSMUSG00000006678	Pola1	protein_coding	22.9358	25.3019
chr4:137319695-137357720	ENSMUSG00000006699	Cdc42	protein_coding	164.513	173.782
chr17:31564748-31607684	ENSMUSG00000006705	Pknox1	protein_coding	6.83993	7.62953
chr13:24751844-24761923	ENSMUSG00000006715	Gmnn	protein_coding	98.1309	107.87
chr13:24817947-24831517	ENSMUSG00000006717	Acot13	protein_coding	54.928	61.1251
chr13:21945093-21960779	ENSMUSG00000006720	Zfp184	protein_coding	10.1059	11.5925
chr10:127048249-127053006	ENSMUSG00000006724	Cyp27b1	protein_coding	0.276877	0.31461
chr10:127063533-127067920	ENSMUSG00000006728	Cdk4	protein_coding	474.456	475.234
chr10:127165155-127172340	ENSMUSG00000006731	B4galnt1	protein_coding	4.98837	4.06128
chr10:127041413-127046365	ENSMUSG00000006732	Mettl1	protein_coding	10.7019	12.9604
chr10:127067316-127070261	ENSMUSG00000006736	Tspan31	protein_coding	45.0275	43.7334
chr18:6201001-6242174	ENSMUSG00000006740	Kif5b	protein_coding	55.9587	64.0405
chr7:46686107-46710680	ENSMUSG00000006763	Saal1	protein_coding	21.649	16.525
chr11:100574903-100591729	ENSMUSG00000006782	Cnp	protein_coding	8.18201	10.2742
chr11:100545606-100572568	ENSMUSG00000006784	Ttc25	protein_coding	1.02008	1.38924
chr2:166073088-166155663	ENSMUSG00000006800	Sulf2	protein_coding	53.458	54.0001
chr17:13007838-13018119	ENSMUSG00000006818	Sod2	protein_coding	34.3772	36.4617
chr18:36735067-36742391	ENSMUSG00000006850	Tmco6	protein_coding	6.42486	5.58978
chr6:83543205-83572504	ENSMUSG00000006906	Stambp	protein_coding	2.53417	3.26423
chr11:101191114-101226463	ENSMUSG00000006920	Ezh1	protein_coding	11.5923	13.0555
chr11:100347326-100356128	ENSMUSG00000006930	Hap1	protein_coding	22.0008	21.2102
chr11:100408455-100414836	ENSMUSG00000006931	P3h4	protein_coding	2.91714	3.51974
chr9:120929215-120960507	ENSMUSG00000006932	Ctnnb1	protein_coding	205.938	199.342
chr9:120492605-120495327	ENSMUSG00000006941	Eif1b	protein_coding	25.4528	25.8654
chr16:20733126-20742384	ENSMUSG00000006958	Chrd	protein_coding	0.626126	0.343783
chr16:20651651-20663414	ENSMUSG00000006998	Psmd2	protein_coding	126.181	122.012
chr17:24685091-24689955	ENSMUSG00000007021	Syngr3	protein_coding	3.4255	3.27665
chr17:35000986-35016322	ENSMUSG00000007029	Vars	protein_coding	74.8772	66.913
chr17:35016578-35026741	ENSMUSG00000007030	Vwa7	protein_coding	0.2	0.2
chr17:34972702-34979285	ENSMUSG00000007033	Hspa1l	protein_coding	0.2	0.2
chr17:34914465-34930436	ENSMUSG00000007034	Slc44a4	protein_coding	0.808264	1.02541
chr17:35028604-35046745	ENSMUSG00000007035	Msh5	protein_coding	1.34745	0.698066
chr17:35089262-35102987	ENSMUSG00000007036	Abhd16a	protein_coding	6.76839	6.05315
chr17:34931252-34935953	ENSMUSG00000007038	Neu1	protein_coding	11.7361	10.3616
chr17:35059034-35062095	ENSMUSG00000007039	Ddah2	protein_coding	51.0383	49.5485
chr17:35049965-35058749	ENSMUSG00000007041	Clic1	protein_coding	98.7177	77.709
chr17:34981861-34985891	ENSMUSG00000007050	Lsm2	protein_coding	148.907	158.162
chr5:110286305-110337474	ENSMUSG00000007080	Pole	protein_coding	38.2936	43.3385
chr1:172271708-172298064	ENSMUSG00000007097	Atp1a2	protein_coding	0.71198	0.654384
chr1:172209893-172219868	ENSMUSG00000007122	Casq1	protein_coding	0.494219	0.78674
chr5:135023481-135051100	ENSMUSG00000007207	Stx1a	protein_coding	4.1993	4.24657
chr7:16721928-16726110	ENSMUSG00000007209	Ceacam9	protein_coding	0.2	0.2
chr6:48613179-48623227	ENSMUSG00000007216	Zfp775	protein_coding	1.47996	1.63532
chr7:109798675-109865679	ENSMUSG00000007279	Scube2	protein_coding	0.741304	0.676454
chr19:6053629-6057751	ENSMUSG00000007338	Mrpl49	protein_coding	37.6741	33.5453
chr3:103102603-103169769	ENSMUSG00000007379	Dennd2c	protein_coding	13.9076	15.4402
chr12:111574509-111656227	ENSMUSG00000007411	Mark3	protein_coding	28.0954	30.9019
chr5:3632931-3657185	ENSMUSG00000007415	Gatad1	protein_coding	84.8274	98.6969
chr5:87969458-87972870	ENSMUSG00000007457	2310003L06Rik	protein_coding	0.2	0.2
chr6:122308719-122317680	ENSMUSG00000007458	M6pr	protein_coding	58.1761	52.4157
chr2:30237714-30263790	ENSMUSG00000007476	Lrrc8a	protein_coding	5.72271	4.96449
chr18:68337602-68339711	ENSMUSG00000007480	Mc5r	protein_coding	0.2	0.2
chr17:20945310-20965916	ENSMUSG00000007564	Ppp2r1a	protein_coding	126.734	123.526
chr17:28313529-28326568	ENSMUSG00000007570	Fance	protein_coding	24.7463	16.9336
chr14:55679082-55681817	ENSMUSG00000007589	Tinf2	protein_coding	29.6523	32.6655
chr14:55650181-55652539	ENSMUSG00000007591	Tssk4	protein_coding	0.2	0.2
chr8:70083528-70090862	ENSMUSG00000007594	Hapln4	protein_coding	2.8712	2.60604
chr17:56764750-56770092	ENSMUSG00000007603	Dus3l	protein_coding	11.4817	10.2905
chr8:71488102-71499583	ENSMUSG00000007610	Gtpbp3	protein_coding	14.237	12.7623
chr4:47353221-47414931	ENSMUSG00000007613	Tgfbr1	protein_coding	5.40191	6.12235
chr13:93303756-93404129	ENSMUSG00000007617	Homer1	protein_coding	8.8895	6.41752
chr11:87376644-87404954	ENSMUSG00000007646	Rad51c	protein_coding	13.4339	9.15364
chr11:42419756-42629028	ENSMUSG00000007653	Gabrb2	protein_coding	0.2	0.2
chr6:17306334-17341452	ENSMUSG00000007655	Cav1	protein_coding	0.2	0.2
chr9:75037613-75060313	ENSMUSG00000007656	Arpp19	protein_coding	118.31	131.803
chr2:152780667-152831728	ENSMUSG00000007659	Bcl2l1	protein_coding	17.2361	13.264
chr17:57021057-57031507	ENSMUSG00000007670	Khsrp	protein_coding	53.8629	47.5252
chr8:70868226-70873490	ENSMUSG00000007721	Ccdc124	protein_coding	97.7836	94.0603
chr11:22990518-23003780	ENSMUSG00000007739	Cct4	protein_coding	315.437	293.551
chr11:51685385-51688874	ENSMUSG00000007777	0610009B22Rik	protein_coding	24.3289	23.7923
chr7:44959372-44974851	ENSMUSG00000007783	Cpt1c	protein_coding	8.66414	7.17968
chr1:91801460-91848028	ENSMUSG00000007805	Twist2	protein_coding	0.2	0.2
chr5:145231714-145247302	ENSMUSG00000007812	Zfp655	protein_coding	33.5004	30.4315
chr9:108306128-108337934	ENSMUSG00000007815	Rhoa	protein_coding	221.152	227.149
chr14:25459184-25666743	ENSMUSG00000007817	Zmiz1	protein_coding	11.2328	11.9929
chr6:118501307-118562226	ENSMUSG00000007827	Ankrd26	protein_coding	6.49422	6.02513
chr7:45140683-45154584	ENSMUSG00000007833	Aldh16a1	protein_coding	9.9499	10.4135
chr13:58125878-58128556	ENSMUSG00000007836	Hnrnpa0	protein_coding	64.0794	53.7197
chr7:45053612-45062677	ENSMUSG00000007837	Prrg2	protein_coding	3.92551	2.57303
chr11:50376989-50386528	ENSMUSG00000007850	Hnrnph1	protein_coding	180.366	181.155
chr12:86082560-86162458	ENSMUSG00000007867	Ift43	protein_coding	8.2591	9.18497
chr4:136143496-136145755	ENSMUSG00000007872	Id3	protein_coding	0.63416	0.527272
chr4:133679007-133756769	ENSMUSG00000007880	Arid1a	protein_coding	52.2292	51.3499
chr8:70493157-70504081	ENSMUSG00000007888	Crlf1	protein_coding	1.12027	3.36707
chr7:142371147-142388038	ENSMUSG00000007891	Ctsd	protein_coding	122.446	116.945
chr9:61913283-61914538	ENSMUSG00000007892	Rplp1	protein_coding	1516.53	1014.3
chr5:87979438-87981544	ENSMUSG00000007907	Cabs1	protein_coding	0.2	0.2
chr9:76014854-76136350	ENSMUSG00000007908	Hmgcll1	protein_coding	0.620247	0.924155
chr7:27653914-27656208	ENSMUSG00000007944	Ttc9b	protein_coding	0.499735	0.494437
chr7:101818312-101822726	ENSMUSG00000007946	Phox2a	protein_coding	2.16738	1.42017
chr8:71456699-71463657	ENSMUSG00000007950	Abhd8	protein_coding	7.58917	4.85398
chr5:136908149-136915404	ENSMUSG00000007987	Ift22	protein_coding	2.52861	6.15714
chr14:65201025-65262463	ENSMUSG00000007989	Fzd3	protein_coding	3.03951	3.05553
chr7:44360042-44385820	ENSMUSG00000008028	1700008O03Rik	protein_coding	0.955139	0.666806
chrX:10715012-10719690	ENSMUSG00000008035	Mid1ip1	protein_coding	12.4529	10.0847
chr7:16738409-16749294	ENSMUSG00000008036	Ap2s1	protein_coding	62.0434	54.9353
chr5:108692381-108706924	ENSMUSG00000008090	Fgfrl1	protein_coding	4.93187	6.3073
chr8:84148024-84172590	ENSMUSG00000008129	4930432K21Rik	protein_coding	1.36318	1.32886
chr1:43123073-43196984	ENSMUSG00000008136	Fhl2	protein_coding	0.2	0.2
chr7:44489936-44496529	ENSMUSG00000008140	Emc10	protein_coding	31.3984	23.7471
chr6:124430758-124464794	ENSMUSG00000008153	Clstn3	protein_coding	4.41822	2.42071
chr8:85060054-85067124	ENSMUSG00000008167	Fbxw9	protein_coding	13.2688	12.9396
chr7:44525994-44532071	ENSMUSG00000008193	Spib	protein_coding	0.32326	0.2
chr2:90745369-90781021	ENSMUSG00000008200	Fnbp4	protein_coding	72.9677	70.6748
chr8:4493025-4531680	ENSMUSG00000008206	Cers4	protein_coding	6.33033	6.33071
chr2:73312600-73337818	ENSMUSG00000008226	Scrn3	protein_coding	13.9783	15.1149
chr18:56562442-56587712	ENSMUSG00000008301	Phax	protein_coding	44.2462	51.3439
chr4:72117141-72200919	ENSMUSG00000008305	Tle1	protein_coding	13.5225	13.9183
chr5:3571565-3584356	ENSMUSG00000008307	1700109H08Rik	protein_coding	0.734471	0.772392
chr7:100845847-100863446	ENSMUSG00000008318	Relt	protein_coding	1.90912	3.28517
chr2:143063038-143072853	ENSMUSG00000008333	Snrpb2	protein_coding	67.0928	76.8653
chr5:125385964-125390202	ENSMUSG00000008348	Ubc	protein_coding	17.8529	17.1121
chr7:3629984-3642486	ENSMUSG00000008373	Prpf31	protein_coding	49.4584	47.6306
chr7:27486909-27490316	ENSMUSG00000008384	Sertad1	protein_coding	7.84095	6.2484
chr16:8658586-8672153	ENSMUSG00000008393	Carhsp1	protein_coding	24.1157	21.3691
chr10:93247413-93311135	ENSMUSG00000008398	Elk3	protein_coding	2.72475	2.43659
chr9:25108129-25151781	ENSMUSG00000008429	Herpud2	protein_coding	7.77322	8.76089
chr7:4424769-4445649	ENSMUSG00000008435	Rdh13	protein_coding	8.89791	9.29347
chr12:81558583-81568474	ENSMUSG00000008438	Adam21	protein_coding	0.2	0.2
chr8:105860633-105880402	ENSMUSG00000008450	Nutf2	protein_coding	54.33	57.1266
chr7:45617605-45621059	ENSMUSG00000008461	Fut1	protein_coding	0.2	0.2
chr1:152766541-152775597	ENSMUSG00000008475	Arpc5	protein_coding	37.9233	41.4039
chr17:24715838-24718057	ENSMUSG00000008482	Rnf151	protein_coding	0.2	0.2
chr4:91250762-91400785	ENSMUSG00000008489	Elavl2	protein_coding	15.187	14.9123
chr7:25087343-25159922	ENSMUSG00000008496	Pou2f2	protein_coding	2.81656	3.15287
chr6:138140315-138156755	ENSMUSG00000008540	Mgst1	protein_coding	3.76114	2.76253
chr4:82290172-82705750	ENSMUSG00000008575	Nfib	protein_coding	2.23792	1.84578
chr3:88542028-88548300	ENSMUSG00000008601	Rab25	protein_coding	1.89771	0.467502
chr3:88553757-88569725	ENSMUSG00000008604	Ubqln4	protein_coding	75.187	76.1549
chr17:33951998-33956001	ENSMUSG00000008668	Rps18	protein_coding	2565.22	2236.39
chrX:74270811-74273135	ENSMUSG00000008682	Rpl10	protein_coding	1689.38	1494.19
chr7:118104377-118116186	ENSMUSG00000008683	Rps15a	protein_coding	1065.01	965.923
chr15:89355718-89372826	ENSMUSG00000008690	Ncaph2	protein_coding	76.2818	79.7049
chr3:103739814-103791563	ENSMUSG00000008730	Hipk1	protein_coding	12.6564	12.2439
chr7:118972039-118995211	ENSMUSG00000008734	Gprc5b	protein_coding	2.45384	2.03873
chr3:100562207-100685503	ENSMUSG00000008763	Man1a2	protein_coding	12.2416	16.453
chr12:85272397-85288438	ENSMUSG00000008822	Acyp1	protein_coding	10.9137	9.47077
chr11:102194431-102230166	ENSMUSG00000008855	Hdac5	protein_coding	13.0811	11.5407
chr13:17880574-17944239	ENSMUSG00000008859	Rala	protein_coding	18.8254	18.5442
chr8:22577074-22593813	ENSMUSG00000008892	Vdac3	protein_coding	146.022	154.991
chr4:107968331-108013532	ENSMUSG00000008932	Slc1a7	protein_coding	0.2	0.2
chr3:95111021-95123051	ENSMUSG00000008958	Vps72	protein_coding	45.3409	42.921
chr16:84834924-84863779	ENSMUSG00000008976	Gabpa	protein_coding	59.9655	64.5345
chr2:172868011-172940321	ENSMUSG00000008999	Bmp7	protein_coding	4.51783	3.4006
chr5:115297109-115300999	ENSMUSG00000009013	Dynll1	protein_coding	370.841	408.546
chr2:37350073-37359332	ENSMUSG00000009030	Pdcl	protein_coding	30.8424	32.4267
chr15:79360683-79403303	ENSMUSG00000009035	Tmem184b	protein_coding	15.9051	14.3579
chr11:4765844-4849536	ENSMUSG00000009073	Nf2	protein_coding	38.252	37.6977
chr11:4736891-4746778	ENSMUSG00000009075	Cabp7	protein_coding	1.55336	1.40442
chr11:4704677-4737669	ENSMUSG00000009076	Zmat5	protein_coding	18.6288	16.3535
chr11:5069688-5099266	ENSMUSG00000009079	Ewsr1	protein_coding	323.883	346.674
chr11:4986823-5042791	ENSMUSG00000009090	Ap1b1	protein_coding	21.838	20.8267
chr10:75893397-75895941	ENSMUSG00000009092	Derl3	protein_coding	2.30161	1.34604
chr16:18581712-18586969	ENSMUSG00000009097	Tbx1	protein_coding	0.2	0.2
chr3:108092788-108101432	ENSMUSG00000009108	Gnat2	protein_coding	3.37953	2.7828
chr6:120836229-120892842	ENSMUSG00000009112	Bcl2l13	protein_coding	11.1356	10.0957
chr6:83057843-83067210	ENSMUSG00000009145	Dqx1	protein_coding	0.310117	0.2
chr11:82115184-82116799	ENSMUSG00000009185	Ccl8	protein_coding	0.2	0.252502
chr2:74520290-74579435	ENSMUSG00000009207	Lnp	protein_coding	11.1639	9.62824
chr2:27110379-27142491	ENSMUSG00000009216	Fam163b	protein_coding	1.1175	0.788424
chr7:143069152-143094642	ENSMUSG00000009246	Trpm5	protein_coding	0.2	0.2
chr7:142966821-142969264	ENSMUSG00000009248	Ascl2	protein_coding	0.29219	0.2
chr6:48569697-48572670	ENSMUSG00000009281	Rarres2	protein_coding	0.2	0.308725
chr10:77581719-77598732	ENSMUSG00000009291	Pttg1ip	protein_coding	22.075	21.3324
chr10:77907721-77970563	ENSMUSG00000009292	Trpm2	protein_coding	0.2	0.334537
chr10:77622274-77645993	ENSMUSG00000009293	Ube2g2	protein_coding	15.7317	13.263
chr11:87793580-87804413	ENSMUSG00000009350	Mpo	protein_coding	0.2	0.2
chr6:17463799-17573980	ENSMUSG00000009376	Met	protein_coding	0.638708	0.918057
chr6:115134901-115282626	ENSMUSG00000009394	Syn2	protein_coding	0.2	0.2
chrX:20933394-20950608	ENSMUSG00000009406	Elk1	protein_coding	8.15818	7.78309
chr1:135434579-135607295	ENSMUSG00000009418	Nav1	protein_coding	7.72265	8.45922
chr13:98839018-98926384	ENSMUSG00000009470	Tnpo1	protein_coding	71.0577	79.7405
chr7:46376473-46379092	ENSMUSG00000009471	Myod1	protein_coding	0.2	0.2
chr18:68300354-68324852	ENSMUSG00000009535	Rnmt	protein_coding	54.1369	52.3006
chr7:143106361-143427042	ENSMUSG00000009545	Kcnq1	protein_coding	0.2	0.2
chr2:118475849-118479711	ENSMUSG00000009549	Srp14	protein_coding	73.2459	77.842
chr2:32705783-32713076	ENSMUSG00000009555	Cdk9	protein_coding	43.5393	43.9434
chr2:32757233-32762244	ENSMUSG00000009563	Tor2a	protein_coding	18.5849	16.2686
chr2:32682608-32704145	ENSMUSG00000009566	Fpgs	protein_coding	27.1212	22.658
chr16:13256480-13417529	ENSMUSG00000009569	Mkl2	protein_coding	2.6983	4.60726
chr15:103191543-103239816	ENSMUSG00000009575	Cbx5	protein_coding	60.7281	66.2661
chr15:79891658-79915906	ENSMUSG00000009585	Apobec3	protein_coding	45.5067	48.6801
chrX:134460117-134476490	ENSMUSG00000009596	Taf7l	protein_coding	0.910885	0.939489
chr2:27188392-27248337	ENSMUSG00000009614	Sardh	protein_coding	0.2	0.2
chr2:27262103-27427033	ENSMUSG00000009621	Vav2	protein_coding	7.67533	5.64105
chr8:33516737-33585582	ENSMUSG00000009628	Tex15	protein_coding	5.36717	7.54899
chr8:33599620-33619794	ENSMUSG00000009630	Ppp2cb	protein_coding	53.5389	47.6651
chr1:193272160-193273217	ENSMUSG00000009633	G0s2	protein_coding	0.418256	0.64417
chr4:117674680-117682273	ENSMUSG00000009640	Dmap1	protein_coding	22.841	20.4136
chr10:59403659-59421976	ENSMUSG00000009646	Pla2g12b	protein_coding	0.837346	1.11205
chr10:59446983-59616692	ENSMUSG00000009647	Mcu	protein_coding	8.11857	8.09615
chrX:100838647-101059667	ENSMUSG00000009670	Tex11	protein_coding	3.17707	2.75878
chr10:75060895-75184923	ENSMUSG00000009681	Bcr	protein_coding	5.29695	5.00061
chr7:31032721-31042481	ENSMUSG00000009687	Fxyd5	protein_coding	1.0922	1.22666
chrX:7822288-7838280	ENSMUSG00000009731	Kcnd1	protein_coding	1.77253	2.4295
chr15:100502798-100552008	ENSMUSG00000009733	Tfcp2	protein_coding	3.71068	2.76992
chr13:18121100-18382041	ENSMUSG00000009734	Pou6f2	protein_coding	0.2	0.2
chr15:100575317-100599984	ENSMUSG00000009739	Pou6f1	protein_coding	0.978214	1.06378
chr9:113930933-113977199	ENSMUSG00000009741	Ubp1	protein_coding	34.4809	37.9373
chr1:132316125-132333488	ENSMUSG00000009772	Nuak2	protein_coding	3.09875	3.18668
chr9:78109191-78172107	ENSMUSG00000009828	Ick	protein_coding	6.9673	6.55279
chr4:140961202-140979193	ENSMUSG00000009863	Sdhb	protein_coding	76.41	70.5024
chr2:152754172-152765037	ENSMUSG00000009876	Cox4i2	protein_coding	3.13711	4.05841
chr11:59407133-59451186	ENSMUSG00000009894	Snap47	protein_coding	25.4042	27.9678
chr11:59248032-59290752	ENSMUSG00000009900	Wnt3a	protein_coding	0.2	0.2
chr1:106720458-106759727	ENSMUSG00000009905	Kdsr	protein_coding	6.57134	4.88841
chr1:106764070-106796728	ENSMUSG00000009907	Vps4b	protein_coding	40.7471	39.6475
chr9:44407713-44410405	ENSMUSG00000009927	Rps25	protein_coding	1095.86	1165.25
chrX:134944525-134964754	ENSMUSG00000009941	Nxf2	protein_coding	0.2	0.2
chrX:74281911-74290151	ENSMUSG00000009995	Taz	protein_coding	13.0138	13.6063
chr11:114765387-114790739	ENSMUSG00000010021	Kif19a	protein_coding	0.376366	0.227069
chr11:61223416-61267464	ENSMUSG00000010025	Aldh3a2	protein_coding	9.23308	8.85715
chr9:107547297-107551319	ENSMUSG00000010044	Zmynd10	protein_coding	0.969619	1.31554
chr9:107533944-107538673	ENSMUSG00000010045	Tmem115	protein_coding	5.18384	6.35189
chr9:107567944-107572779	ENSMUSG00000010047	Hyal2	protein_coding	20.3163	17.4462
chr9:107587641-107593385	ENSMUSG00000010048	Ifrd2	protein_coding	24.0947	26.1152
chr9:107576926-107581710	ENSMUSG00000010051	Hyal1	protein_coding	5.0426	5.12027
chr9:107563254-107566112	ENSMUSG00000010054	Tusc2	protein_coding	14.455	13.9718
chr9:107542225-107545706	ENSMUSG00000010057	Nprl2	protein_coding	13.6764	11.4964
chr9:107650633-107669530	ENSMUSG00000010064	Slc38a3	protein_coding	2.37444	2.75973
chr9:107399611-107529343	ENSMUSG00000010066	Cacna2d2	protein_coding	3.09665	2.05777
chr9:107551554-107562267	ENSMUSG00000010067	Rassf1	protein_coding	10.0161	9.39984
chr11:94489598-94499974	ENSMUSG00000010080	Epn3	protein_coding	0.278912	0.415257
chr11:61448441-61454131	ENSMUSG00000010086	Rnf112	protein_coding	0.2	0.2
chr19:8706881-8723369	ENSMUSG00000010095	Slc3a2	protein_coding	74.049	72.5238
chr19:8757072-8772475	ENSMUSG00000010097	Nxf1	protein_coding	85.0211	100.115
chr19:8741412-8756069	ENSMUSG00000010110	Stx5a	protein_coding	14.6941	13.0876
chr11:61343400-61378345	ENSMUSG00000010122	Slc47a1	protein_coding	1.79569	1.75243
chr3:105996956-106014646	ENSMUSG00000010136	Pifo	protein_coding	0.2	0.2
chr11:61126754-61149372	ENSMUSG00000010142	Tnfrsf13b	protein_coding	0.872525	0.219773
chr1:190118034-190170714	ENSMUSG00000010175	Prox1	protein_coding	0.281307	0.33135
chr9:21074167-21091988	ENSMUSG00000010205	Raver1	protein_coding	36.9755	40.1593
chr11:78261751-78290623	ENSMUSG00000010277	2610507B11Rik	protein_coding	70.3195	71.4356
chr1:43098709-43115947	ENSMUSG00000010290	AI597479	protein_coding	9.38753	8.89037
chr7:47050639-47054776	ENSMUSG00000010307	Tmem86a	protein_coding	1.57064	1.36766
chr1:133897198-133907999	ENSMUSG00000010311	Optc	protein_coding	0.2	0.2
chr11:87405064-87555823	ENSMUSG00000010342	Tex14	protein_coding	7.06238	9.57071
chr11:101448406-101458698	ENSMUSG00000010358	Ifi35	protein_coding	0.530852	0.626974
chr11:101627194-101636100	ENSMUSG00000010362	Rdm1	protein_coding	30.746	31.356
chr14:55662264-55671906	ENSMUSG00000010376	Nedd8	protein_coding	135.937	144.281
chr11:76726601-76763579	ENSMUSG00000010392	Gosr1	protein_coding	13.51	16.9416
chr14:54426908-54429756	ENSMUSG00000010406	Mrpl52	protein_coding	93.4226	75.2454
chr1:36335729-36369181	ENSMUSG00000010453	Kansl3	protein_coding	25.181	24.4221
chr10:23104167-23349895	ENSMUSG00000010461	Eya4	protein_coding	0.2	0.2
chr7:137193672-137314445	ENSMUSG00000010476	Ebf3	protein_coding	0.2	0.2
chr2:181763331-181827797	ENSMUSG00000010505	Myt1	protein_coding	0.2	0.2
chr4:109676587-109963960	ENSMUSG00000010517	Faf1	protein_coding	35.84	36.8535
chr12:111484610-111485823	ENSMUSG00000010529	Gm266	protein_coding	0.2	0.348324
chr3:88282756-88296999	ENSMUSG00000010538	Tsacc	protein_coding	4.72405	3.71667
chr11:74770829-74828525	ENSMUSG00000010554	Mettl16	protein_coding	31.7537	27.0063
chr17:50279393-50293599	ENSMUSG00000010592	Dazl	protein_coding	2.79834	3.74378
chr15:77388220-77399110	ENSMUSG00000010601	Apol7a	protein_coding	0.2	0.2
chr9:22156845-22158358	ENSMUSG00000010607	Pigyl	protein_coding	24.7332	22.3357
chr12:83631235-83683123	ENSMUSG00000010608	Rbm25	protein_coding	100.864	111.022
chr1:180227003-180263438	ENSMUSG00000010609	Psen2	protein_coding	3.52599	2.77925
chr9:119148022-119157093	ENSMUSG00000010651	Acaa1b	protein_coding	1.54629	0.948085
chr9:119071526-119093496	ENSMUSG00000010660	Plcd1	protein_coding	9.31589	8.68627
chr19:10182887-10196870	ENSMUSG00000010663	Fads1	protein_coding	25.1702	27.308
chr5:29229801-29378390	ENSMUSG00000010721	Lmbr1	protein_coding	1.32689	2.50421
chr7:143634805-143649661	ENSMUSG00000010751	Tnfrsf22	protein_coding	5.60414	9.34933
chr7:143557229-143600090	ENSMUSG00000010755	Cars	protein_coding	43.8655	44.5304
chr7:143501544-143502541	ENSMUSG00000010760	Phlda2	protein_coding	22.7249	23.9318
chr6:18050963-18109061	ENSMUSG00000010796	Asz1	protein_coding	0.2	0.2
chr11:42130938-42182930	ENSMUSG00000010803	Gabra1	protein_coding	0.2	0.2
chr5:143357337-143392152	ENSMUSG00000010825	Grid2ip	protein_coding	0.315398	0.262935
chr15:79516407-79527739	ENSMUSG00000010830	Kdelr3	protein_coding	49.0241	49.7854
chr2:103073674-103092644	ENSMUSG00000010911	Apip	protein_coding	10.8821	11.3157
chr2:103021074-103073513	ENSMUSG00000010914	Pdhx	protein_coding	12.7644	14.226
chr8:110618637-110720396	ENSMUSG00000010936	Vac14	protein_coding	31.8421	34.3857
chr3:146149832-146195513	ENSMUSG00000011008	Mcoln2	protein_coding	0.2	0.2
chr5:33104218-33162870	ENSMUSG00000011034	Slc5a1	protein_coding	0.2	0.2
chr7:44848990-44855421	ENSMUSG00000011096	Akt1s1	protein_coding	18.8248	16.575
chr9:37649181-37657312	ENSMUSG00000011114	Tbrg1	protein_coding	97.5643	100.532
chr12:112620044-112641354	ENSMUSG00000011148	Adssl1	protein_coding	3.18851	2.2071
chr7:83774100-83794880	ENSMUSG00000011154	1700026D08Rik	protein_coding	0.2	0.2
chr12:112959861-113000621	ENSMUSG00000011158	Brf1	protein_coding	5.58288	5.59291
chr12:116077725-116146261	ENSMUSG00000011171	Vipr2	protein_coding	0.2	0.2
chr12:17544872-17551502	ENSMUSG00000011179	Odc1	protein_coding	237.453	256.314
chr11:45946842-45955494	ENSMUSG00000011254	Thg1l	protein_coding	19.0689	25.2454
chr11:46055991-46147343	ENSMUSG00000011256	Adam19	protein_coding	8.55096	11.5038
chr4:123262350-123298925	ENSMUSG00000011257	Pabpc4	protein_coding	129.51	124.346
chr7:19489055-19496760	ENSMUSG00000011263	Exoc3l2	protein_coding	0.449821	0.2
chr7:19577286-19580656	ENSMUSG00000011267	Zfp296	protein_coding	14.9454	14.7019
chr17:56111600-56117596	ENSMUSG00000011305	Plin5	protein_coding	1.0153	0.83415
chr8:70042812-70071953	ENSMUSG00000011306	Sugp1	protein_coding	23.8758	25.4176
chr7:24870056-24877651	ENSMUSG00000011349	Dmrtc2	protein_coding	0.940027	0.912421
chr7:45472955-45488805	ENSMUSG00000011382	Dhdh	protein_coding	8.56886	8.84488
chr7:29816071-29832042	ENSMUSG00000011427	Zfp790	protein_coding	2.7396	2.15661
chr3:20248263-20275733	ENSMUSG00000011463	Cpb1	protein_coding	0.2	0.2
chr17:57032772-57041654	ENSMUSG00000011486	Slc25a41	protein_coding	0.2	0.726297
chr17:55986510-55996881	ENSMUSG00000011589	Fsd1	protein_coding	9.14615	8.51182
chr7:24541698-24546071	ENSMUSG00000011632	Pinlyp	protein_coding	0.2	0.212608
chr7:44896078-44902631	ENSMUSG00000011658	Fuz	protein_coding	4.08948	3.47104
chr7:27356382-27447686	ENSMUSG00000011751	Sptbn4	protein_coding	3.68732	1.89283
chr19:41911870-41918664	ENSMUSG00000011752	Pgam1	protein_coding	187.995	177.027
chr5:107744794-107875107	ENSMUSG00000011831	Evi5	protein_coding	31.3094	31.7184
chr8:4166566-4211257	ENSMUSG00000011832	Evi5l	protein_coding	1.51133	1.37484
chr8:4253101-4256219	ENSMUSG00000011837	Snapc2	protein_coding	22.107	19.2923
chr11:77493561-77507786	ENSMUSG00000011877	Git1	protein_coding	44.0079	41.5899
chr5:114669397-114690984	ENSMUSG00000011884	Gltp	protein_coding	31.7698	30.1754
chr9:69989465-70008317	ENSMUSG00000011958	Bnip2	protein_coding	36.7061	33.2833
chr15:98538688-98570923	ENSMUSG00000011960	Ccnt1	protein_coding	20.6217	19.6162
chr16:17797281-17808287	ENSMUSG00000012017	Scarf2	protein_coding	0.43978	0.499121
chr3:138164077-138193825	ENSMUSG00000012042	4930579F01Rik	protein_coding	0.2	0.2
chr12:55836365-55869735	ENSMUSG00000012076	Brms1l	protein_coding	10.2722	8.7737
chr16:17651220-17722930	ENSMUSG00000012114	Med15	protein_coding	13.1672	12.8616
chr4:133969027-134000918	ENSMUSG00000012117	Dhdds	protein_coding	9.2312	8.7998
chr4:134065911-134092504	ENSMUSG00000012123	Aim1l	protein_coding	4.93148	6.72487
chr4:134102569-134127593	ENSMUSG00000012126	Ubxn11	protein_coding	1.78723	2.19185
chr1:78510990-78538173	ENSMUSG00000012187	Mogat1	protein_coding	0.2	0.2
chr12:113074501-113088917	ENSMUSG00000012211	Tex22	protein_coding	0.2	0.2
chr18:34542312-34548273	ENSMUSG00000012282	Wnt8a	protein_coding	0.2	0.456819
chr17:46257850-46283026	ENSMUSG00000012296	Tjap1	protein_coding	17.3723	15.0021
chr2:103263432-103303278	ENSMUSG00000012350	Ehf	protein_coding	0.2	0.2
chr6:122707488-122714633	ENSMUSG00000012396	Nanog	protein_coding	233.05	276.488
chr14:18267822-18271391	ENSMUSG00000012405	Rpl15	protein_coding	593.326	515.486
chr13:90089122-90143907	ENSMUSG00000012422	Tmem167	protein_coding	6.82775	6.66248
chr5:7960456-7982213	ENSMUSG00000012428	Steap4	protein_coding	0.2	0.2
chr13:17695412-17699105	ENSMUSG00000012429	Mplkip	protein_coding	6.26795	5.93058
chr19:37376402-37421859	ENSMUSG00000012443	Kif11	protein_coding	49.5602	56.4115
chr6:8255935-8259173	ENSMUSG00000012483	Rpa3	protein_coding	49.5147	58.1612
chr8:111311796-111338177	ENSMUSG00000012519	Mlkl	protein_coding	0.419192	0.869044
chr6:29540826-29609887	ENSMUSG00000012535	Tnpo3	protein_coding	69.1105	73.3108
chr12:85824658-86061893	ENSMUSG00000012609	Ttll5	protein_coding	5.82282	6.53112
chr7:43296196-43313294	ENSMUSG00000012640	Zfp715	protein_coding	5.87098	6.03491
chr10:60302747-60696490	ENSMUSG00000012819	Cdh23	protein_coding	0.2	0.325241
chr7:12922289-12926686	ENSMUSG00000012848	Rps5	protein_coding	1113.63	957.562
chr8:84125988-84132527	ENSMUSG00000012889	Podnl1	protein_coding	0.2	0.2
chr8:83900104-83941954	ENSMUSG00000013033	Adgrl1	protein_coding	48.5678	45.5416
chr9:14541965-14615483	ENSMUSG00000013076	Amotl1	protein_coding	4.4177	3.30619
chr16:22381308-22439719	ENSMUSG00000013089	Etv5	protein_coding	41.2829	43.7075
chr7:4782939-4784341	ENSMUSG00000013091	Tmem190	protein_coding	0.2	0.2
chr8:105713853-105758664	ENSMUSG00000013150	Gfod2	protein_coding	3.52312	4.21933
chr8:105703654-105707933	ENSMUSG00000013155	Enkd1	protein_coding	19.518	21.8314
chr8:105708290-105710244	ENSMUSG00000013158	4933405L10Rik	protein_coding	0.604077	0.426061
chr8:105524464-105566047	ENSMUSG00000013160	Atp6v0d1	protein_coding	66.1253	61.2715
chr17:56412430-56476483	ENSMUSG00000013236	Ptprs	protein_coding	25.8997	20.4988
chr1:131827492-131848865	ENSMUSG00000013275	Slc41a1	protein_coding	8.30587	9.58866
chr2:156019138-156052947	ENSMUSG00000013338	Fer1l4	protein_coding	0.2	0.2
chr7:43472906-43490075	ENSMUSG00000013367	Iglon5	protein_coding	1.60873	1.31259
chr11:95957162-96005940	ENSMUSG00000013415	Igf2bp1	protein_coding	49.285	51.0273
chr11:95865942-95914891	ENSMUSG00000013418	B4galnt2	protein_coding	2.4094	3.13042
chr9:121760032-121771742	ENSMUSG00000013419	Zfp651	protein_coding	0.602785	0.515879
chr2:25199711-25211489	ENSMUSG00000013465	Nelfb	protein_coding	31.1499	28.0792
chr11:119307767-119345375	ENSMUSG00000013483	Card14	protein_coding	0.2	0.2
chr5:108629769-108648782	ENSMUSG00000013495	Tmem175	protein_coding	6.84349	5.21084
chr2:170346990-170427845	ENSMUSG00000013523	Bcas1	protein_coding	0.767634	0.876371
chr16:18300824-18348103	ENSMUSG00000013539	Tango2	protein_coding	6.32465	7.66085
chr9:71215788-71296243	ENSMUSG00000013584	Aldh1a2	protein_coding	0.615891	0.446093
chr1:171234852-171251388	ENSMUSG00000013593	Ndufs2	protein_coding	85.4649	89.7665
chr15:36504061-36555573	ENSMUSG00000013611	Snx31	protein_coding	0.459083	0.711594
chr5:31048311-31054623	ENSMUSG00000013622	Atraid	protein_coding	17.1784	17.9122
chr5:31054779-31078479	ENSMUSG00000013629	Cad	protein_coding	66.2422	65.5384
chr11:58330723-58347728	ENSMUSG00000013646	Sh3bp5l	protein_coding	7.78339	6.62679
chr19:32672562-32712298	ENSMUSG00000013662	Atad1	protein_coding	31.0397	32.7639
chr19:32757496-32826160	ENSMUSG00000013663	Pten	protein_coding	18.1045	14.4154
chr1:172196727-172206804	ENSMUSG00000013698	Pea15a	protein_coding	7.79968	7.94023
chr14:32180161-32201898	ENSMUSG00000013701	Timm23	protein_coding	110.752	115.222
chr3:95139520-95142360	ENSMUSG00000013707	Tnfaip8l2	protein_coding	0.2	0.2
chr6:106769119-106782474	ENSMUSG00000013736	Trnt1	protein_coding	39.3081	38.4643
chr17:35076901-35078804	ENSMUSG00000013766	Ly6g6e	protein_coding	11.8937	14.6601
chr17:34898468-34914052	ENSMUSG00000013787	Ehmt2	protein_coding	34.8253	31.0728
chr9:22112988-22117148	ENSMUSG00000013822	Elof1	protein_coding	33.8064	35.4471
chr10:79894707-79908923	ENSMUSG00000013833	Med16	protein_coding	8.21651	7.39412
chr15:67102874-67113992	ENSMUSG00000013846	St3gal1	protein_coding	0.252518	0.237544
chr10:79974947-79984330	ENSMUSG00000013858	Tmem259	protein_coding	28.0965	20.4139
chr8:26119367-26143871	ENSMUSG00000013878	Rnf170	protein_coding	7.70531	4.58518
chr7:30291671-30308367	ENSMUSG00000013921	Clip3	protein_coding	22.3831	22.983
chr7:30280093-30290237	ENSMUSG00000013928	Thap8	protein_coding	0.2	0.2
chr5:122100950-122113472	ENSMUSG00000013936	Myl2	protein_coding	0.2	0.337322
chr1:171329144-171342331	ENSMUSG00000013973	Dedd	protein_coding	18.8102	18.8167
chr8:3665761-3668905	ENSMUSG00000013974	Mcemp1	protein_coding	0.2	0.2
chr1:171338007-171345646	ENSMUSG00000013997	Nit1	protein_coding	20.5858	17.4494
chr4:44524756-44710487	ENSMUSG00000014030	Pax5	protein_coding	0.2	0.301127
chr16:97791466-97851850	ENSMUSG00000014039	Prdm15	protein_coding	3.80337	3.90681
chr16:32277458-32301434	ENSMUSG00000014074	Rnf168	protein_coding	15.9947	15.5762
chr16:32419701-32429099	ENSMUSG00000014075	Tctex1d2	protein_coding	16.031	15.0334
chr2:119547696-119587027	ENSMUSG00000014077	Chp1	protein_coding	20.8262	24.5789
chr5:114622151-114658421	ENSMUSG00000014158	Trpv4	protein_coding	0.599382	0.609039
chr13:58004220-58113592	ENSMUSG00000014164	Klhl3	protein_coding	0.288455	0.222304
chr11:62879454-62916780	ENSMUSG00000014177	Tvp23b	protein_coding	12.7539	9.61759
chr11:100582817-100620168	ENSMUSG00000014195	Dnajc7	protein_coding	75.9249	90.9945
chr11:100627542-100692455	ENSMUSG00000014198	Zfp385c	protein_coding	0.857568	1.684
chr1:160202366-160212875	ENSMUSG00000014226	Cacybp	protein_coding	154.387	181.206
chr16:3908800-3941147	ENSMUSG00000014232	Cluap1	protein_coding	7.17011	8.93239
chr11:62267223-62281375	ENSMUSG00000014243	Zswim7	protein_coding	22.8312	21.3333
chr11:62458459-62514417	ENSMUSG00000014245	Pigl	protein_coding	8.23228	9.95932
chr18:36742331-36744557	ENSMUSG00000014294	Ndufa2	protein_coding	34.5067	33.3862
chr16:4616463-4624988	ENSMUSG00000014301	Pam16	protein_coding	30.8059	32.9765
chr16:4594712-4624924	ENSMUSG00000014303	Glis2	protein_coding	17.1465	12.6917
chr15:35925885-35938246	ENSMUSG00000014313	Cox6c	protein_coding	263.26	271.696
chr10:70922831-71159700	ENSMUSG00000014329	Bicc1	protein_coding	1.2172	1.16606
chr11:96047431-96065388	ENSMUSG00000014349	Ube2z	protein_coding	38.4333	37.7178
chr2:128818117-128854261	ENSMUSG00000014353	Tmem87b	protein_coding	7.45137	8.09445
chr2:128610103-128687391	ENSMUSG00000014355	Anapc1	protein_coding	61.877	72.0326
chr2:128698955-128802894	ENSMUSG00000014361	Mertk	protein_coding	1.57804	1.3744
chr7:46888948-46919969	ENSMUSG00000014402	Tsg101	protein_coding	41.2953	57.4017
chr7:46760465-46796064	ENSMUSG00000014418	Hps5	protein_coding	6.92035	5.2262
chr17:12227620-12318660	ENSMUSG00000014426	Map3k4	protein_coding	17.7468	16.4602
chr14:63372836-63417187	ENSMUSG00000014453	Blk	protein_coding	0.2	0.2
chr14:31700014-31830415	ENSMUSG00000014496	Ankrd28	protein_coding	17.9721	17.8627
chr10:128377114-128408704	ENSMUSG00000014498	Ankrd52	protein_coding	10.0531	9.48468
chr18:34409422-34442789	ENSMUSG00000014503	Pkd2l2	protein_coding	0.2	0.2
chr18:34330846-34336599	ENSMUSG00000014504	Srp19	protein_coding	59.419	58.5362
chr14:62837689-62956886	ENSMUSG00000014547	Wdfy2	protein_coding	3.34781	3.11761
chr6:92186711-92214925	ENSMUSG00000014550	Rbsn	protein_coding	6.96138	9.20702
chr6:92169524-92184033	ENSMUSG00000014551	Mrps25	protein_coding	31.6763	40.573
chr6:83480216-83506969	ENSMUSG00000014554	Dguok	protein_coding	19.7434	19.5907
chr4:150917321-151861876	ENSMUSG00000014592	Camta1	protein_coding	15.8974	13.7898
chr3:107741047-107760469	ENSMUSG00000014599	Csf1	protein_coding	0.2	0.2
chr3:107612531-107631694	ENSMUSG00000014601	Strip1	protein_coding	11.9396	11.5234
chr1:93015463-93101951	ENSMUSG00000014602	Kif1a	protein_coding	2.79612	2.96779
chr3:107595030-107605776	ENSMUSG00000014603	Alx3	protein_coding	0.2	0.2
chr11:70644195-70647479	ENSMUSG00000014606	Slc25a11	protein_coding	26.2236	24.8402
chr8:116888684-116921455	ENSMUSG00000014633	Cmc2	protein_coding	20.4838	18.4017
chr5:110135841-110171972	ENSMUSG00000014668	Chfr	protein_coding	25.9588	26.4336
chr7:19852096-19861299	ENSMUSG00000014686	Ceacam16	protein_coding	0.2	0.286867
chr6:52162510-52164831	ENSMUSG00000014704	Hoxa2	protein_coding	0.245613	0.2
chr6:83768884-83775813	ENSMUSG00000014748	Tex261	protein_coding	18.9093	17.4993
chr17:15396245-15433580	ENSMUSG00000014763	Fam120b	protein_coding	2.78524	2.34677
chr17:15499887-15528379	ENSMUSG00000014767	Tbp	protein_coding	51.2028	48.3572
chr17:15475720-15498276	ENSMUSG00000014769	Psmb1	protein_coding	162.13	156.344
chr17:15519207-15527301	ENSMUSG00000014771	Pdcd2	protein_coding	22.1508	20.2614
chr17:15367353-15376872	ENSMUSG00000014773	Dll1	protein_coding	1.37907	2.37132
chr8:105276446-105281939	ENSMUSG00000014776	Nol3	protein_coding	1.13767	1.02028
chr8:105329162-105347953	ENSMUSG00000014778	Fhod1	protein_coding	7.72918	7.06241
chr8:105373273-105382862	ENSMUSG00000014782	Plekhg4	protein_coding	1.31961	1.38906
chr8:105348257-105369881	ENSMUSG00000014786	Slc9a5	protein_coding	6.6783	5.30263
chr8:105305600-105310623	ENSMUSG00000014791	Elmo3	protein_coding	2.0537	1.81537
chr14:69029288-69041401	ENSMUSG00000014813	Stc1	protein_coding	0.2	0.2
chr8:105280409-105289528	ENSMUSG00000014837	4931428F04Rik	protein_coding	5.74416	6.02144
chr8:105467492-105471526	ENSMUSG00000014846	Tppp3	protein_coding	12.8565	10.4794
chr13:92211871-92355003	ENSMUSG00000014850	Msh3	protein_coding	11.6525	12.7283
chr8:105326353-105335219	ENSMUSG00000014856	Tmem208	protein_coding	24.4247	21.638
chr8:105297662-105305369	ENSMUSG00000014859	E2f4	protein_coding	117.912	120.206
chr2:26920039-26933928	ENSMUSG00000014867	Surf4	protein_coding	34.0506	34.4105
chr2:26916366-26920183	ENSMUSG00000014873	Surf2	protein_coding	40.0997	41.5536
chr12:44205896-44210068	ENSMUSG00000014905	Dnajb9	protein_coding	7.49025	7.74796
chr8:66860216-66890564	ENSMUSG00000014907	Naf1	protein_coding	28.0119	27.8298
chr5:32611170-32687057	ENSMUSG00000014932	Yes1	protein_coding	24.0562	29.1876
chr5:32458842-32517433	ENSMUSG00000014956	Ppp1cb	protein_coding	98.0307	109.656
chr2:70661575-70712636	ENSMUSG00000014959	Gorasp2	protein_coding	61.3049	57.2362
chr1:152370734-152386688	ENSMUSG00000014980	Tsen15	protein_coding	15.1609	18.2061
chr15:65876052-65912397	ENSMUSG00000015001	Oc90	protein_coding	0.2	0.2
chr15:65787033-65873816	ENSMUSG00000015002	Efr3a	protein_coding	18.0115	19.2877
chr8:110974995-110997800	ENSMUSG00000015023	Ddx19a	protein_coding	38.6197	39.4376
chr6:88193890-88207030	ENSMUSG00000015053	Gata2	protein_coding	1.07234	1.17599
chr2:25498650-25501719	ENSMUSG00000015083	C8g	protein_coding	3.54784	1.85345
chr2:25395873-25401321	ENSMUSG00000015085	Entpd2	protein_coding	0.681893	0.84454
chr2:25583017-25608521	ENSMUSG00000015087	Rabl6	protein_coding	41.5398	35.1317
chr2:25466708-25470046	ENSMUSG00000015090	Ptgds	protein_coding	2.48277	0.872236
chr2:25557846-25562082	ENSMUSG00000015092	Edf1	protein_coding	103.68	122.904
chr2:25456837-25458776	ENSMUSG00000015093	Clic3	protein_coding	0.395946	0.382875
chr2:25399350-25409494	ENSMUSG00000015094	Npdc1	protein_coding	17.6281	14.9062
chr2:25500749-25505471	ENSMUSG00000015095	Fbxw5	protein_coding	13.0361	13.5292
chr6:6041217-6217173	ENSMUSG00000015112	Slc25a13	protein_coding	36.5619	38.0511
chr17:25261915-25274622	ENSMUSG00000015120	Ube2i	protein_coding	251.37	291.243
chr17:25240169-25242798	ENSMUSG00000015126	Tsr3	protein_coding	22.4137	22.2461
chr17:25188396-25234443	ENSMUSG00000015127	Unkl	protein_coding	7.23168	5.26826
chr7:66226911-66388350	ENSMUSG00000015133	Lrrk1	protein_coding	0.4718	0.551656
chr7:66390891-66427517	ENSMUSG00000015134	Aldh1a3	protein_coding	0.2	0.52901
chr12:80167541-80260371	ENSMUSG00000015143	Actn1	protein_coding	76.5278	69.5417
chr7:28766734-28788665	ENSMUSG00000015149	Sirt2	protein_coding	14.6491	13.2454
chr7:28808540-28822266	ENSMUSG00000015165	Hnrnpl	protein_coding	378.887	347.786
chr19:46075862-46085528	ENSMUSG00000015176	Nolc1	protein_coding	96.1761	103.457
chr6:4600839-4643381	ENSMUSG00000015189	Casd1	protein_coding	2.02461	1.41833
chr10:7119062-7212237	ENSMUSG00000015202	Cnksr3	protein_coding	4.92319	5.20232
chrX:71364759-71419196	ENSMUSG00000015214	Mtmr1	protein_coding	1.62064	2.09051
chrX:71555917-71560676	ENSMUSG00000015217	Hmgb3	protein_coding	29.7083	32.428
chr1:66175272-66442583	ENSMUSG00000015222	Map2	protein_coding	3.61569	2.14128
chr4:96568428-96591578	ENSMUSG00000015224	Cyp2j9	protein_coding	0.219479	0.2
chr4:53030786-53159895	ENSMUSG00000015243	Abca1	protein_coding	1.47593	1.54035
chr4:53011879-53022060	ENSMUSG00000015247	Nipsnap3b	protein_coding	17.7057	16.7329
chrX:74351275-74353618	ENSMUSG00000015289	Lage3	protein_coding	32.1227	32.0293
chrX:74365717-74373218	ENSMUSG00000015290	Ubl4	protein_coding	25.4816	21.6225
chrX:74304997-74311862	ENSMUSG00000015291	Gdi1	protein_coding	66.5064	72.2438
chr10:8722218-8886070	ENSMUSG00000015305	Sash1	protein_coding	3.7221	4.3495
chr10:80930090-80932204	ENSMUSG00000015312	Gadd45b	protein_coding	20.3383	16.173
chr1:171917514-171953170	ENSMUSG00000015314	Slamf6	protein_coding	0.2	0.2
chr2:30090943-30093648	ENSMUSG00000015335	Zdhhc12	protein_coding	23.699	20.1239
chr2:30171492-30174069	ENSMUSG00000015337	Endog	protein_coding	3.96827	3.77604
chrX:9435251-9487771	ENSMUSG00000015340	Cybb	protein_coding	0.2	0.331186
chr8:23241352-23257074	ENSMUSG00000015341	Golga7	protein_coding	77.3755	79.5921
chrX:9272755-9313250	ENSMUSG00000015342	Xk	protein_coding	2.00722	1.59985
chr9:95637600-95698096	ENSMUSG00000015354	Pcolce2	protein_coding	9.31033	7.84395
chr9:65294259-65330658	ENSMUSG00000015357	Clpx	protein_coding	15.2136	17.9922
chr15:89075123-89087077	ENSMUSG00000015363	Trabd	protein_coding	13.9787	14.2856
chr15:88982908-89055152	ENSMUSG00000015365	Mov10l1	protein_coding	4.40949	3.24676
chr15:89182216-89196474	ENSMUSG00000015377	Dennd6b	protein_coding	1.34974	1.65007
chr13:43785106-43803130	ENSMUSG00000015396	Cd83	protein_coding	0.259632	0.2
chr17:34809091-34823464	ENSMUSG00000015451	C4a	processed_transcript	1.57161	0.963187
chr17:34597861-34600936	ENSMUSG00000015452	Ager	protein_coding	0.2	0.204821
chr17:34647145-34655074	ENSMUSG00000015461	Atf6b	protein_coding	13.935	10.968
chr17:34613348-34615971	ENSMUSG00000015467	Egfl8	protein_coding	0.2	0.2
chr17:34564267-34588503	ENSMUSG00000015468	Notch4	protein_coding	2.20953	2.53273
chr17:34616661-34628510	ENSMUSG00000015474	Ppt2	protein_coding	10.6521	7.77252
chr17:34629532-34633126	ENSMUSG00000015476	Prrt1	protein_coding	0.267926	0.2
chr17:34601090-34603690	ENSMUSG00000015478	Rnf5	protein_coding	26.6188	28.2382
chr1:156075965-156205026	ENSMUSG00000015484	Fam163a	protein_coding	0.2	0.2
chr2:27009925-27021089	ENSMUSG00000015488	Cacfd1	protein_coding	5.85522	4.98912
chr10:13966074-14151374	ENSMUSG00000015501	Hivep2	protein_coding	0.204089	0.274309
chr3:95434387-95497240	ENSMUSG00000015522	Arnt	protein_coding	27.7345	25.5543
chr13:114818235-114832275	ENSMUSG00000015536	Mocs2	protein_coding	12.0224	12.6517
chr11:115182831-115187859	ENSMUSG00000015542	Nat9	protein_coding	8.2574	8.68034
chr8:68880490-68907448	ENSMUSG00000015568	Lpl	protein_coding	3.00188	3.07106
chr17:26676395-26699644	ENSMUSG00000015575	Atp6v0e	protein_coding	48.9974	45.77
chr17:26838663-26841565	ENSMUSG00000015579	Nkx2-5	protein_coding	0.433396	0.222375
chr17:46383730-46420920	ENSMUSG00000015597	Zfp318	protein_coding	10.4974	18.0386
chr17:46442447-46487675	ENSMUSG00000015599	Ttbk1	protein_coding	0.2	0.2
chr17:46546838-46556162	ENSMUSG00000015605	Srf	protein_coding	8.23958	7.01272
chr2:9857077-9890034	ENSMUSG00000015619	Gata3	protein_coding	0.2	0.2
chr2:180176372-180225859	ENSMUSG00000015647	Lama5	protein_coding	20.8892	13.142
chr5:5736316-5749326	ENSMUSG00000015652	Steap1	protein_coding	12.3384	10.7201
chr5:5664828-5694578	ENSMUSG00000015653	Steap2	protein_coding	16.9585	18.7222
chr9:40800983-40805200	ENSMUSG00000015656	Hspa8	protein_coding	1864.63	2103.24
chr17:6042195-6079741	ENSMUSG00000015659	Serac1	protein_coding	8.07219	7.77297
chrX:100622882-100626568	ENSMUSG00000015668	Pdzd11	protein_coding	19.1701	24.0397
chr13:14613241-14625671	ENSMUSG00000015671	Psma2	protein_coding	166.158	172.578
chr13:14610300-14613037	ENSMUSG00000015672	Mrpl32	protein_coding	32.3207	35.2913
chr3:95323524-95357202	ENSMUSG00000015697	Setdb1	protein_coding	32.5697	34.0071
chr3:95296095-95307176	ENSMUSG00000015702	Anxa9	protein_coding	0.576971	0.510348
chr7:84246280-84409959	ENSMUSG00000015709	Arnt2	protein_coding	1.64152	1.89584
chr3:95253673-95282076	ENSMUSG00000015711	Prune	protein_coding	28.1251	31.0378
chr3:95314790-95323599	ENSMUSG00000015714	Cers2	protein_coding	22.4517	28.6105
chr6:17636233-17666972	ENSMUSG00000015733	Capza2	protein_coding	64.219	66.4721
chr3:95988428-95996001	ENSMUSG00000015745	Plekho1	protein_coding	8.49883	7.42135
chr3:95999831-96058466	ENSMUSG00000015747	Vps45	protein_coding	5.42123	7.21331
chr3:95830123-95855885	ENSMUSG00000015748	Prpf3	protein_coding	58.3894	54.3059
chr3:95929245-95947390	ENSMUSG00000015749	Anp32e	protein_coding	171.197	210.632
chr3:95893968-95898288	ENSMUSG00000015750	Aph1a	protein_coding	10.8295	10.0864
chr10:7905652-7956230	ENSMUSG00000015755	Tab2	protein_coding	35.3881	45.6962
chr10:7792890-7823135	ENSMUSG00000015757	Ppil4	protein_coding	20.8105	20.6892
chr14:46775581-46788411	ENSMUSG00000015759	Cnih1	protein_coding	41.8261	41.4472
chr6:137477244-137654876	ENSMUSG00000015766	Eps8	protein_coding	7.0841	7.96582
chr2:26905261-26910677	ENSMUSG00000015776	Med22	protein_coding	12.9619	11.1542
chr2:26842502-26864979	ENSMUSG00000015787	Abo	protein_coding	0.2	0.2
chr2:26913380-26916530	ENSMUSG00000015790	Surf1	protein_coding	25.702	27.4017
chr5:45520228-45529276	ENSMUSG00000015804	Med28	protein_coding	42.3765	40.0693
chr5:45434020-45450236	ENSMUSG00000015806	Qdpr	protein_coding	57.7167	51.7836
chr14:67745228-67749435	ENSMUSG00000015812	Gnrh1	protein_coding	0.2	0.2
chr11:50199365-50210827	ENSMUSG00000015837	Sqstm1	protein_coding	88.3175	84.2241
chr2:75675512-75704641	ENSMUSG00000015839	Nfe2l2	protein_coding	60.8419	63.05
chr1:167598383-167639623	ENSMUSG00000015843	Rxrg	protein_coding	0.429979	0.248599
chr2:27676439-27762957	ENSMUSG00000015846	Rxra	protein_coding	6.0206	6.50373
chr3:95676200-95687917	ENSMUSG00000015850	Adamtsl4	protein_coding	0.834861	0.878579
chr11:116470844-116494202	ENSMUSG00000015869	Prpsap1	protein_coding	51.3094	48.3364
chr5:45529704-45639614	ENSMUSG00000015879	Fam184b	protein_coding	0.355677	0.275658
chr5:45669918-45700546	ENSMUSG00000015880	Ncapg	protein_coding	42.754	42.6402
chr5:45697180-45857615	ENSMUSG00000015882	Lcorl	protein_coding	7.60434	9.12281
chr10:93453395-93484896	ENSMUSG00000015889	Lta4h	protein_coding	38.8991	36.2268
chr10:93523337-93540033	ENSMUSG00000015890	Amdhd1	protein_coding	0.2	0.2
chr2:143915319-143943324	ENSMUSG00000015932	Dstn	protein_coding	148.656	141.728
chr13:56073618-56136361	ENSMUSG00000015937	H2afy	protein_coding	106.659	109.769
chr5:134184018-134224355	ENSMUSG00000015942	Gtf2ird2	protein_coding	0.691242	0.812521
chr5:134198016-134198644	ENSMUSG00000015942	Gtf2ird2	protein_coding	0.385232	0.275859
chr3:96196587-96219709	ENSMUSG00000015943	Bola1	protein_coding	17.8834	15.4753
chr5:134099710-134144343	ENSMUSG00000015944	Gatsl2	protein_coding	2.68541	3.25299
chr5:134220052-134229625	ENSMUSG00000015950	Ncf1	protein_coding	0.273009	0.337199
chr7:98835111-98855195	ENSMUSG00000015957	Wnt11	protein_coding	0.837611	0.509754
chr1:177762961-177796511	ENSMUSG00000015961	Adss	protein_coding	52.5028	51.383
chr14:30039948-30491156	ENSMUSG00000015968	Cacna1d	protein_coding	0.2	0.2
chr14:30009022-30040466	ENSMUSG00000015970	Chdh	protein_coding	0.2	0.2
chr14:29978336-29993221	ENSMUSG00000015971	Actr8	protein_coding	22.9862	22.368
chr7:139212987-139242979	ENSMUSG00000015980	Lrrc27	protein_coding	2.81752	2.51641
chr7:139103637-139213307	ENSMUSG00000015981	Stk32c	protein_coding	0.2	0.244565
chr8:25998728-26015601	ENSMUSG00000015994	Fnta	protein_coding	52.3839	58.2687
chr13:112867779-112927380	ENSMUSG00000016018	Skiv2l2	protein_coding	56.6361	62.2596
chr2:158306492-158332852	ENSMUSG00000016024	Lbp	protein_coding	0.2	0.368741
chr15:85898757-86033777	ENSMUSG00000016028	Celsr1	protein_coding	3.36069	2.81876
chr9:32422203-32542861	ENSMUSG00000016087	Fli1	protein_coding	0.2	0.2
chr5:151037509-151233836	ENSMUSG00000016128	Stard13	protein_coding	0.308782	0.2
chrX:42527865-43429126	ENSMUSG00000016150	Tenm1	protein_coding	0.2	0.2
chr1:193091103-193130272	ENSMUSG00000016181	Diexf	protein_coding	17.5488	19.8687
chr1:192891232-193035775	ENSMUSG00000016200	Syt14	protein_coding	2.22405	2.69441
chr17:37270219-37274484	ENSMUSG00000016206	H2-M3	protein_coding	0.639969	0.617517
chrX:36328352-36362341	ENSMUSG00000016239	Lonrf3	protein_coding	0.732882	1.07073
chr2:174461071-174464105	ENSMUSG00000016252	Atp5e	protein_coding	134.332	105.089
chr2:174415803-174427502	ENSMUSG00000016253	Nelfcd	protein_coding	36.3306	29.0297
chr2:174450694-174457882	ENSMUSG00000016255	Tubb1	protein_coding	0.2	0.227595
chr2:174427492-174439039	ENSMUSG00000016256	Ctsz	protein_coding	57.5584	59.6043
chr2:174465066-174473081	ENSMUSG00000016257	Slmo2	protein_coding	52.1368	54.2392
chr1:192844487-192855756	ENSMUSG00000016262	Sertad4	protein_coding	0.710719	0.890675
chrX:36873899-36884222	ENSMUSG00000016308	Ube2a	protein_coding	43.3002	51.2698
chrX:36795650-36798807	ENSMUSG00000016319	Slc25a5	protein_coding	367.597	320.474
chr2:181187246-181188771	ENSMUSG00000016344	Ppdpf	protein_coding	52.2602	60.8811
chr2:181075578-181135300	ENSMUSG00000016346	Kcnq2	protein_coding	1.2404	1.24706
chr2:181147652-181157014	ENSMUSG00000016349	Eef1a2	protein_coding	0.867874	1.34289
chr2:180986534-181017540	ENSMUSG00000016356	Col20a1	protein_coding	0.335174	0.344251
chrX:75785653-75875182	ENSMUSG00000016382	Pls3	protein_coding	15.1082	16.149
chr2:106693268-106868356	ENSMUSG00000016386	Mpped2	protein_coding	1.02219	2.12087
chrX:37126794-37150746	ENSMUSG00000016409	Nkap	protein_coding	12.3349	13.6332
chrX:37187587-37191163	ENSMUSG00000016427	Ndufa1	protein_coding	52.7655	41.6954
chr2:105126528-105173616	ENSMUSG00000016458	Wt1	protein_coding	0.330421	0.315199
chr13:29906574-29985668	ENSMUSG00000016477	E2f3	protein_coding	9.38578	10.8005
chr1:195097381-195131586	ENSMUSG00000016481	Cr1l	protein_coding	14.245	13.1483
chr6:146888486-147032025	ENSMUSG00000016487	Ppfibp1	protein_coding	12.1852	14.5336
chr1:195036825-195092249	ENSMUSG00000016493	Cd46	protein_coding	0.2	0.2
chr1:194938818-194961279	ENSMUSG00000016494	Cd34	protein_coding	0.363034	0.542465
chr19:29348598-29367390	ENSMUSG00000016495	Plgrkt	protein_coding	7.72818	5.84771
chr19:29367454-29388095	ENSMUSG00000016496	Cd274	protein_coding	0.2	0.2
chr5:146948656-146955614	ENSMUSG00000016503	Gtf3a	protein_coding	35.6055	40.3326
chr5:146951572-146963800	ENSMUSG00000016510	Mtif3	protein_coding	5.48422	6.54678
chr5:147016654-147076586	ENSMUSG00000016520	Lnx2	protein_coding	5.12796	3.76988
chr1:131127454-131138340	ENSMUSG00000016526	Dyrk3	protein_coding	17.3971	14.9842
chr1:131053699-131097826	ENSMUSG00000016528	Mapkapk2	protein_coding	14.8148	13.5875
chr1:131019844-131024974	ENSMUSG00000016529	Il10	protein_coding	0.2	0.2
chrX:38401356-38456454	ENSMUSG00000016534	Lamp2	protein_coding	31.5485	32.0346
chr15:85336380-85463836	ENSMUSG00000016541	Atxn10	protein_coding	96.9061	105.293
chr15:77940521-77956722	ENSMUSG00000016552	Foxred2	protein_coding	5.60424	5.31655
chr15:77958997-77970824	ENSMUSG00000016554	Eif3d	protein_coding	178.597	174.706
chr11:116021911-116027962	ENSMUSG00000016559	H3f3b	protein_coding	242.905	263.68
chr15:84923427-84942955	ENSMUSG00000016619	Nup50	protein_coding	26.243	27.6827
chr15:84785380-84856049	ENSMUSG00000016624	Phf21b	protein_coding	4.22914	2.81396
chr7:107166989-107198102	ENSMUSG00000016626	Nlrp14	protein_coding	0.2	0.2
chr15:78159464-78174108	ENSMUSG00000016637	Ift27	protein_coding	9.3285	9.10829
chr15:83375606-83464606	ENSMUSG00000016664	Pacsin2	protein_coding	22.4597	22.4125
chr15:83575118-83595157	ENSMUSG00000016757	Ttll12	protein_coding	21.043	18.6483
chr15:83526861-83544635	ENSMUSG00000016758	Bik	protein_coding	0.303928	0.899114
chr15:83602582-83725021	ENSMUSG00000016763	Scube1	protein_coding	0.2	0.214184
chr14:52279145-52296391	ENSMUSG00000016831	Tox4	protein_coding	27.7618	27.97
chr5:100798626-100804471	ENSMUSG00000016833	Mrps18c	protein_coding	32.8782	38.2106
chr1:12692276-12861192	ENSMUSG00000016918	Sulf1	protein_coding	6.11841	6.11968
chr2:162931527-162937121	ENSMUSG00000016921	Srsf6	protein_coding	118.161	125.185
chr2:160731299-160775760	ENSMUSG00000016933	Plcg1	protein_coding	34.5287	27.4802
chr11:115420127-115431274	ENSMUSG00000016940	Kctd2	protein_coding	13.2991	12.9402
chr15:78439667-78468634	ENSMUSG00000016942	Tmprss6	protein_coding	0.2	0.2
chr17:24047733-24073485	ENSMUSG00000016946	Kctd5	protein_coding	29.8774	28.6338
chr13:21981193-21988734	ENSMUSG00000016982	Pom121l2	protein_coding	0.2	0.339928
chr11:17938755-17953875	ENSMUSG00000016984	Etaa1	protein_coding	11.2328	12.5565
chr2:164389392-164405160	ENSMUSG00000016995	Matn4	protein_coding	0.2	0.2
chr2:164424246-164443887	ENSMUSG00000017009	Sdc4	protein_coding	19.8988	20.9977
chrX:36112109-36171259	ENSMUSG00000017057	Il13ra1	protein_coding	0.388385	0.887177
chr11:101552148-101581951	ENSMUSG00000017119	Nbr1	protein_coding	41.5241	37.9095
chr11:118132018-118248592	ENSMUSG00000017132	Cyth1	protein_coding	2.15928	2.28756
chr2:51130437-51149111	ENSMUSG00000017144	Rnd3	protein_coding	13.0027	13.4741
chr11:101488763-101551955	ENSMUSG00000017146	Brca1	protein_coding	32.2507	34.3078
chr11:100334406-100336996	ENSMUSG00000017165	Gast	protein_coding	0.2	0.227373
chr11:101170522-101190724	ENSMUSG00000017167	Cntnap1	protein_coding	0.2	0.2
chr11:100422320-100441808	ENSMUSG00000017176	Nt5c3b	protein_coding	12.8611	16.7506
chr11:101277967-101279114	ENSMUSG00000017188	Coa3	protein_coding	25.7354	25.1449
chr11:98551096-98558665	ENSMUSG00000017195	Zpbp2	protein_coding	0.2	0.23193
chr11:98664350-98677708	ENSMUSG00000017204	Gsdma	protein_coding	0.2	0.2
chr11:98704590-98729435	ENSMUSG00000017210	Med24	protein_coding	28.4793	32.9423
chr11:98682553-98695979	ENSMUSG00000017221	Psmd3	protein_coding	97.5683	89.4066
chr4:148558428-148582401	ENSMUSG00000017264	Exosc10	protein_coding	47.6397	49.9436
chr11:76120986-76243725	ENSMUSG00000017286	Glod4	protein_coding	68.2971	70.7754
chr11:76046225-76179647	ENSMUSG00000017288	Vps53	protein_coding	8.43029	8.23513
chr11:77529161-77607815	ENSMUSG00000017291	Taok1	protein_coding	13.2523	14.381
chr2:164745982-164768607	ENSMUSG00000017299	Dnttip1	protein_coding	10.8289	12.2052
chr2:164777160-164779967	ENSMUSG00000017300	Tnnc2	protein_coding	0.2	0.785772
chr2:164792767-164804882	ENSMUSG00000017307	Acot8	protein_coding	13.8721	9.91399
chr11:102041508-102055620	ENSMUSG00000017309	Cd300lg	protein_coding	0.2	0.2
chr11:102106675-102107832	ENSMUSG00000017311	Pyy	protein_coding	0.634875	0.2
chr11:102057014-102088515	ENSMUSG00000017314	Mpp2	protein_coding	1.6154	1.50803
chr11:78499090-78502324	ENSMUSG00000017344	Vtn	protein_coding	0.2	0.2
chr11:78567167-78697373	ENSMUSG00000017376	Nlk	protein_coding	11.0728	10.0214
chr11:78158498-78165589	ENSMUSG00000017386	Traf4	protein_coding	51.9503	46.4014
chr11:78322967-78327781	ENSMUSG00000017390	Aldoc	protein_coding	18.1386	15.0121
chr11:98036622-98053462	ENSMUSG00000017400	Stac2	protein_coding	6.93654	5.37101
chr11:98026709-98030492	ENSMUSG00000017404	Rpl19	protein_coding	1995.24	1922.53
chr11:78166105-78176675	ENSMUSG00000017405	Nek8	protein_coding	8.47086	6.59023
chr11:97923237-97986444	ENSMUSG00000017417	Plxdc1	protein_coding	2.78536	2.50814
chr2:15049394-15082456	ENSMUSG00000017418	Arl5b	protein_coding	12.4821	10.6446
chr11:80383278-80405733	ENSMUSG00000017421	Zfp207	protein_coding	139.481	160.178
chr11:80428614-80473248	ENSMUSG00000017428	Psmd11	protein_coding	107.001	102.572
chr11:118428202-118449963	ENSMUSG00000017446	C1qtnf1	protein_coding	0.201027	0.322067
chr11:77880614-77894096	ENSMUSG00000017453	Pipox	protein_coding	32.9699	35.8638
chr11:118301068-118355740	ENSMUSG00000017466	Timp2	protein_coding	5.07783	6.61459
chr14:16365178-16430787	ENSMUSG00000017485	Top2b	protein_coding	18.9124	20.9153
chr14:16430841-16575472	ENSMUSG00000017491	Rarb	protein_coding	0.246015	0.2
chr11:99041243-99054392	ENSMUSG00000017493	Igfbp4	protein_coding	3.17866	3.54978
chr11:98907800-98923940	ENSMUSG00000017499	Cdc6	protein_coding	27.2505	28.7492
chr11:79993105-80034123	ENSMUSG00000017548	Suz12	protein_coding	57.1972	64.2561
chr11:80089399-80135794	ENSMUSG00000017550	Atad5	protein_coding	11.6503	11.9308
chr11:80046492-80080991	ENSMUSG00000017561	Crlf3	protein_coding	52.1167	57.6388
chr11:99345564-99351104	ENSMUSG00000017588	Krt27	protein_coding	0.2	0.2
chr11:99065677-99089306	ENSMUSG00000017607	Tns4	protein_coding	0.488154	0.534319
chr11:78522849-78536332	ENSMUSG00000017615	Tnfaip1	protein_coding	14.6086	13.1227
chr11:76416733-76622314	ENSMUSG00000017631	Abr	protein_coding	21.2702	21.0106
chr11:79591211-79698023	ENSMUSG00000017639	Rab11fip4	protein_coding	10.0455	11.0246
chr2:165055626-165072948	ENSMUSG00000017652	Cd40	protein_coding	0.585848	1.50748
chr2:165276553-165287869	ENSMUSG00000017664	Slc35c2	protein_coding	11.4359	8.79717
chr2:165374263-165388259	ENSMUSG00000017667	Zfp334	protein_coding	2.00117	1.93904
chr2:165288030-165326479	ENSMUSG00000017670	Elmo2	protein_coding	13.4352	12.7721
chr11:79239371-79254671	ENSMUSG00000017677	Wsb1	protein_coding	64.0747	61.0028
chr2:163602313-163619013	ENSMUSG00000017679	Ttpal	protein_coding	2.22266	3.08239
chr11:80209018-80267907	ENSMUSG00000017686	Rhot1	protein_coding	29.5976	27.7201
chr11:80300911-80355955	ENSMUSG00000017692	Rhbdl3	protein_coding	0.2	0.319309
chr2:163726583-163750239	ENSMUSG00000017697	Ada	protein_coding	1.94022	2.35797
chr2:163623271-163645131	ENSMUSG00000017707	Serinc3	protein_coding	26.5485	29.0421
chr11:117867951-117873481	ENSMUSG00000017713	Tha1	protein_coding	0.268258	0.2
chr11:117986291-118024011	ENSMUSG00000017715	Pgs1	protein_coding	21.5772	19.1331
chr11:117849250-117855743	ENSMUSG00000017716	Birc5	protein_coding	130.3	152.252
chr11:117825923-117839908	ENSMUSG00000017718	Afmid	protein_coding	1.72507	2.11
chr2:164497519-164508301	ENSMUSG00000017721	Pigt	protein_coding	30.2323	28.783
chr2:164562412-164568510	ENSMUSG00000017723	Wfdc2	protein_coding	23.0921	33.1473
chr11:101769741-101785371	ENSMUSG00000017724	Etv4	protein_coding	32.9639	39.7533
chr2:164486105-164493319	ENSMUSG00000017734	Dbndd2	protein_coding	1.05371	0.481541
chr2:164940779-164955850	ENSMUSG00000017737	Mmp9	protein_coding	2.06125	0.850512
chr2:164960801-164999731	ENSMUSG00000017740	Slc12a5	protein_coding	0.420525	0.304502
chr11:100766031-100770957	ENSMUSG00000017747	Ghdc	protein_coding	4.33514	4.4497
chr2:164839517-164857711	ENSMUSG00000017754	Pltp	protein_coding	31.8551	25.5727
chr13:73763696-73816743	ENSMUSG00000017756	Slc12a7	protein_coding	23.6852	25.3229
chr2:164832872-164841032	ENSMUSG00000017760	Ctsa	protein_coding	63.8684	60.7031
chr2:164822685-164826871	ENSMUSG00000017764	Zswim1	protein_coding	19.2808	21.4921
chr8:105943589-105966115	ENSMUSG00000017765	Slc12a4	protein_coding	18.6535	17.2191
chr11:75650503-75673910	ENSMUSG00000017774	Myo1c	protein_coding	23.6694	21.493
chr11:75679258-75706908	ENSMUSG00000017776	Crk	protein_coding	37.6082	36.1927
chr13:86044815-86046904	ENSMUSG00000017778	Cox7c	protein_coding	332.786	321.506
chr11:75588096-75628804	ENSMUSG00000017781	Pitpna	protein_coding	35.5507	39.9955
chr11:101087276-101092207	ENSMUSG00000017801	Mlx	protein_coding	37.6561	34.5311
chr11:101096321-101119893	ENSMUSG00000017802	Fam134c	protein_coding	11.8384	10.7657
chr2:163336241-163397993	ENSMUSG00000017817	Jph2	protein_coding	0.2	0.2
chr11:100694883-100704271	ENSMUSG00000017830	Dhx58	protein_coding	1.15673	0.695953
chr17:53479233-53507671	ENSMUSG00000017831	Rab5a	protein_coding	30.9984	30.4753
chr11:100713849-100714575	ENSMUSG00000017832	Hspb9	protein_coding	0.2	0.30411
chr11:100619243-100627607	ENSMUSG00000017837	Nkiras2	protein_coding	15.5799	14.6897
chr12:110485738-110583061	ENSMUSG00000017843	Ppp2r5c	protein_coding	49.7019	53.3462
chr2:163017353-163046141	ENSMUSG00000017858	Ift52	protein_coding	20.9029	19.2358
chr2:163054686-163084688	ENSMUSG00000017861	Mybl2	protein_coding	294.921	296.483
chr2:162987329-163014127	ENSMUSG00000017868	Sgk2	protein_coding	0.2	0.2
chr2:165595031-165771727	ENSMUSG00000017897	Eya2	protein_coding	0.532322	0.876023
chr2:167298443-167349183	ENSMUSG00000017929	B4galt5	protein_coding	9.95528	17.7581
chr2:163438475-163455324	ENSMUSG00000017943	Gdap1l1	protein_coding	3.66964	3.39735
chr2:163506807-163572910	ENSMUSG00000017950	Hnf4a	protein_coding	0.338805	0.343939
chr2:167191804-167240604	ENSMUSG00000017969	Ptgis	protein_coding	4.21599	3.62191
chr6:23262772-23839421	ENSMUSG00000017978	Cadps2	protein_coding	0.2	0.254419
chr2:167015192-167034947	ENSMUSG00000017999	Ddx27	protein_coding	52.878	50.3623
chr5:143622446-143710250	ENSMUSG00000018001	Cyth3	protein_coding	6.34349	10.1797
chr15:78597046-78622019	ENSMUSG00000018008	Cyth4	protein_coding	0.2	0.370901
chr11:120721469-120723969	ENSMUSG00000018012	Rac3	protein_coding	8.09079	8.12403
chr15:83113432-83122801	ENSMUSG00000018040	Rrp7a	protein_coding	42.7995	52.7203
chr15:83153493-83172592	ENSMUSG00000018042	Cyb5r3	protein_coding	61.6627	60.609
chr11:86210680-86257575	ENSMUSG00000018068	Ints2	protein_coding	20.5508	25.339
chr5:118560678-118765438	ENSMUSG00000018076	Med13l	protein_coding	20.4516	18.7538
chr13:23684198-23692488	ENSMUSG00000018102	Hist1h2bc	protein_coding	7.09496	7.06654
chr15:79258194-79285537	ENSMUSG00000018126	Baiap2l2	protein_coding	0.482035	0.847901
chr5:139791512-139802653	ENSMUSG00000018143	Mafk	protein_coding	2.80095	2.72143
chr11:98152153-98193293	ENSMUSG00000018160	Med1	protein_coding	24.1452	32.9512
chr10:128567522-128589652	ENSMUSG00000018166	Erbb3	protein_coding	2.40745	2.76968
chr11:98358367-98381112	ENSMUSG00000018167	Stard3	protein_coding	8.63289	6.37007
chr11:98464901-98546031	ENSMUSG00000018168	Ikzf3	protein_coding	0.310432	0.2
chr15:78755881-78773475	ENSMUSG00000018169	Mfng	protein_coding	3.82321	3.89194
chr11:86583864-86683836	ENSMUSG00000018171	Vmp1	protein_coding	19.9678	24.5791
chr1:143777271-143807466	ENSMUSG00000018189	Uchl5	protein_coding	56.7736	68.4879
chr1:143716337-143749676	ENSMUSG00000018196	Glrx2	protein_coding	29.1136	29.9214
chr1:143750789-143777068	ENSMUSG00000018199	Trove2	protein_coding	4.74157	4.08231
chr2:164070321-164155524	ENSMUSG00000018209	Stk4	protein_coding	22.0022	21.8464
chr11:63128981-63159547	ENSMUSG00000018217	Pmp22	protein_coding	1.94362	1.07795
chr11:53431022-53437904	ENSMUSG00000018238	Gdf9	protein_coding	0.223667	0.617038
chr11:53324678-53333301	ENSMUSG00000018239	Zcchc10	protein_coding	15.7299	16.6434
chr11:70525366-70527858	ENSMUSG00000018286	Psmb6	protein_coding	234.869	209.082
chr11:70663770-70669416	ENSMUSG00000018287	Spag7	protein_coding	89.1885	105.499
chr11:70651849-70654644	ENSMUSG00000018293	Pfn1	protein_coding	484.235	523.139
chr2:164053539-164071169	ENSMUSG00000018322	Tomm34	protein_coding	50.294	57.7687
chr2:163994959-164018588	ENSMUSG00000018326	Ywhab	protein_coding	65.8957	62.914
chr11:79013439-79146407	ENSMUSG00000018334	Ksr1	protein_coding	2.165	2.42613
chr11:54902452-54910377	ENSMUSG00000018339	Gpx3	protein_coding	17.4323	19.6059
chr11:54979107-55033445	ENSMUSG00000018340	Anxa6	protein_coding	40.1308	36.933
chr11:65807174-65829239	ENSMUSG00000018347	Zkscan6	protein_coding	3.33371	3.13234
chr11:106988628-106999541	ENSMUSG00000018362	Kpna2	protein_coding	233.57	243.257
chr11:106820065-106920715	ENSMUSG00000018363	Smurf2	protein_coding	17.6343	17.8915
chr11:106789251-106819930	ENSMUSG00000018372	Cep95	protein_coding	6.0191	7.45526
chr11:88068278-88084729	ENSMUSG00000018377	Vezf1	protein_coding	7.66111	8.81339
chr11:88098057-88194140	ENSMUSG00000018378	Cuedc1	protein_coding	2.59465	2.25713
chr11:88047372-88053755	ENSMUSG00000018379	Srsf1	protein_coding	295.551	321.727
chr11:95830073-95842476	ENSMUSG00000018381	Abi3	protein_coding	0.546863	0.453912
chr11:53457204-53467766	ENSMUSG00000018387	Shroom1	protein_coding	0.2	0.2
chr11:53567378-53601967	ENSMUSG00000018395	Kif3a	protein_coding	9.84199	10.8783
chr11:53519256-53549565	ENSMUSG00000018398	Sept8	protein_coding	9.70855	9.16443
chr11:87592161-87616302	ENSMUSG00000018401	Mtmr4	protein_coding	8.9218	7.96737
chr11:84813060-84819515	ENSMUSG00000018405	Mrm1	protein_coding	3.68264	4.02707
chr11:104231389-104332090	ENSMUSG00000018411	Mapt	protein_coding	4.22849	3.2213
chr11:104333228-104468861	ENSMUSG00000018412	Kansl1	protein_coding	23.565	20.4057
chr11:60417144-60450927	ENSMUSG00000018415	Gid4	protein_coding	14.1441	13.6242
chr1:51749764-51916071	ENSMUSG00000018417	Myo1b	protein_coding	20.5745	16.2157
chr11:86768845-86807746	ENSMUSG00000018425	Dhx40	protein_coding	23.2459	24.6165
chr11:86936424-86993707	ENSMUSG00000018427	Ypel2	protein_coding	9.38708	8.1647
chr11:88830791-88864586	ENSMUSG00000018428	Akap1	protein_coding	38.8305	39.5831
chr11:107166662-107189381	ENSMUSG00000018433	Nol11	protein_coding	37.7822	44.672
chr11:71007163-71019841	ENSMUSG00000018442	Derl2	protein_coding	9.34225	10.0931
chr11:70977835-70983026	ENSMUSG00000018446	C1qbp	protein_coding	224.639	263.338
chr11:70970212-70977833	ENSMUSG00000018449	Rpain	protein_coding	34.8178	30.7808
chr11:71031940-71033513	ENSMUSG00000018451	6330403K07Rik	lincRNA	0.522285	0.955097
chr2:165405027-165473230	ENSMUSG00000018459	Slc13a3	protein_coding	0.2	0.2
chr11:69326257-69333042	ENSMUSG00000018470	Kcnab3	protein_coding	1.71815	3.78773
chr11:69343272-69369406	ENSMUSG00000018474	Chd3	protein_coding	7.09196	5.90234
chr11:69398507-69413675	ENSMUSG00000018476	Kdm6b	protein_coding	9.88608	7.93097
chr11:85170403-85181145	ENSMUSG00000018479	1700125H20Rik	protein_coding	0.50822	0.2
chr11:85187261-85235130	ENSMUSG00000018481	Appbp2	protein_coding	21.1448	23.7595
chr11:62248983-62266453	ENSMUSG00000018500	Adora2b	protein_coding	0.330826	0.488667
chr11:62316425-62458541	ENSMUSG00000018501	Ncor1	protein_coding	128.467	162.676
chr11:62574485-62600515	ENSMUSG00000018507	Trpv2	protein_coding	0.398233	0.4315
chr11:62524945-62539261	ENSMUSG00000018509	Cenpv	protein_coding	96.6445	103.468
chr11:97688822-97700497	ENSMUSG00000018537	Pcgf2	protein_coding	45.0731	40.8999
chr11:97745480-97766556	ENSMUSG00000018541	Cwc25	protein_coding	8.89034	8.49253
chr11:97771480-97775918	ENSMUSG00000018543	1700001P01Rik	protein_coding	0.2	0.4635
chr11:97715156-97744704	ENSMUSG00000018547	Pip4k2b	protein_coding	15.1211	14.2042
chr11:87127076-87220683	ENSMUSG00000018548	Trim37	protein_coding	31.4079	32.4562
chr11:69935795-69941605	ENSMUSG00000018554	Ybx2	protein_coding	14.1166	12.924
chr11:69981155-69990601	ENSMUSG00000018559	Ctdnep1	protein_coding	27.6063	25.8632
chr11:69968221-69982517	ENSMUSG00000018565	Elp5	protein_coding	48.3706	48.1927
chr11:69942538-69948188	ENSMUSG00000018566	Slc2a4	protein_coding	1.53387	1.1685
chr11:69991142-69994951	ENSMUSG00000018567	Gabarap	protein_coding	71.434	67.1414
chr11:69964778-69967885	ENSMUSG00000018569	Cldn7	protein_coding	13.9047	9.03486
chr11:69897351-69900987	ENSMUSG00000018570	2810408A11Rik	protein_coding	4.8802	5.84328
chr11:69995776-70000009	ENSMUSG00000018572	Phf23	protein_coding	51.7666	48.5767
chr11:70010182-70015411	ENSMUSG00000018574	Acadvl	protein_coding	6.83751	5.52799
chr12:117877981-118199043	ENSMUSG00000018581	Dnah11	protein_coding	0.2	0.2
chr11:55469684-55504838	ENSMUSG00000018583	G3bp1	protein_coding	95.5692	93.1392
chr11:55446640-55461239	ENSMUSG00000018585	Atox1	protein_coding	71.4243	70.2084
chrX:165129016-165327393	ENSMUSG00000018589	Glra2	protein_coding	0.2	0.2
chr11:55394499-55420080	ENSMUSG00000018593	Sparc	protein_coding	165.349	165.911
chr11:60728397-60732951	ENSMUSG00000018599	Mief2	protein_coding	5.05649	5.34438
chr5:119670668-119684724	ENSMUSG00000018604	Tbx3	protein_coding	16.892	19.7317
chr11:84048040-84069261	ENSMUSG00000018648	Dusp14	protein_coding	6.15484	6.19768
chr11:84078919-84129600	ENSMUSG00000018651	Tada2a	protein_coding	34.8244	36.6361
chr11:11685002-11772926	ENSMUSG00000018654	Ikzf1	protein_coding	0.594695	0.398979
chr11:96937824-96943986	ENSMUSG00000018659	Pnpo	protein_coding	14.3784	17.0957
chr11:113649168-113667054	ENSMUSG00000018661	Cog1	protein_coding	8.26937	10.1357
chr11:96789126-96808640	ENSMUSG00000018666	Cbx1	protein_coding	119.318	134.443
chr11:96907425-96916496	ENSMUSG00000018669	Cdk5rap3	protein_coding	52.9517	49.1652
chr11:96849869-96861203	ENSMUSG00000018672	Copz2	protein_coding	6.38697	4.61137
chr11:102402984-102407946	ENSMUSG00000018677	Slc25a39	protein_coding	172.027	156.315
chr11:96953339-96982959	ENSMUSG00000018678	Sp2	protein_coding	16.2117	17.3537
chr11:84422854-84513522	ENSMUSG00000018697	Aatf	protein_coding	35.4873	38.0466
chr11:84518283-84525535	ENSMUSG00000018698	Lhx1	protein_coding	0.2	0.2
chr12:110601451-110666945	ENSMUSG00000018707	Dync1h1	protein_coding	62.2632	65.4652
chr11:113698171-113710017	ENSMUSG00000018727	Cpsf4l	protein_coding	1.36812	0.808658
chr11:83294641-83302586	ENSMUSG00000018733	Pex12	protein_coding	4.71727	7.08538
chr11:68821433-68871858	ENSMUSG00000018736	Ndel1	protein_coding	19.1405	23.2874
chr11:68968130-68974365	ENSMUSG00000018740	Slc25a35	protein_coding	0.973032	1.62358
chr11:69765911-69784023	ENSMUSG00000018750	Zbtb4	protein_coding	0.613131	0.239984
chr11:69682576-69696098	ENSMUSG00000018752	Tnfsfm13	protein_coding	3.64251	4.44752
chr11:69656696-69662642	ENSMUSG00000018761	Mpdu1	protein_coding	46.367	59.8908
chr11:69632989-69653297	ENSMUSG00000018765	Fxr2	protein_coding	94.3275	90.5419
chr2:73908446-73911326	ENSMUSG00000018770	Atp5g3	protein_coding	191.38	173.512
chr11:69664212-69666153	ENSMUSG00000018774	Cd68	protein_coding	7.87887	6.37546
chr11:69759889-69761968	ENSMUSG00000018776	Slc35g3	protein_coding	0.2	0.2
chr8:46471040-46536051	ENSMUSG00000018796	Acsl1	protein_coding	16.2834	17.3396
chr11:110269368-110337716	ENSMUSG00000018800	Abca5	protein_coding	0.618369	0.353573
chr11:75348432-75405705	ENSMUSG00000018809	Smyd4	protein_coding	3.80938	4.45544
chr7:142460808-142494867	ENSMUSG00000018819	Lsp1	protein_coding	0.277998	0.778792
chr19:42163950-42194590	ENSMUSG00000018820	Zfyve27	protein_coding	11.6758	9.82052
chr19:42123272-42129059	ENSMUSG00000018821	Avpi1	protein_coding	23.4292	21.7602
chr19:42197970-42202252	ENSMUSG00000018822	Sfrp5	protein_coding	0.889172	1.2913
chr16:14194526-14291408	ENSMUSG00000018830	Myh11	protein_coding	0.2	0.2
chr11:82876433-82890614	ENSMUSG00000018841	Rad51d	protein_coding	12.1851	10.7511
chr11:82910549-82943403	ENSMUSG00000018845	Unc45b	protein_coding	0.456527	0.2
chr11:35769483-35791285	ENSMUSG00000018846	Pank3	protein_coding	10.9561	9.20289
chr11:35808380-35834506	ENSMUSG00000018848	Rars	protein_coding	93.8238	103.065
chr11:35838399-35980527	ENSMUSG00000018849	Wwc1	protein_coding	9.71943	9.23498
chr11:115403751-115412674	ENSMUSG00000018858	Ict1	protein_coding	44.6745	40.5575
chr11:115268023-115277050	ENSMUSG00000018861	Fdxr	protein_coding	7.08284	4.65906
chr15:84076096-84105754	ENSMUSG00000018865	Sult4a1	protein_coding	13.1475	13.2545
chr11:97315715-97329920	ENSMUSG00000018882	Mrpl45	protein_coding	50.075	53.7083
chr15:77015488-77050670	ENSMUSG00000018893	Mb	protein_coding	0.2	0.428502
chr11:53770013-53778374	ENSMUSG00000018899	Irf1	protein_coding	7.60698	7.71164
chr11:53864541-53891660	ENSMUSG00000018900	Slc22a5	protein_coding	1.62773	1.6905
chr11:54100094-54131665	ENSMUSG00000018906	P4ha2	protein_coding	28.6459	20.5518
chr7:99535465-99606771	ENSMUSG00000018909	Arrb1	protein_coding	5.96332	5.77102
chr11:70505243-70511178	ENSMUSG00000018919	Tm4sf5	protein_coding	2.2842	1.30042
chr11:70453982-70459984	ENSMUSG00000018920	Cxcl16	protein_coding	2.37004	2.55186
chr11:70392882-70410031	ENSMUSG00000018921	Pelp1	protein_coding	43.4663	40.7253
chr11:70451918-70453727	ENSMUSG00000018923	Med11	protein_coding	22.7607	23.2336
chr11:70344151-70352031	ENSMUSG00000018924	Alox15	protein_coding	0.2	0.2
chr11:60902245-60914750	ENSMUSG00000018931	Natd1	protein_coding	8.59484	8.67308
chr11:60932032-60952811	ENSMUSG00000018932	Map2k3	protein_coding	18.4495	17.2109
chr5:33018815-33027966	ENSMUSG00000018965	Ywhah	protein_coding	201.111	204.712
chr11:96365751-96368256	ENSMUSG00000018973	Hoxb1	protein_coding	0.2	0.2
chr5:113742445-113772510	ENSMUSG00000018974	Sart3	protein_coding	26.2564	28.9147
chr4:136172393-136196057	ENSMUSG00000018983	E2f2	protein_coding	3.3757	3.64977
chr11:83191329-83215154	ENSMUSG00000018986	Slfn3	protein_coding	0.2	0.2
chr7:96951504-97064761	ENSMUSG00000018995	Nars2	protein_coding	3.71248	7.88991
chr6:34153379-34177111	ENSMUSG00000018999	Slc35b4	protein_coding	7.85872	7.62247
chr14:31260374-31323896	ENSMUSG00000019027	Dnah1	protein_coding	0.514416	0.485529
chr9:108569885-108572774	ENSMUSG00000019039	Dalrd3	protein_coding	24.1321	21.3635
chr5:136953274-136966234	ENSMUSG00000019054	Fis1	protein_coding	53.7447	46.5916
chr4:147909752-147936767	ENSMUSG00000019055	Plod1	protein_coding	17.28	15.432
chr9:21907490-21918192	ENSMUSG00000019066	Rab3d	protein_coding	2.73041	3.76482
chr15:76701541-76704239	ENSMUSG00000019080	Mfsd3	protein_coding	0.640791	0.408629
chr7:141429743-141437892	ENSMUSG00000019082	Slc25a22	protein_coding	9.49496	9.15068
chrX:74297096-74304721	ENSMUSG00000019087	Atp6ap1	protein_coding	31.2713	25.2979
chrX:74273216-74282337	ENSMUSG00000019088	Dnase1l1	protein_coding	0.877301	1.42526
chr11:61207536-61218421	ENSMUSG00000019102	Aldh3a1	protein_coding	0.422821	0.335175
chr6:54505889-54566489	ENSMUSG00000019124	Scrn1	protein_coding	1.56856	1.58587
chr13:24801656-24814013	ENSMUSG00000019132	BC005537	protein_coding	31.9794	37.9823
chr8:70594480-70597288	ENSMUSG00000019139	Isyna1	protein_coding	64.041	59.1962
chr18:36783007-36792562	ENSMUSG00000019143	Hars2	protein_coding	14.5097	13.1403
chr7:16452778-16455489	ENSMUSG00000019158	Tmem160	protein_coding	11.089	6.74481
chr11:100715008-100738215	ENSMUSG00000019173	Rab5c	protein_coding	47.0637	43.1157
chr5:135747219-135778385	ENSMUSG00000019178	Styxl1	protein_coding	0.21483	0.375413
chr5:135778479-135790398	ENSMUSG00000019179	Mdh2	protein_coding	217.258	209.76
chr2:152669460-152708670	ENSMUSG00000019188	H13	protein_coding	10.4037	11.0739
chr11:44518963-44565520	ENSMUSG00000019189	Rnf145	protein_coding	19.0907	19.5559
chr7:31116523-31126945	ENSMUSG00000019194	Scn1b	protein_coding	6.11219	3.21669
chr6:120795244-120822685	ENSMUSG00000019210	Atp6v1e1	protein_coding	73.1779	68.9124
chr17:25718925-25727419	ENSMUSG00000019214	Chtf18	protein_coding	17.4587	17.1656
chr1:138825185-138848577	ENSMUSG00000019230	Lhx9	protein_coding	0.238718	0.2
chr12:85135595-85151264	ENSMUSG00000019235	Rps6kl1	protein_coding	0.883498	0.797573
chr7:4481519-4501680	ENSMUSG00000019254	Ppp1r12c	protein_coding	40.8224	41.4639
chr12:35497973-35535038	ENSMUSG00000019256	Ahr	protein_coding	0.511091	0.677875
chr8:70905973-70917526	ENSMUSG00000019261	Map1s	protein_coding	19.504	15.5057
chr5:33653215-33658416	ENSMUSG00000019295	Tmem129	protein_coding	2.52503	4.08575
chr14:55745692-55755500	ENSMUSG00000019297	Nop9	protein_coding	23.6302	21.6972
chr11:101078410-101080527	ENSMUSG00000019301	Hsd17b1	protein_coding	0.81734	0.533739
chr11:101009451-101063719	ENSMUSG00000019302	Atp6v0a1	protein_coding	21.4023	21.5517
chr11:101091822-101095436	ENSMUSG00000019303	Psmc3ip	protein_coding	34.0391	35.5446
chr11:98446393-98455373	ENSMUSG00000019312	Grb7	protein_coding	13.7033	12.0563
chr17:24696233-24700529	ENSMUSG00000019320	Noxo1	protein_coding	0.654725	0.679652
chr11:101330604-101341938	ENSMUSG00000019326	Aoc3	protein_coding	0.221327	0.2
chr3:95006589-95015448	ENSMUSG00000019338	Zfp687	protein_coding	14.5583	11.7387
chrX:100729872-100738895	ENSMUSG00000019359	Gdpd2	protein_coding	0.20055	0.2
chr8:84246236-84249761	ENSMUSG00000019362	D8Ertd738e	protein_coding	101.898	105.315
chr11:4031461-4048024	ENSMUSG00000019368	Sec14l4	protein_coding	1.18899	1.027
chr7:16915378-16924114	ENSMUSG00000019370	Calm3	protein_coding	129.088	125.683
chr11:59817794-59839838	ENSMUSG00000019373	Cops3	protein_coding	61.4882	69.4691
chr8:70527723-70535328	ENSMUSG00000019428	Fkbp8	protein_coding	89.5119	85.3261
chr7:30854329-30856178	ENSMUSG00000019429	Ffar3	protein_coding	0.2	0.246756
chr17:35241745-35253707	ENSMUSG00000019432	Ddx39b	protein_coding	124.147	128.508
chr8:83652677-83664788	ENSMUSG00000019433	Gipc1	protein_coding	46.8863	44.6671
chr11:78176710-78181909	ENSMUSG00000019437	Tlcd1	protein_coding	8.75536	7.0967
chr11:69846375-69852058	ENSMUSG00000019461	Plscr3	protein_coding	5.95715	7.22385
chr8:83666832-83672753	ENSMUSG00000019464	Ptger1	protein_coding	0.2	0.2
chr10:127182520-127190054	ENSMUSG00000019467	Arhgef25	protein_coding	8.98111	9.99302
chr8:3608420-3621316	ENSMUSG00000019470	Xab2	protein_coding	58.9944	56.9374
chr9:21138540-21149906	ENSMUSG00000019471	Cdc37	protein_coding	73.0472	67.9081
chr17:57249450-57263697	ENSMUSG00000019487	Trip10	protein_coding	15.4894	16.0655
chr5:138161070-138164646	ENSMUSG00000019494	Cops6	protein_coding	70.177	60.1395
chr11:62551170-62553213	ENSMUSG00000019505	Ubb	protein_coding	460.257	416.906
chr5:138172001-138180429	ENSMUSG00000019518	Ap4m1	protein_coding	10.8732	11.8282
chr3:20122083-20155317	ENSMUSG00000019528	Gyg	protein_coding	5.12409	4.48709
chr7:45082912-45092221	ENSMUSG00000019539	Rcn3	protein_coding	53.0876	42.7092
chrX:73673149-73682502	ENSMUSG00000019558	Slc6a8	protein_coding	21.1065	17.931
chr10:79927042-79955018	ENSMUSG00000019564	Arid3a	protein_coding	4.46504	3.28573
chr6:5483350-5496309	ENSMUSG00000019577	Pdk4	protein_coding	2.05657	2.83616
chr17:56067044-56075028	ENSMUSG00000019578	Ubxn6	protein_coding	16.0711	14.2029
chr17:56175743-56183920	ENSMUSG00000019579	Mydgf	protein_coding	20.4282	18.5941
chr11:105933701-105953336	ENSMUSG00000019590	Cyb561	protein_coding	9.61209	8.44091
chr18:47235597-47368870	ENSMUSG00000019647	Sema6a	protein_coding	0.259824	0.490691
chr9:110656502-110711606	ENSMUSG00000019659	Ccdc12	protein_coding	35.316	30.555
chr6:38533501-38539449	ENSMUSG00000019689	1110001J03Rik	protein_coding	14.9374	12.4077
chr1:177020072-177258203	ENSMUSG00000019699	Akt3	protein_coding	6.89796	8.44341
chr3:87919505-87923672	ENSMUSG00000019710	Mrpl24	protein_coding	88.5489	93.8639
chr2:29935425-29960371	ENSMUSG00000019715	Gle1	protein_coding	23.3261	26.393
chr12:72073427-72085439	ENSMUSG00000019718	L3hypdh	protein_coding	2.91193	2.48496
chr13:13590408-13777440	ENSMUSG00000019726	Lyst	protein_coding	0.806563	0.894854
chr8:72480640-72492614	ENSMUSG00000019731	Slc35e1	protein_coding	20.7266	20.3019
chr8:72424175-72443870	ENSMUSG00000019732	Calr3	protein_coding	1.31993	1.77955
chr7:3665789-3677524	ENSMUSG00000019734	Tmc4	protein_coding	5.47069	1.62642
chr7:30314806-30319046	ENSMUSG00000019737	Syne4	protein_coding	14.4155	13.8151
chr7:30231947-30233390	ENSMUSG00000019738	Polr2i	protein_coding	49.9764	45.0824
chr11:99385253-99389364	ENSMUSG00000019761	Krt10	protein_coding	0.266365	0.372395
chr10:4401914-4432388	ENSMUSG00000019763	Rmnd1	protein_coding	17.7093	16.0125
chr10:4482501-4562231	ENSMUSG00000019767	Ccdc170	protein_coding	0.482768	0.423627
chr10:4611592-5005614	ENSMUSG00000019768	Esr1	protein_coding	0.2	0.2
chr10:5799159-5805600	ENSMUSG00000019773	Fbxo5	protein_coding	65.0134	62.2624
chr10:5811886-5823910	ENSMUSG00000019774	Mtrf1l	protein_coding	2.49052	4.10805
chr10:5825662-5922400	ENSMUSG00000019775	Rgs17	protein_coding	0.2	0.2
chr10:36974543-37001889	ENSMUSG00000019777	Hdac2	protein_coding	82.0153	92.3036
chr10:34483399-34611226	ENSMUSG00000019779	Frk	protein_coding	0.2	0.2
chr10:33996554-34019624	ENSMUSG00000019782	Rwdd1	protein_coding	53.8033	57.975
chr10:33512285-33624769	ENSMUSG00000019785	Clvs2	protein_coding	1.69721	0.914636
chr10:30832358-30842801	ENSMUSG00000019789	Hey2	protein_coding	0.264041	0.366707
chr10:9755546-9901079	ENSMUSG00000019790	Stxbp5	protein_coding	1.73957	2.79183
chr10:30608140-30618479	ENSMUSG00000019791	Hint3	protein_coding	4.96937	3.77987
chr10:30534224-30600749	ENSMUSG00000019792	Trmt11	protein_coding	7.46107	7.84409
chr10:7725999-7763150	ENSMUSG00000019794	Katna1	protein_coding	35.6621	32.3167
chr10:7629372-7681136	ENSMUSG00000019795	Pcmt1	protein_coding	25.3511	26.1419
chr10:7589799-7625483	ENSMUSG00000019796	Lrp11	protein_coding	20.1585	19.6707
chr10:43525120-43540994	ENSMUSG00000019797	1700021F05Rik	protein_coding	38.4248	37.5089
chr10:42761495-42832514	ENSMUSG00000019802	Sec63	protein_coding	14.4564	16.4581
chr10:42561962-42583632	ENSMUSG00000019803	Nr2e1	protein_coding	0.2	0.2
chr10:42502029-42535381	ENSMUSG00000019804	Snx3	protein_coding	117.441	133.562
chr10:13647053-13868980	ENSMUSG00000019806	Aig1	protein_coding	2.50123	1.90422
chr10:13552893-13563376	ENSMUSG00000019808	Adat2	protein_coding	5.02876	4.69372
chr10:13523841-13553142	ENSMUSG00000019809	Pex3	protein_coding	7.37054	8.43812
chr10:13499539-13519035	ENSMUSG00000019810	Fuca2	protein_coding	10.5207	16.0548
chr10:41718839-41809871	ENSMUSG00000019813	Cep57l1	protein_coding	13.3796	15.3263
chr10:13178639-13193137	ENSMUSG00000019814	Ltv1	protein_coding	40.227	50.2971
chr10:13060503-13131694	ENSMUSG00000019817	Plagl1	protein_coding	2.01448	3.27339
chr10:41519413-41531048	ENSMUSG00000019818	Cd164	protein_coding	106.453	118.663
chr10:12382187-12861735	ENSMUSG00000019820	Utrn	protein_coding	11.321	10.1786
chr10:41485641-41490369	ENSMUSG00000019822	Smpd2	protein_coding	9.52612	10.6592
chr10:41476313-41487032	ENSMUSG00000019823	Mical1	protein_coding	6.75913	6.09846
chr10:41450395-41465571	ENSMUSG00000019826	Zbtb24	protein_coding	4.74718	4.56649
chr10:40883474-40938570	ENSMUSG00000019831	Wasf1	protein_coding	18.3364	18.3397
chr10:10545010-10558233	ENSMUSG00000019832	Rab32	protein_coding	0.532725	0.472007
chr4:51253024-51254027	ENSMUSG00000019836	Amd-ps4	processed_pseudogene	0.2	0.2
chr10:40249202-40257665	ENSMUSG00000019837	Gtf3c6	protein_coding	24.1968	27.707
chr10:40033534-40142254	ENSMUSG00000019838	Slc16a10	protein_coding	0.860225	0.87534
chr10:39732117-39875211	ENSMUSG00000019841	Rev3l	protein_coding	8.72551	9.51111
chr10:39612933-39655307	ENSMUSG00000019842	Traf3ip2	protein_coding	3.09205	3.88874
chr10:39368854-39565381	ENSMUSG00000019843	Fyn	protein_coding	7.12036	8.29487
chr10:39134022-39151058	ENSMUSG00000019845	Tube1	protein_coding	5.6909	4.22382
chr10:38965514-39110188	ENSMUSG00000019846	Lama4	protein_coding	0.2	0.2
chr10:45178097-45318452	ENSMUSG00000019848	Popdc3	protein_coding	0.2	0.2
chr10:45067205-45158997	ENSMUSG00000019849	Prep	protein_coding	35.0092	32.532
chr10:19000909-19015657	ENSMUSG00000019850	Tnfaip3	protein_coding	0.41601	0.289396
chr10:18845070-18857073	ENSMUSG00000019851	Perp	protein_coding	11.811	10.3718
chr10:18588010-18743758	ENSMUSG00000019852	Arfgef3	protein_coding	0.559175	0.564512
chr10:18540122-18546076	ENSMUSG00000019853	Hebp2	protein_coding	2.72993	2.56846
chr10:18055860-18125155	ENSMUSG00000019854	Reps1	protein_coding	36.7396	40.6566
chr10:53633144-53750909	ENSMUSG00000019856	Fam184a	protein_coding	3.0339	2.96324
chr10:53596960-53609213	ENSMUSG00000019857	Asf1a	protein_coding	17.8759	17.0699
chr10:52337023-52382124	ENSMUSG00000019861	Gopc	protein_coding	5.20453	5.00344
chr10:43874187-43901745	ENSMUSG00000019863	Qrsl1	protein_coding	8.62122	9.11826
chr10:43901806-43947862	ENSMUSG00000019864	Rtn4ip1	protein_coding	11.3817	9.36627
chr10:14705590-14770850	ENSMUSG00000019865	Nmbr	protein_coding	0.2246	0.2
chr10:43950306-44148853	ENSMUSG00000019866	Aim1	protein_coding	0.261078	0.226098
chr10:14654754-14705560	ENSMUSG00000019868	Vta1	protein_coding	45.2465	38.0459
chr10:57794334-57811830	ENSMUSG00000019872	Smpdl3a	protein_coding	0.356073	0.221156
chr10:67009188-67096988	ENSMUSG00000019873	Reep3	protein_coding	4.87881	4.35515
chr10:57784880-57788450	ENSMUSG00000019874	Fabp7	protein_coding	0.2	0.2
chr10:57631980-57741112	ENSMUSG00000019876	Pkib	protein_coding	0.2	0.2
chr10:57515773-57532530	ENSMUSG00000019877	Serinc1	protein_coding	22.2152	18.9939
chr10:57486384-57513133	ENSMUSG00000019878	Hsf2	protein_coding	21.0938	24.5962
chr10:29453108-29535867	ENSMUSG00000019880	Rspo3	protein_coding	0.2	0.2
chr10:29313165-29346661	ENSMUSG00000019883	Echdc1	protein_coding	7.3432	8.55097
chr10:101681486-102391469	ENSMUSG00000019888	Mgat4c	protein_coding	0.2	0.2
chr10:28074819-28597397	ENSMUSG00000019889	Ptprk	protein_coding	10.6723	12.6553
chr10:52233618-52321378	ENSMUSG00000019891	Dcbld1	protein_coding	10.3269	11.9636
chr10:103063197-103236322	ENSMUSG00000019892	Lrriq1	protein_coding	0.2	0.2
chr10:103367807-103419378	ENSMUSG00000019894	Slc6a15	protein_coding	2.22359	2.05708
chr10:105841066-105847833	ENSMUSG00000019897	Ccdc59	protein_coding	22.8854	21.8452
chr10:26980035-27619758	ENSMUSG00000019899	Lama2	protein_coding	0.2	0.2
chr10:107271842-107425143	ENSMUSG00000019906	Lin7a	protein_coding	0.2	0.2
chr10:108162399-108277575	ENSMUSG00000019907	Ppp1r12a	protein_coding	30.3948	31.2001
chr10:51585419-51590480	ENSMUSG00000019909	Fam162b	protein_coding	0.2	0.2
chr10:59323295-59373304	ENSMUSG00000019916	P4ha1	protein_coding	30.0645	28.0657
chr10:59164112-59221847	ENSMUSG00000019917	Sept10	protein_coding	11.2051	11.9905
chr10:58323465-58424691	ENSMUSG00000019920	Lims1	protein_coding	17.3375	17.5505
chr10:72654844-72674964	ENSMUSG00000019923	Zwint	protein_coding	76.3598	75.4421
chr10:71254979-71285262	ENSMUSG00000019927	Ube2d1	protein_coding	32.5386	34.8296
chr10:97479499-97518162	ENSMUSG00000019929	Dcn	protein_coding	0.2	0.2
chr10:70204663-70219711	ENSMUSG00000019933	Mrln	processed_transcript	0.2	0.2
chr10:69336634-69352938	ENSMUSG00000019942	Cdk1	protein_coding	246.443	249.463
chr10:98915151-99026143	ENSMUSG00000019943	Atp2b1	protein_coding	10.0413	10.4736
chr10:69151433-69291791	ENSMUSG00000019944	Rhobtb1	protein_coding	0.874981	1.8214
chr10:68095592-68278726	ENSMUSG00000019947	Arid5b	protein_coding	15.3246	17.396
chr10:89711972-89732295	ENSMUSG00000019948	Actr6	protein_coding	14.5736	13.7392
chr10:89744990-89819869	ENSMUSG00000019951	Uhrf1bp1l	protein_coding	11.9459	11.9571
chr10:99107035-99198074	ENSMUSG00000019952	Poc1b	protein_coding	8.74957	8.38729
chr10:99263230-99267488	ENSMUSG00000019960	Dusp6	protein_coding	9.84694	10.0129
chr10:91147570-91171582	ENSMUSG00000019961	Tmpo	protein_coding	98.2764	96.81
chr10:100015629-100100413	ENSMUSG00000019966	Kitl	protein_coding	0.2	0.2
chr12:83688202-83735199	ENSMUSG00000019969	Psen1	protein_coding	18.6973	16.4744
chr10:21882183-21999903	ENSMUSG00000019970	Sgk1	protein_coding	74.0758	91.8639
chr10:100488288-100573655	ENSMUSG00000019971	Cep290	protein_coding	2.30543	2.36687
chr10:91082939-91102607	ENSMUSG00000019975	Ikbip	protein_coding	6.5607	6.66463
chr10:21295978-21368889	ENSMUSG00000019977	Hbs1l	protein_coding	30.5969	31.1771
chr10:25359797-25523519	ENSMUSG00000019978	Epb4.1l2	protein_coding	33.43	33.0542
chr10:90989310-91082770	ENSMUSG00000019979	Apaf1	protein_coding	8.01539	6.63385
chr10:21124935-21160905	ENSMUSG00000019982	Myb	protein_coding	2.34845	2.53098
chr10:24869985-24913681	ENSMUSG00000019984	Med23	protein_coding	11.2697	11.6051
chr10:20952546-21080428	ENSMUSG00000019986	Ahi1	protein_coding	7.46508	6.7988
chr10:92684745-92722420	ENSMUSG00000019988	Nedd1	protein_coding	11.1552	11.3136
chr10:24773813-24836195	ENSMUSG00000019989	Enpp3	protein_coding	10.9622	11.8796
chr10:20347818-20361669	ENSMUSG00000019992	Mtfr2	protein_coding	11.2279	10.674
chr10:20148470-20281589	ENSMUSG00000019996	Map7	protein_coding	18.2217	17.2792
chr10:24595441-24598683	ENSMUSG00000019997	Ctgf	protein_coding	4.05736	4.61034
chr10:24149316-24188959	ENSMUSG00000019998	Stx7	protein_coding	10.7686	12.0245
chr10:24223516-24302790	ENSMUSG00000020000	Moxd1	protein_coding	1.09659	0.773341
chr10:19859928-19907689	ENSMUSG00000020003	Pex7	protein_coding	7.65925	8.80651
chr10:19591948-19610229	ENSMUSG00000020009	Ifngr1	protein_coding	2.51357	2.74859
chr10:92775618-93081618	ENSMUSG00000020014	Cfap54	protein_coding	0.2	0.2
chr10:93160875-93241342	ENSMUSG00000020015	Cdk17	protein_coding	10.7444	12.6133
chr10:93488767-93519304	ENSMUSG00000020017	Hal	protein_coding	3.70603	4.71369
chr10:93583028-93589706	ENSMUSG00000020018	Snrpf	protein_coding	116.102	111.726
chr10:93640680-93747207	ENSMUSG00000020019	Ntn4	protein_coding	0.2	0.2
chr10:93831554-93848524	ENSMUSG00000020020	Usp44	protein_coding	2.97745	3.55232
chr10:94036000-94145339	ENSMUSG00000020021	Fgd6	protein_coding	2.21064	1.75568
[truncated: 18,546 more rows]
