# Supplementary material for: DPPA2/4 and SUMO E3 ligase PIAS4 opposingly regulate zygotic transcriptional program
Source: PLoS Biol. 2019 Jun 21;17(6):e3000324. doi: 10.1371/journal.pbio.3000324 (PMC6608977; doi:10.1371/journal.pbio.3000324)
Supplement: S2 Table — List of repeat elements expression in ESCs after Pias4 RNAi. Shown is the average of two replicates. RNA-seq, RNA sequencing. ESC, embryonic stem cell; FPKM, fragments per kilobase of transcript per million fragments mapped; Pias4, protein inhibitor of activated STAT 4; RNAi, RNA interference; RNA-seq, RNA sequencing; siRNA, small interfering RNA. (XLSX) [file pbio.3000324.s010.xlsx]

## Sheet: S2 Table
Repeats	si-NC	si-Pias4
RLTR13D3A|LTR|ERVK	4.787	5.2485
MLT1E2|LTR|ERVL-MaLR	82.968	78.81
RLTR20A3_MM|LTR|ERVK	16.1205	22.772
B1_Mm|SINE|Alu	3112.03	3274.39
ORR1B1|LTR|ERVL-MaLR	558.746	564.895
RLTR6_Mm|LTR|ERV1	40.504	47.2615
polypyrimidine|Low_complexity|Low_complexity	252.132	286.897
(CACAC)n|Simple_repeat|Simple_repeat	17.9125	22.219
tRNA-Gly-GGY|tRNA|tRNA	1.4165	2.788
MuRRS-int|LTR|ERV1	6.174	6.8405
ORR1E|LTR|ERVL-MaLR	575.268	576.907
RLTR49|LTR|ERVK	33.672	35.5495
tRNA-Ser-TCY|tRNA|tRNA	0.2	1.1455
Eulor6A|DNA?|DNA?	0.2	0.2
Tigger1a_Art|DNA|TcMar-Tigger	3.4475	5.3435
MER70B|LTR|ERVL	1.506	2.157
ERVB4_1B-LTR_MM|LTR|ERVK	39.076	43.246
Kanga11a|DNA|TcMar-Tc2	15.3605	20.852
B4A|SINE|B4	5146.78	5174.47
7SK|RNA|RNA	26.8375	27.4845
Cheshire|DNA|hAT-Charlie	35.9715	41.305
(ATGGTG)n|Simple_repeat|Simple_repeat	98.3915	110.514
RLTR44E|LTR|ERVK	9.1035	13.8175
L1ME3A|LINE|L1	63.6355	61.499
Helitron1Nb_Mam|RC|Helitron	0.3625	0.6145
MamRep434|DNA|TcMar-Tigger	8.8225	4.672
(CATAG)n|Simple_repeat|Simple_repeat	0.66	1.008
L1MA10|LINE|L1	7.3495	9.8245
L1M3a|LINE|L1	0.3105	0.2415
ORR1D1|LTR|ERVL-MaLR	902.744	932.886
RMER17C-int|LTR|ERVK	40.941	41.1215
Lx3A|LINE|L1	50.22	56.3175
(CTCA)n|Simple_repeat|Simple_repeat	145.589	169.355
X3_LINE|LINE|RTE-BovB	31.577	25.3535
RLTR12B|LTR|ERVK	36.8895	36.287
7SLRNA|srpRNA|srpRNA	66.2	60.661
RLTR12E|LTR|ERVK	44.782	57.01
L1MA4|LINE|L1	164.014	156.644
(CGTG)n|Simple_repeat|Simple_repeat	96.149	100.776
RMER16_Mm|LTR|ERVK	7.7905	10.0055
RMER12|LTR|ERVK	89.5525	100.709
Ricksha_c|DNA|MuDR	0.5395	0.418
L1MDb|LINE|L1	7.7425	5.768
(TGAG)n|Simple_repeat|Simple_repeat	115.875	127.538
X6A_LINE|LINE|CR1	21.2885	25.5315
Tigger5b|DNA|TcMar-Tigger	83.7065	82.633
MLTR12|LTR|ERV1	14.173	12.9625
MLTR32C_MM|LTR|ERVK	2.524	1.4595
(CAACG)n|Simple_repeat|Simple_repeat	1.5155	4.58
MER105|DNA|DNA	13.8205	10.806
L1_Mur2|LINE|L1	140.903	156.495
(AACTG)n|Simple_repeat|Simple_repeat	0.2	0.2
L1M2c|LINE|L1	4.963	3.6815
(TTA)n|Simple_repeat|Simple_repeat	60.405	74.052
(CCCTG)n|Simple_repeat|Simple_repeat	37.8225	41.63
L1MB4|LINE|L1	84.076	77.2095
(CTAAT)n|Simple_repeat|Simple_repeat	1.4585	3.3435
B1F1|SINE|Alu	3397.34	3232.1
(CGCTG)n|Simple_repeat|Simple_repeat	0.4125	0.994
(CAGA)n|Simple_repeat|Simple_repeat	783.578	864.915
B1_Mus1|SINE|Alu	7856.54	8275.42
ORR1F-int|LTR|ERVL-MaLR	7.6545	7.9275
Tigger17|DNA|TcMar-Tigger	12.1845	12.394
ERVB3_1-I_MM-int|LTR|ERVK	1.34	2.598
Eulor12|DNA?|DNA?	0.316	0.2
PB1D10|SINE|Alu	9697.51	10037.2
RMER16-int|LTR|ERVK	97.7145	103.973
LTR33A_|LTR|ERVL	9.756	10.1505
Tigger19a|DNA|TcMar-Tigger	88.598	71.989
(TAGGG)n|Simple_repeat|Simple_repeat	1.936	3.0995
(CGAAA)n|Simple_repeat|Simple_repeat	30.066	26.769
ORR1D2|LTR|ERVL-MaLR	454.802	493.032
MER131|SINE?|SINE?	14.2295	9.387
MamRep137|DNA|TcMar-Tigger	16.7285	21.4305
Tigger15a|DNA|TcMar-Tigger	71.047	61.7635
(TTTTA)n|Simple_repeat|Simple_repeat	107.02	106.505
RMER13B|LTR|ERVK	22.9995	21.043
L1M4a1|LINE|L1	7.5035	10.3755
MER45B|DNA|hAT-Tip100	10.7815	13.636
MLT2D|LTR|ERVL	33.5885	30.4795
LTR53|LTR|ERVL	3.069	5.3595
B2_Mm1a|SINE|B2	1303.12	1451.31
(CATTT)n|Simple_repeat|Simple_repeat	1.359	1.0075
MER113|DNA|hAT-Charlie	10.1095	20.3315
MER74A|LTR|ERVL	14.6205	16.7135
Tigger6b|DNA|TcMar-Tigger	4.858	2.579
MLT1M|LTR|ERVL-MaLR	61.2545	50.612
U1|snRNA|snRNA	23.929	32.023
MurERV4_19-int|LTR|ERVK	23.2815	23.422
MLT1J-int|LTR|ERVL-MaLR	12.1165	12.43
(CATGT)n|Simple_repeat|Simple_repeat	0.2	0.2
RMER6B|LTR|ERVK	65.8725	66.886
MER91C|DNA|hAT-Tip100	0.2	0.2
ERVB5_1-I_MM-int|LTR|ERVK	0.312	0.262
ETnERV2-int|LTR|ERVK	10.7805	14.271
(ATATG)n|Simple_repeat|Simple_repeat	0.2	0.471
L1Md_F|LINE|L1	42.922	51.8065
MLT1G1-int|LTR|ERVL-MaLR	0.282	0.574
Lx5c|LINE|L1	215.91	218.794
ORR1A2|LTR|ERVL-MaLR	569.088	587.207
RLTR16B_MM|LTR|ERVK	21.1575	21.397
LTR105_Mam|LTR|ERVL	1.299	0.978
(CAGGT)n|Simple_repeat|Simple_repeat	2.1435	0.2
U4|snRNA|snRNA	8.8375	5.7525
RLTR31A_Mm|LTR|ERVK	4.4135	3.2535
LTR9A1|LTR|ERV1	1.114	0.582
Charlie16a|DNA|hAT-Charlie	10.5355	10.5435
X7C_LINE|LINE|CR1	0.5685	6.101
Tigger12|DNA|TcMar-Tigger	8.93	8.8645
UCON28a|Unknown|Unknown	0.94	0.2
(CACGT)n|Simple_repeat|Simple_repeat	0.2	3.063
MER130|Unknown|Unknown	5.809	4.454
RLTR28|LTR|ERVL	90.354	103.072
tRNA-Cys-TGY|tRNA|tRNA	1.6385	0.647
Helitron3Na_Mam|RC|Helitron	7.1715	6.6315
LTR86B2|LTR|ERVL	1.062	3.2225
ERVB4_3-LTR_MM|LTR|ERVK	0.2	0.2
(CGGAG)n|Simple_repeat|Simple_repeat	28.28	26.2225
LTR104_Mam|LTR|Gypsy	27.797	24.969
MARNA|DNA|TcMar-Mariner	96.5285	95.825
LTR84a|LTR|ERVL	3.71	4.7005
(CGAA)n|Simple_repeat|Simple_repeat	0.7245	0.2
(TTTA)n|Simple_repeat|Simple_repeat	178.64	222.231
L1MC3|LINE|L1	97.49	107.34
Lx2|LINE|L1	120.496	142.486
(CTAAA)n|Simple_repeat|Simple_repeat	1.9275	13.2635
ID4|SINE|ID	4174.99	4485.9
(TATG)n|Simple_repeat|Simple_repeat	394.086	370.534
MYSERV-int|LTR|ERVK	30.0415	27.849
(TTGTG)n|Simple_repeat|Simple_repeat	42.7215	45.6875
B3|SINE|B2	12961.3	13551.3
UCON6|Unknown|Unknown	9.1765	7.072
MER95|LTR|ERV1	0.2	0.8125
RLTR35B_MM|LTR|ERVL	3.856	4.2645
L1MB1|LINE|L1	26.015	25.532
(TG)n|Simple_repeat|Simple_repeat	9669.67	10384.9
L5|LINE|RTE-X	0.927	1.7265
(GACTG)n|Simple_repeat|Simple_repeat	0.2	0.676
RLTR47_MM|LTR|ERV1	0.844	0.573
MER51-int|LTR|ERV1	0.7715	0.2
BLACKJACK|DNA|hAT-Blackjack	5.3745	5.85
MMSAT4|Satellite|Satellite	7780.15	8370.45
L1M3c|LINE|L1	0.844	1.2355
MTA_Mm|LTR|ERVL-MaLR	617.331	655.763
tRNA-Leu-TTA|tRNA|tRNA	1.3235	1.8705
(CCCCG)n|Simple_repeat|Simple_repeat	200.387	186.265
RLTR41|LTR|ERV1	23.5915	25.2415
IAPLTR4_I|LTR|ERVK	0.4495	0.3285
LTR106_Mam|LTR|LTR	0.8395	0.3995
YREP_Mm|Unknown|Unknown	49.836	49.9895
MTE2a-int|LTR|ERVL-MaLR	33.1555	32.54
Looper|DNA|PiggyBac	6.781	6.602
L1ME4b|LINE|L1	93.0245	88.012
Lx8|LINE|L1	1042.79	1061.34
tRNA-Met|tRNA|tRNA	0.2	1.645
RLTR12G|LTR|ERVK	8.8435	7.8535
RLTR9B2|LTR|ERVK	1.695	2.0895
MER57-int|LTR|ERV1	3.7765	3.766
(CTGGGG)n|Simple_repeat|Simple_repeat	983.66	1003.48
ORR1C2-int|LTR|ERVL-MaLR	30.914	35.1755
AT_rich|Low_complexity|Low_complexity	10665.8	11146
BGLII_Mus|LTR|ERVK	7.2195	9.2865
U14|snRNA|snRNA	19.1125	15.507
RMER6BA|LTR|ERVK	32.318	39.836
(GAGAA)n|Simple_repeat|Simple_repeat	20.777	20.767
RLTR17B_Mm|LTR|ERVK	528.309	574.282
(GGGAGA)n|Simple_repeat|Simple_repeat	35.133	26.558
L1M3e|LINE|L1	24.881	20.73
(CAT)n|Simple_repeat|Simple_repeat	9907.22	12261.9
MER129|LTR?|LTR?	0.2595	0.2
(AGGTG)n|Simple_repeat|Simple_repeat	0.2	1.3225
LTR48|LTR|ERV1	13.689	18.195
G-rich|Low_complexity|Low_complexity	2915.07	2955.95
RLTR1D|LTR|ERV1	4.832	6.4075
(GGAA)n|Simple_repeat|Simple_repeat	253.199	266.988
Charlie25|DNA|hAT-Charlie	3.5685	3.388
LTR85c|LTR|Gypsy?	1.825	0.573
Charlie9|DNA|hAT-Charlie	9.104	12.4125
MLT1C|LTR|ERVL-MaLR	165.328	168.885
BGLII_B|LTR|ERVK	43.6065	48.7515
L1M1|LINE|L1	18.488	18.3725
LTRIS2|LTR|ERV1	155.268	191.243
MamRep1894|DNA|hAT	0.3765	0.495
(C)n|Simple_repeat|Simple_repeat	189.605	236.723
RLTR48C|LTR|ERV1	2.755	4.362
CYRA11_Mm|Unknown|Y-chromosome	34.27	36.164
(CGA)n|Simple_repeat|Simple_repeat	470.731	494.278
(TAAAA)n|Simple_repeat|Simple_repeat	27.73	21.3565
RMER17B|LTR|ERVK	40.651	37.1745
L1MB5|LINE|L1	182.074	203.882
Plat_L3|LINE|CR1	52.802	49.143
MER21C|LTR|ERVL	104.585	95.839
MER97d|DNA|hAT-Tip100	0.2825	0.386
(GCGTG)n|Simple_repeat|Simple_repeat	11.8105	5.874
Ricksha_c|DNA|MULE-MuDR	6.5775	7.4555
BGLII|LTR|ERVK	45.3005	52.425
RMER15-int|LTR|ERVL	98.084	97.4845
RMER16C|LTR|ERVK	34.567	38.403
UCON5|Unknown|Unknown	0.452	0.482
RLTR16|LTR|ERVK	35.2375	38.738
(CAG)n|Simple_repeat|Simple_repeat	3778.14	3673.59
MLTR18_MM|LTR|ERVK	9.3345	8.161
MLT1N2|LTR|ERVL-MaLR	12.104	12.484
HERVL74-int|LTR|ERVL	8.905	9.8585
MamRep1527|LTR|LTR	4.9035	9.387
L1M7|LINE|L1	3.7825	5.403
Tigger20a|DNA|TcMar-Tigger	19.0985	12.955
LTR55|LTR|ERVL?	1.178	2.1055
RMER17A|LTR|ERVK	25.9495	24.8735
MER117|DNA|hAT-Charlie	52.7605	47.526
ORR1A4|LTR|ERVL-MaLR	441.863	415.143
RLTR11A|LTR|ERVK	149.306	159.946
MER63A|DNA|hAT-Blackjack	9.8535	7.4895
MER44C|DNA|TcMar-Tigger	18.728	25.7555
(GCATG)n|Simple_repeat|Simple_repeat	5.421	5.641
Tigger18a|DNA|TcMar-Tigger	12.386	12.0625
MER104|DNA|TcMar-Tc2	10.666	11.9255
RLTR20C|LTR|ERVK	7.533	6.838
(TTG)n|Simple_repeat|Simple_repeat	592.446	687.86
MER5C|DNA|hAT-Charlie	2.2335	3.1855
(TCTCCC)n|Simple_repeat|Simple_repeat	65.473	62.492
MER5A1|DNA|hAT-Charlie	159.153	189.305
(CGGGG)n|Simple_repeat|Simple_repeat	33.765	36.359
RLTR9A4|LTR|ERVK	0.5135	0.703
RLTR34B_MM|LTR|ERVK	10.679	12.3065
(CCTG)n|Simple_repeat|Simple_repeat	148.501	187.834
LTR85b|LTR|Gypsy?	0.4035	0.29
Tigger12c|DNA|TcMar-Tigger	2.034	3.839
LTR86C|LTR|ERVL	0.6585	1.4535
(CAGAG)n|Simple_repeat|Simple_repeat	4.1335	1.907
MLT2B3|LTR|ERVL	13.966	16.3445
RMER16B|LTR|ERVK	3.5185	1.9405
L1MC1|LINE|L1	139.069	128.056
MamGypLTR3|LTR|Gypsy	1.078	0.2
(TCCG)n|Simple_repeat|Simple_repeat	18.9055	16.1495
RLTR17C_Mm|LTR|ERVK	5.235	3.4885
RLTR31_Mm|LTR|ERVK	12.2345	11.233
LTR16B|LTR|ERVL	4.9505	2.793
RLTR1B-int|LTR|ERV1	597.406	645.414
(CGAAG)n|Simple_repeat|Simple_repeat	25.6265	20.5735
L1M3b|LINE|L1	0.9145	1.918
(GAGTG)n|Simple_repeat|Simple_repeat	4.2185	3.5275
(CACCAT)n|Simple_repeat|Simple_repeat	410.288	446.462
Charlie21a|DNA|hAT-Charlie	1.2185	1.093
tRNA-Asn-AAC|tRNA|tRNA	0.2	0.498
U6|snRNA|snRNA	131.811	121.692
MLT1K|LTR|ERVL-MaLR	183.375	179.17
LTR52|LTR|ERVL	1.6155	1.249
ORR1E-int|LTR|ERVL-MaLR	48.5285	56.136
L1Md_Gf|LINE|L1	4.486	6.413
(TATAG)n|Simple_repeat|Simple_repeat	4.838	4.8535
MER102b|DNA|hAT-Charlie	24.504	31.261
LTR53B|LTR|ERVL	2.3785	1.411
L1MCa|LINE|L1	48.177	51.744
MLTR11A|LTR|ERVK	67.3175	64.7975
RLTR41B|LTR|ERV1	1.5	3.5835
ORR1G-int|LTR|ERVL-MaLR	0.2	0.249
tRNA-Glu-GAG|tRNA|tRNA	4.0845	2.7165
Charlie2a|DNA|hAT-Charlie	4.2915	5.1825
LTR86A1|LTR|ERVL	1.12	0.9995
MER50-int|LTR|ERV1	0.5725	0.497
(CAGGG)n|Simple_repeat|Simple_repeat	82.568	57.1405
RMER13A|LTR|ERVK	18.586	15.6195
L1MEg1|LINE|L1	1.2	0.2
RLTR1B|LTR|ERV1	58.013	71.029
MER45C|DNA|hAT-Tip100	0.885	0.9365
MLT1J1|LTR|ERVL-MaLR	17.681	19.7005
ID|SINE|ID	879.54	860.096
Charlie11|DNA|hAT-Charlie	3.3085	4.762
IAP1-MM_LTR|LTR|ERVK	7.695	8.7535
L1_Mus1|LINE|L1	466.063	544.552
RLTR9C|LTR|ERVK	5.0355	5.2365
RLTR26D_MM|LTR|ERVK	6.282	6.967
MER88|LTR|ERVL	1.361	1.3825
RLTR13D|LTR|ERVK	0.362	0.9455
RMER16B2|LTR|ERVK	15.36	17.7805
MER58D|DNA|hAT-Charlie	12.0345	9.386
Ricksha_0|DNA|MULE-MuDR	0.6595	0.442
L1MEj|LINE|L1	3.751	5.7965
tRNA-Ile-ATA|tRNA|tRNA	0.7155	0.2
LTR108d_Mam|LTR|ERVL	0.393	0.2
RLTR1C|LTR|ERV1	15.0095	14.1945
SUBTEL_sa|Satellite|Satellite	0.458	0.3245
MER63C|DNA|hAT-Blackjack	4.383	4.647
(CAGGC)n|Simple_repeat|Simple_repeat	3.421	2.193
ORR1A4-int|LTR|ERVL-MaLR	139.379	142.388
Lx2B2|LINE|L1	123.683	133.992
RLTR10D|LTR|ERVK	44.9035	41.392
IAPEY2_LTR|LTR|ERVK	7.538	8.221
RLTR13B3|LTR|ERVK	11.864	12.109
MER34A|LTR|ERV1	10.578	10.1745
MMERGLN_LTR|LTR|ERV1	106.547	136.718
RLTR13B2|LTR|ERVK	2.625	5.47
RLTR33|LTR|ERVK	36.674	37.8015
RMER10A|LTR|ERVL	230.416	244.004
IAPEY4_LTR|LTR|ERVK	11.5045	18.5585
RLTR20B3A_MM|LTR|ERVK	21.8815	20.639
RLTR1D2_MM|LTR|ERV1	21.5735	22.797
IAPLTR2_Mm|LTR|ERVK	31.5215	31.61
L1M6B|LINE|L1	2.0525	1.831
tRNA-Gln-CAA_|tRNA|tRNA	2.2285	3.18
L1ME4c|LINE|L1	20.8065	19.9865
(TTTC)n|Simple_repeat|Simple_repeat	174.809	217.78
Charlie13b|DNA|hAT-Charlie	2.1325	2.2395
(GGCTG)n|Simple_repeat|Simple_repeat	210.938	215.541
RSINE1|SINE|B4	9202.97	9628.74
MER58A|DNA|hAT-Charlie	352.064	331.104
(CCTAT)n|Simple_repeat|Simple_repeat	2.9045	0.2
Charlie26a|DNA|hAT-Charlie	5.2045	5.7135
L1M6|LINE|L1	2.316	1.111
LTR33|LTR|ERVL	15.702	18.9835
LTR31|LTR|ERV1	5.2785	7.1785
(CTTTG)n|Simple_repeat|Simple_repeat	4.9115	3.7785
LTRIS_Mm|LTR|ERV1	18.6705	26.432
(CGTTG)n|Simple_repeat|Simple_repeat	2.174	0.333
U17|snRNA|snRNA	62.905	60.6915
LTR33C|LTR|ERVL	11.795	10.4535
MTEa-int|LTR|ERVL-MaLR	26.346	25.31
(CTTA)n|Simple_repeat|Simple_repeat	2.749	0.675
(CTACT)n|Simple_repeat|Simple_repeat	1.7785	0.2
RLTR43C|LTR|ERVK	1.798	1.5455
(TTTAA)n|Simple_repeat|Simple_repeat	53.369	91.689
Charlie6|DNA|hAT-Charlie	71.63	56.807
MURVY-LTR|LTR|ERV1	20.8975	21.983
ERVB7_2-LTR_MM|LTR|ERVK	27.8245	21.006
L1M2a|LINE|L1	1.833	1.2575
LTR80B|LTR|ERVL	0.8025	0.275
MER50|LTR|ERV1	9.2615	9.795
RMER2|LTR|ERV1	30.7145	36.171
(CGATG)n|Simple_repeat|Simple_repeat	0.2	0.2
MLT1J|LTR|ERVL-MaLR	94.4135	111.915
MER31B|LTR|ERV1	70.5745	75.148
(CGG)n|Simple_repeat|Simple_repeat	1543.23	1069.48
L1VL2|LINE|L1	54.929	54.946
ORR1B1-int|LTR|ERVL-MaLR	162.578	168.121
(GGAGA)n|Simple_repeat|Simple_repeat	42.2925	48.0095
(CCCTAA)n|Simple_repeat|Simple_repeat	38.4675	50.3165
Charlie4|DNA|hAT-Charlie	2.822	3.9285
(GAAAA)n|Simple_repeat|Simple_repeat	51.552	63.8505
MER103C|DNA|hAT-Charlie	35.8675	30.5015
LTR9|LTR|ERV1	26.579	20.003
PB1D11|SINE|Alu	2621.84	2782.61
(CAAAT)n|Simple_repeat|Simple_repeat	8.4815	7.826
IAPLTR3-int|LTR|ERVK	8.385	10.226
X5B_LINE|LINE|CR1	22.333	20.706
RMER16B3|LTR|ERVK	4.445	1.9315
L1MA5|LINE|L1	84.474	82.3945
RMER6A|LTR|ERVK	269.539	282.125
MLT2E|LTR|ERVL	0.2	0.2
(CGGA)n|Simple_repeat|Simple_repeat	801.999	811.181
Tigger17b|DNA|TcMar-Tigger	5.688	3.348
MER96|DNA|hAT-Tip100	2.291	3.3945
MLT1E|LTR|ERVL-MaLR	18.01	26.591
LTR82B|LTR|ERVL	1.397	0.435
MTE2b|LTR|ERVL-MaLR	302.347	314.913
L1MCc|LINE|L1	10.938	9.3425
MLT2B5|LTR|ERVL	68.7845	70.456
(CAGAGA)n|Simple_repeat|Simple_repeat	837.408	844.752
MER52-int|LTR|ERV1	1.7565	2.3525
MamTip1|DNA|hAT-Tip100	3.737	4.1965
RMER16|LTR|ERVK	23.7985	21.872
L2|LINE|L2	1091.74	1084.25
RLTR31D_MM|LTR|ERVK	450.619	476.034
(GCCTG)n|Simple_repeat|Simple_repeat	83.917	76.209
RLTR20C2_MM|LTR|ERVK	87.214	91.228
Tigger16a|DNA|TcMar-Tigger	5.803	4.5435
Eulor9C|DNA|DNA	0.8625	1.603
RLTR3_Mm|LTR|ERVK	2.3115	1.873
A-rich|Low_complexity|Low_complexity	3331.33	3609.35
MER45A|DNA|hAT-Tip100	9.2715	12.2965
LTR86B1|LTR|ERVL	6.3855	11.633
ETnERV3-int|LTR|ERVK	6.5285	10.0655
ERVB4_1-I_MM-int|LTR|ERVK	2.4555	2.607
L1PB4|LINE|L1	1.397	1.619
RLTR10F|LTR|ERVK	22.393	30.9545
ID4_|SINE|ID	4051.1	4129.32
tRNA-Gln-CAG|tRNA|tRNA	0.2	0.2
RMER4A|LTR|ERVK	226.216	236.599
tRNA-Phe-TTY|tRNA|tRNA	2.5975	0.2
RLTR46B|LTR|ERVK	1.575	3.56
tRNA-Gln-CAA|tRNA|tRNA	1.786	0.2
MYSERV16_I-int|LTR|ERVK	37.3935	40.113
FAM|SINE|Alu	12.1225	13.423
(CCCCCA)n|Simple_repeat|Simple_repeat	672.386	846.678
MLT1H-int|LTR|ERVL-MaLR	20.3735	17.6555
X5A_LINE|LINE|CR1	0.2	0.6185
LTR86A2|LTR|ERVL	0.288	0.457
LSU-rRNA_Hsa|rRNA|rRNA	3099.52	2798.55
LTR16D|LTR|ERVL	1.6255	1.021
MamGypLTR1d|LTR|Gypsy	0.8005	0.2645
MMERVK9C_I-int|LTR|ERVK	118.976	142.853
LTRIS4|LTR|ERV1	7.436	4.482
BGLII_A|LTR|ERVK	5.8425	13.085
Ricksha|DNA|MuDR	4.7305	2.207
UCON29|DNA|PiggyBac?	2.266	3.403
L1MD2|LINE|L1	102.297	118.801
IAPEY5_I-int|LTR|ERVK	0.2535	0.2
IAPEy-int|LTR|ERVK	0.4595	0.7465
(CCCG)n|Simple_repeat|Simple_repeat	114.034	102.555
MLT1E2-int|LTR|ERVL-MaLR	0.4485	0.349
MER68|LTR|ERVL	86.004	87.0505
(TTC)n|Simple_repeat|Simple_repeat	244.171	303.761
RMER19C|LTR|ERVK	32.232	42.693
(CAAAA)n|Simple_repeat|Simple_repeat	1090.69	1109.52
(CAGTC)n|Simple_repeat|Simple_repeat	0.8545	0.459
MTB-int|LTR|ERVL-MaLR	106.983	123.68
RMER4B|LTR|ERVK	297.542	342.974
Charlie22a|DNA|hAT-Charlie	10.492	6.7425
IAPLTR2a2_Mm|LTR|ERVK	33.589	39.712
MER92D|LTR|ERV1	0.2	0.2
Eulor3|DNA?|DNA?	0.2	1.468
(CAAT)n|Simple_repeat|Simple_repeat	44.183	51.5175
Tigger7|DNA|TcMar-Tigger	159.094	163.3
HAL1ME|LINE|L1	246.153	284.218
MLTR31E_MM|LTR|ERVK	3.1955	2.8
Zaphod2|DNA|hAT-Tip100	37.172	54.1055
L1MC5|LINE|L1	141.774	132.312
RLTR41C|LTR|ERV1	43.635	39.527
L1ME1|LINE|L1	217.803	227.073
(TTCCC)n|Simple_repeat|Simple_repeat	9.43	13.1155
(CTAG)n|Simple_repeat|Simple_repeat	1.621	0.2
(TCC)n|Simple_repeat|Simple_repeat	1423.88	1319.99
L1MC|LINE|L1	96.248	103.987
RLTR4_MM-int|LTR|ERV1	44.5425	47.874
LTRIS_Mus|LTR|ERV1	72.88	84.384
MLT1F2|LTR|ERVL-MaLR	53.9115	51.9155
RLTR1A2_MM|LTR|ERV1	33.981	40.3305
RMER17D2|LTR|ERVK	20.939	22.443
MER47B|DNA|TcMar-Tigger	18.926	17.375
Chap1_Mam|DNA|hAT-Charlie	27.2845	36.489
(TTCGGG)n|Simple_repeat|Simple_repeat	5.1955	2.353
MLTR18B_MM|LTR|ERVK	129.017	135.084
MTE-int|LTR|ERVL-MaLR	129.94	127.584
MIRb|SINE|MIR	2888.55	2763.86
MamGypLTR2b|LTR|Gypsy	1.1705	0.874
MER67B|LTR|ERV1	4.6335	4.4815
RLTR25B|LTR|ERVK	129.858	135.139
(CGGGGG)n|Simple_repeat|Simple_repeat	177.268	191.931
LTR88b|LTR|Gypsy?	2.8315	0.9705
RLTR10D2|LTR|ERVK	1.9355	1.8475
Arthur1A|DNA|hAT-Tip100	0.783	0.7185
Charlie2b|DNA|hAT-Charlie	60.6385	57.669
(CTCGG)n|Simple_repeat|Simple_repeat	3.4585	0.2
MER2|DNA|TcMar-Tigger	433.154	425.534
MLT1A1-int|LTR|ERVL-MaLR	1.365	1.7135
(TC)n|Simple_repeat|Simple_repeat	2290.06	2473.33
PB1D7|SINE|Alu	4184.17	4240.79
MMVL30-int|LTR|ERV1	58.7	60.911
RLTR34C_MM|LTR|ERVK	19.6775	15.44
RLTR13E|LTR|ERVK	14.078	17.5685
L1ME4a|LINE|L1	111.236	120.038
LTR40c|LTR|ERVL	9.9925	9.424
Lx2A|LINE|L1	4.2005	4.4895
UCON8|Unknown|Unknown	0.277	1.003
L1ME2z|LINE|L1	40.469	47.3415
(CAGC)n|Simple_repeat|Simple_repeat	13.954	14.964
Lx8b|LINE|L1	283.755	282.023
ERVL-B4-int|LTR|ERVL	29.387	29.0965
ORR1A0-int|LTR|ERVL-MaLR	82.141	98.6275
MT2_Mm|LTR|ERVL	62.286	91.8165
RLTR26C_MM|LTR|ERVK	21.697	18.137
(CTCG)n|Simple_repeat|Simple_repeat	167.669	143.514
B1F2|SINE|Alu	2348.8	2317.75
hAT-N1_Mam|DNA|hAT?	15.5745	9.318
B3A|SINE|B2	7027.22	7386.31
MTE2b-int|LTR|ERVL-MaLR	16.2335	15.846
U7|snRNA|snRNA	2.9105	0.2
MLT1F1|LTR|ERVL-MaLR	41.191	38.0025
Arthur1|DNA|hAT-Tip100	5.4585	7.6865
(CCCCCT)n|Simple_repeat|Simple_repeat	128.348	116.971
(CCTAG)n|Simple_repeat|Simple_repeat	0.7415	0.502
MTB_Mm|LTR|ERVL-MaLR	152.733	151.109
Charlie18a|DNA|hAT-Charlie	44.8745	52.4065
RLTR46|LTR|ERVK	0.2	0.3155
IAPEY4_I-int|LTR|ERVK	29.0545	33.532
MER91B|DNA|hAT-Tip100	24.551	33.33
Lx2B|LINE|L1	103.251	109.132
MER94B|DNA|hAT-Blackjack	0.2	0.2
IAP-d-int|LTR|ERVK	78.0565	94.4585
RLTR24|LTR|ERV1	30.535	36.4865
LFSINE_Vert|SINE|tRNA	695.145	707.801
BGLII_Mur|LTR|ERVK	31.372	40.6285
L1MD|LINE|L1	132.063	152.412
LTR108b_Mam|LTR|ERVL	0.6815	0.431
(TTTTTA)n|Simple_repeat|Simple_repeat	31.5615	23.429
RMER17A2|LTR|ERVK	36.43	40.7845
(GTATG)n|Simple_repeat|Simple_repeat	2.231	0.678
MER89-int|LTR|ERV1	0.2	0.3765
LTR16D1|LTR|ERVL	5.4965	3.0865
RMER16A3|LTR|ERVK	13.8705	15.7265
Tigger10|DNA|TcMar-Tigger	81.2755	76.6755
tRNA-Arg-AGG|tRNA|tRNA	0.7275	0.2
MLTR25C|LTR|ERVK	1.7345	3.0005
RLTR10C|LTR|ERVK	53.5995	60.864
(CGGT)n|Simple_repeat|Simple_repeat	4.345	14.596
LTR108e_Mam|LTR|ERVL	3.619	1.83
Charlie4z|DNA|hAT-Charlie	41.768	37.353
(CATA)n|Simple_repeat|Simple_repeat	343.14	378.498
HAL1M8|LINE|L1	16.982	16.6415
RLTR44C|LTR|ERVK	13.5255	13.1755
ERVB5_1-LTR_MM|LTR|ERVK	3.527	3.593
MT2B2|LTR|ERVL	329.942	353.048
MER54A|LTR|ERVL	9.1915	8.013
RMER20B|LTR|ERVK	32.1475	36.6425
LTR85a|LTR|Gypsy?	5.8625	5.5045
tRNA-Thr-ACY|tRNA|tRNA	1.6085	0.2
MamRep4096|DNA|hAT?	0.5515	0.594
LTR16E2|LTR|ERVL	1.686	4.155
MamTip2|DNA|hAT-Tip100	63.945	66.4605
ERVB3_1-LTR_MM|LTR|ERVK	3.434	5.3875
U5|snRNA|snRNA	10.5545	23.719
(CCCA)n|Simple_repeat|Simple_repeat	37.473	46.361
LTR16B2|LTR|ERVL	2.723	3.271
URR1B|DNA|hAT-Charlie	1059.3	1088.64
LTR90A|LTR|LTR	1.766	1.554
MT2B1|LTR|ERVL	254.948	242.526
RLTR22_Mur|LTR|ERVK	28.107	28.0305
RLTR12D|LTR|ERVK	34.7965	31.999
U13_|snRNA|snRNA	4.1475	5.8435
(TATAA)n|Simple_repeat|Simple_repeat	6.3945	4.321
RMER17C|LTR|ERVK	136.049	136.91
RLTR27|LTR|ERVK	22.8955	15.144
RLTR22_Mus|LTR|ERVK	36.4385	47.402
tRNA-Lys-AAG|tRNA|tRNA	3.1635	3.2595
UCON11|Unknown|Unknown	0.4145	0.2
RLTR11B|LTR|ERVK	43.4155	47.4815
MERVK26-int|LTR|ERVK	17.95	17.5365
(CGGTG)n|Simple_repeat|Simple_repeat	4.985	2.092
RLTR53_Mm|LTR|ERVK	32.9445	27.2085
(CA)n|Simple_repeat|Simple_repeat	9469	10176.6
MT2B|LTR|ERVL	1444.6	1467.27
RLTR12A|LTR|ERVK	29.8215	21.3845
(TAG)n|Simple_repeat|Simple_repeat	33.196	23.457
L1MEg2|LINE|L1	2.456	1.9675
X7B_LINE|LINE|CR1	38.9115	38.089
(CCTCG)n|Simple_repeat|Simple_repeat	0.963	1.349
MER101B|LTR|ERV1	0.2	0.2
RLTR20D|LTR|ERVK	36.588	44.782
RLTR9D|LTR|ERVK	24.247	27.1135
HERV16-int|LTR|ERVL	7.6145	12.3365
(CACTG)n|Simple_repeat|Simple_repeat	3.7085	3.53
MLT1J2|LTR|ERVL-MaLR	77.1935	68.855
tRNA-Val-GTG|tRNA|tRNA	0.2	0.2
MMERVK10D3_LTR|LTR|ERVK	4.7395	5.853
RLTR13D2|LTR|ERVK	3.5735	4.9965
RLTR26_Mus|LTR|ERVK	26.096	23.949
B1_Mur3|SINE|Alu	3595.23	3640.64
(TCCC)n|Simple_repeat|Simple_repeat	343.644	421.062
L1MB8|LINE|L1	236.089	248.766
MER70A|LTR|ERVL	2.905	1.199
(TATTG)n|Simple_repeat|Simple_repeat	1.727	0.5235
MER72B|LTR|ERV1	0.3285	0.7535
RLTR1E_MM|LTR|ERV1	2.0805	1.387
RLTR31B2|LTR|ERVK	70.578	71.7495
L4_A_Mam|LINE|RTE-X	37.092	41.328
(TTGGGG)n|Simple_repeat|Simple_repeat	104.696	144.855
MER66-int|LTR|ERV1	0.6795	0.8045
MuRRS4-int|LTR|ERV1	24.2605	24.6125
MER102a|DNA|hAT-Charlie	20.4415	30.9465
tRNA-Pro-CCY|tRNA|tRNA	0.5395	0.6505
ERVB4_3-I_MM-int|LTR|ERVK	0.5095	0.5325
L1Md_F3|LINE|L1	164.981	199.036
MER106B|DNA|hAT-Charlie	23.0775	38.46
Ricksha_b|DNA|MuDR	0.2	0.2
Lx10|LINE|L1	80.3865	98.147
(CATGC)n|Simple_repeat|Simple_repeat	0.355	0.585
LTR81C|LTR|Gypsy	20.091	17.087
B1F|SINE|Alu	5520.62	5597.96
MLT1F|LTR|ERVL-MaLR	48.1935	53.0155
MER121|DNA|TcMar?	1.096	2.6125
MLT1A0-int|LTR|ERVL-MaLR	5.7075	4.5905
RLTR30D_MM|LTR|ERV1	6.2795	7.4765
MER4B-int|LTR|ERV1	0.452	3.2615
LTR67B|LTR|ERVL	14.1155	10.239
L1Md_A|LINE|L1	122.284	187.566
LTR75B|LTR|ERVL	0.409	0.2
(CTATA)n|Simple_repeat|Simple_repeat	1.576	1.875
L1ME3G|LINE|L1	42.011	41.172
4.5SRNA|scRNA|scRNA	157.176	154.725
Charlie19a|DNA|hAT-Charlie	8.62	8.3805
(ACGTG)n|Simple_repeat|Simple_repeat	0.2	1.1735
MER2B|DNA|TcMar-Tigger	57.276	54.5365
RLTR26B_MM|LTR|ERVK	3.374	6.016
PB1D9|SINE|Alu	7906.18	7842.07
Charlie29a|DNA|hAT-Charlie	2.0295	3.373
Mam_R4|LINE|Dong-R4	3.688	4.783
RMER15|LTR|ERVL	612.446	652.721
Zaphod3|DNA|hAT-Tip100	4.129	3.3675
LTR72_RN|LTR|ERV1	40.629	35.367
MLT1H1|LTR|ERVL-MaLR	10.1065	8.031
RLTR21|LTR|ERVK	77.267	76.9455
DNA1_Mam|DNA|TcMar	1.5175	2.2595
L4_B_Mam|LINE|RTE-X	8.366	3.99
LTR45|LTR|ERV1	53.777	41.2005
LTR10_RN|LTR|ERVK	49.37	55.1235
(CCTAA)n|Simple_repeat|Simple_repeat	16.215	16.783
MTC-int|LTR|ERVL-MaLR	117.914	141.095
ERVB5_2-LTR_MM|LTR|ERVK	4.474	4.2215
RLTR44A|LTR|ERVK	4.922	4.6085
MERV1_LTR|LTR|ERV1	19.775	18.0055
SSU-rRNA_Hsa|rRNA|rRNA	1364.47	1355.92
RLTR9E|LTR|ERVK	144.869	188.62
(TCGGG)n|Simple_repeat|Simple_repeat	3.9185	2.984
MLT1G-int|LTR|ERVL-MaLR	0.3185	0.481
(CTAA)n|Simple_repeat|Simple_repeat	4.8575	2.1485
MLT1D|LTR|ERVL-MaLR	235.019	223.679
(CACAA)n|Simple_repeat|Simple_repeat	6.874	8.735
MER96B|DNA|hAT-Tip100	14.949	16.656
RLTR11D|LTR|ERVK	11.1115	9.7965
MLT2B1|LTR|ERVL	22.1845	18.901
MamSINE1|SINE|tRNA	125.406	143.9
(AGCTG)n|Simple_repeat|Simple_repeat	4.7135	1.132
LTR83|LTR|ERVL	2.5515	2.568
(ATGTG)n|Simple_repeat|Simple_repeat	3.4065	3.3855
RLTR50B|LTR|ERVK	5.1055	4.8885
RLTR20B2|LTR|ERVK	13.8645	14.1205
RLTR30B_MM|LTR|ERV1	10.938	9.432
LTR33B|LTR|ERVL	4.889	5.261
(CAAA)n|Simple_repeat|Simple_repeat	1740.37	2005.95
IAPEY3C_LTR|LTR|ERVK	6.996	9.2735
(TCG)n|Simple_repeat|Simple_repeat	97.2875	81.7685
L1ME3C|LINE|L1	5.284	6.4105
L1_Mus2|LINE|L1	120.901	140.377
MLTR18C_MM|LTR|ERVK	17.764	14.1245
LTR40b|LTR|ERVL	3.908	7.7015
RLTR20A4|LTR|ERVK	570.762	600.43
IAPEY3-int|LTR|ERVK	18.3295	23.855
(GGGGA)n|Simple_repeat|Simple_repeat	49.851	49.762
MER126|DNA|DNA	4.4725	6.295
ORR1C1-int|LTR|ERVL-MaLR	20.742	21.661
MER73|LTR|ERVL	0.2	0.404
IAPEz-int|LTR|ERVK	246.353	249.152
Lx7|LINE|L1	454.879	439.228
MLT1H|LTR|ERVL-MaLR	47.4905	49.555
MRLTR33|LTR|ERVK	72.4885	78.392
RCHARR1|DNA|hAT-Charlie	209.45	208.615
RLTR24B_MM|LTR|ERV1	23.5515	32.478
RLTR13C1|LTR|ERVK	13.7835	12.935
UCON21|DNA?|DNA?	0.2	0.2
MER34B-int|LTR|ERV1	239.663	263.875
(TGGG)n|Simple_repeat|Simple_repeat	1386.21	1597.98
L1MA8|LINE|L1	91.6795	94.2965
Tigger6a|DNA|TcMar-Tigger	34.301	32.976
RLTR6-int|LTR|ERV1	22.6345	26.8965
IAPEY3_LTR|LTR|ERVK	4.9715	6.501
MER76|LTR|ERVL	4.695	1.8035
L1MC4a|LINE|L1	140.594	139.439
(CAGAC)n|Simple_repeat|Simple_repeat	0.399	1.5995
(CTAAG)n|Simple_repeat|Simple_repeat	0.2	0.2
RMER3D3|LTR|ERVK	1.62	0.2
MER31A|LTR|ERV1	60.4085	61.001
UCON31|Unknown|Unknown	0.2	0.2
BGLII_B2|LTR|ERVK	139.051	127.111
(CTAGGG)n|Simple_repeat|Simple_repeat	1.312	1.3415
MTEb|LTR|ERVL-MaLR	344.876	316.072
LTRIS4B|LTR|ERV1	2.5525	1.9065
(CCA)n|Simple_repeat|Simple_repeat	1499.33	1633.17
LTR75|LTR|ERVL	1.1325	1.209
RLTR46A|LTR|ERVK	0.2735	1.6865
MER57E2|LTR|ERV1	12.4705	10.0165
ID2|SINE|ID	829.207	888.78
(CTATG)n|Simple_repeat|Simple_repeat	2.428	0.987
MamGypLTR1b|LTR|Gypsy	8.5	12.4005
Lx6|LINE|L1	194.587	198.907
HY4|scRNA|scRNA	0.4515	0.2
Lx4A|LINE|L1	77.312	80.265
(TATATG)n|Simple_repeat|Simple_repeat	70.9605	98.159
ORR1A3|LTR|ERVL-MaLR	194.137	213.807
LTR16E1|LTR|ERVL	3.187	2.2225
tRNA-Asp-GAY|tRNA|tRNA	0.815	0.513
(CAGTG)n|Simple_repeat|Simple_repeat	4.5595	3.5815
RLTR41A2|LTR|ERV1	8.164	7.7955
(CCCGAA)n|Simple_repeat|Simple_repeat	13.777	17.465
RLTR51B_Mm|LTR|ERVK?	11.989	13.444
MurSatRep1|Unknown|Unknown	4333.29	4718.31
(TTCG)n|Simple_repeat|Simple_repeat	5.257	4.3205
Helitron2Na_Mam|RC?|Helitron?	1.974	2.538
tRNA-Gly-GGA|tRNA|tRNA	20.6965	24.046
MER127|DNA|TcMar-Tigger	5.325	1.825
ERVB7_1-LTR_MM|LTR|ERVK	1323.73	1526.84
IAPEY_LTR|LTR|ERVK	4.993	3.696
tRNA-Ser-TCA(m)|tRNA|tRNA	6791.15	7937.32
RLTR28B|LTR|ERVL	31.089	31.3965
ORR1C1|LTR|ERVL-MaLR	280.005	286.624
Charlie10b|DNA|hAT-Charlie	1.2425	0.529
L1P5|LINE|L1	1.689	2.094
(TAAG)n|Simple_repeat|Simple_repeat	28.6505	27.077
L1M4a2|LINE|L1	12.4465	10.331
MER44D|DNA|TcMar-Tigger	21.5835	23.8855
(AGTAG)n|Simple_repeat|Simple_repeat	1.5985	0.612
MERX|DNA|TcMar-Tigger	0.724	0.77
MER110-int|LTR|ERV1	1.1525	1.0165
polypurine|Low_complexity|Low_complexity	406.709	468.912
MER58C|DNA|hAT-Charlie	240.589	277.672
(TGG)n|Simple_repeat|Simple_repeat	2385.14	2223.36
RLTR13B1|LTR|ERVK	13.3765	12.618
MER67D|LTR|ERV1	0.6855	0.679
RLTR20B4_MM|LTR|ERVK	8.0125	5.3405
RLTR8|LTR|ERVK	11.2205	10.105
MMERVK10C-int|LTR|ERVK	75.17	100.928
(CAGG)n|Simple_repeat|Simple_repeat	147.38	157.582
(CATG)n|Simple_repeat|Simple_repeat	10.1525	8.7605
(CTA)n|Simple_repeat|Simple_repeat	551.115	696.231
MMAR1|DNA|TcMar-Mariner	24.8025	23.2625
RLTR20B3|LTR|ERVK	15.8085	15.7495
ETnERV-int|LTR|ERVK	1441.67	1554.21
MERV1_I-int|LTR|ERV1	13.3185	15.0055
MER34|LTR|ERV1	12.371	13.8505
LTR16B1|LTR|ERVL	3.5145	2.8525
Lx2A1|LINE|L1	13.7605	15.1655
MER47A|DNA|TcMar-Tigger	1.5695	5.8325
tRNA-Ala-GCY_|tRNA|tRNA	360.322	388.162
L1MEh|LINE|L1	1.193	0.875
RodERV21-int|LTR|ERV1	22.0105	26.0125
LTR89|LTR|ERVL?	6.4975	5.6445
RLTR19|LTR|ERVK	18.9915	21.819
PB1|SINE|Alu	1789.75	1851.74
Charlie17|DNA|hAT-Charlie	10.789	5.586
LTR50|LTR|ERVL	154.755	170.766
L1VL1|LINE|L1	26.759	33.0245
Charlie4a|DNA|hAT-Charlie	28.374	30.7965
B2_Mm1t|SINE|B2	1478.16	1557.75
RLTR14_RN|LTR|ERV1	40.169	45.5715
(GTTTG)n|Simple_repeat|Simple_repeat	107.77	152.984
tRNA-Ala-GCG|tRNA|tRNA	16.2855	15.5995
MER34A1|LTR|ERV1	144.472	190.505
RLTR30|LTR|ERV1	8.197	9.1415
MER65D|LTR|ERV1	1.3525	2.908
ERVB7_3-LTR_MM|LTR|ERVK	4.81	6.8815
MLT1H2|LTR|ERVL-MaLR	13.1085	11.185
MLT2B4|LTR|ERVL	19.3935	17.805
(TCCA)n|Simple_repeat|Simple_repeat	138.217	174.791
MLT1E1A|LTR|ERVL-MaLR	38.3615	38.003
Tigger17c|DNA|TcMar-Tigger	16.9385	14.806
Charlie13a|DNA|hAT-Charlie	1.1385	3.183
(G)n|Simple_repeat|Simple_repeat	112.013	139.889
Tigger13a|DNA|TcMar-Tigger	9.9835	10.6005
(CCGAG)n|Simple_repeat|Simple_repeat	12.49	9.2445
RMER20C_Mm|LTR|ERVK	15.75	19.1175
RLTR40|LTR|ERVK	90.4635	96.652
RLTR31B_Mm|LTR|ERVK	8.3205	12.6425
MER77B|LTR|ERVL	13.0145	15.9115
GC_rich|Low_complexity|Low_complexity	5273.86	3786.35
X9_LINE|LINE|L1?	69.6365	74.144
RLTR13D3|LTR|ERVK	6.109	7.396
MLT1D-int|LTR|ERVL-MaLR	5.873	11.1425
MLTR14|LTR|ERV1	155.276	153.971
LTRIS6|LTR|ERV1	0.914	0.8475
(TTTTC)n|Simple_repeat|Simple_repeat	93.995	111.65
(AAGTG)n|Simple_repeat|Simple_repeat	0.2	1.684
LTR45C|LTR|ERV1	0.6945	0.2
RMER17D|LTR|ERVK	46.9995	52.078
MER110A|LTR|ERV1	5.8105	5.8105
RLTR47|LTR|ERVK	4.168	2.633
L1_Mus4|LINE|L1	64.922	68.7395
(CATAC)n|Simple_repeat|Simple_repeat	1.462	0.496
RLTR9F|LTR|ERVK	1.411	2.1185
MIR|SINE|MIR	1817.94	1723.59
Lx9|LINE|L1	604.112	614.322
L1MB7|LINE|L1	340.529	350.327
RLTR1F_Mm|LTR|ERVK	0.2645	0.6645
ERVL-E-int|LTR|ERVL	19.1665	15.8095
RMER10B|LTR|ERVL	110.284	127.853
HERVL40-int|LTR|ERVL	25.617	22.7365
L1M4b|LINE|L1	41.654	40.5575
Charlie1a|DNA|hAT-Charlie	102.513	104.852
MER92C|LTR|ERV1	0.872	1.481
RMER6D|LTR|ERVK	80.477	91.64
ZP3AR|Satellite|Satellite	200.502	206.63
Tigger9b|DNA|TcMar-Tigger	14.064	16.9105
ORR1A1|LTR|ERVL-MaLR	130.725	139.646
MTA_Mm-int|LTR|ERVL-MaLR	307.116	346.451
Charlie7a|DNA|hAT-Charlie	4.9475	4.974
Kanga1a|DNA|TcMar-Tc2	2.417	2.6835
tRNA-Leu-TTA(m)|tRNA|tRNA	16.7265	16.774
L1MA9|LINE|L1	58.1155	41.5055
L1M3d|LINE|L1	1.8015	0.81
L1M5|LINE|L1	398.763	403.778
RMER19B2|LTR|ERVK	46.3725	48.412
MLT-int|LTR|ERVL-MaLR	45.712	48.9895
MLT1I-int|LTR|ERVL-MaLR	0.631	0.517
tRNA-Tyr-TAC|tRNA|tRNA	4.541	2.9275
Charlie17a|DNA|hAT-Charlie	4.7005	7.4735
(CCTTG)n|Simple_repeat|Simple_repeat	1.902	2.2305
MIRc|SINE|MIR	2211.89	2297.19
MYSERV6-int|LTR|ERVK	99.6105	104.598
RLTR13D1|LTR|ERVK	1.383	1.085
Kanga1c|DNA|TcMar-Tc2	14.2335	15.6405
tRNA-SeC(e)-TGA|tRNA|tRNA	0.919	0.2
U13|snRNA|snRNA	1.727	0.2
Charlie5|DNA|hAT-Charlie	117.919	134.214
MusHAL1|LINE|L1	39.5725	44.189
(CACAT)n|Simple_repeat|Simple_repeat	7.9895	11.227
(CAAGC)n|Simple_repeat|Simple_repeat	0.6495	0.398
RLTR12H|LTR|ERVK	7.7825	7.597
MLT1A|LTR|ERVL-MaLR	77.031	70.102
RMER6-int|LTR|ERVK	8.725	10.254
LTR103b_Mam|LTR|ERV1?	15.248	14.628
Lx3_Mus|LINE|L1	52.8925	58.7845
LTR73|LTR|ERV1	1.8775	3.249
RLTR13D4|LTR|ERVK	2.6395	2.602
MER21-int|LTR|ERVL	0.336	0.7095
LTR65|LTR|ERV1	12.19	9.6815
(TA)n|Simple_repeat|Simple_repeat	448.075	437.403
(AATAG)n|Simple_repeat|Simple_repeat	0.2	0.2
IAPLTR3|LTR|ERVK	2.0995	2.077
RMER17A-int|LTR|ERVK	12.566	12.021
Charlie23a|DNA|hAT-Charlie	3.961	3.2545
MamGypLTR2c|LTR|Gypsy	1.343	1.536
MERVL_2A-int|LTR|ERVL	256.168	247.19
L1MEf|LINE|L1	65.9185	63.195
(GGGA)n|Simple_repeat|Simple_repeat	323.485	345.663
(ATTG)n|Simple_repeat|Simple_repeat	36.197	42.207
Tigger5|DNA|TcMar-Tigger	97.706	104.922
MER119|DNA|hAT-Charlie	11.393	16.577
RLTR12BD_Mm|LTR|ERVK	57.3825	65.304
RLTR9D2|LTR|ERVK	13.9985	16.887
MLT1E3|LTR|ERVL-MaLR	30.6145	26.561
RMER3D-int|LTR|ERVK	24.2725	24.3345
ORR1A0|LTR|ERVL-MaLR	146.905	165.539
RLTR13G|LTR|ERVK	2284.9	2625.8
(CACCG)n|Simple_repeat|Simple_repeat	1.0455	0.2
(TCTCTG)n|Simple_repeat|Simple_repeat	779.204	909.263
tRNA-Trp-TGG|tRNA|tRNA	2.054	0.5645
LTR101_Mam|LTR|ERVL	7.221	8.4
(ACATG)n|Simple_repeat|Simple_repeat	2.083	5.74
(CAACC)n|Simple_repeat|Simple_repeat	275.613	301.669
(TTTTG)n|Simple_repeat|Simple_repeat	1334.55	1355.32
SRV_MM-int|LTR|ERVK	7.856	7.654
RLTR44B|LTR|ERVK	0.6255	0.832
ORR1A1-int|LTR|ERVL-MaLR	38.814	41.548
MER102c|DNA|hAT-Charlie	39.462	38.7525
IAPLTR1a_Mm|LTR|ERVK	26.377	26.8775
(CAATT)n|Simple_repeat|Simple_repeat	0.2	0.2
ERVB2_1A-I_MM-int|LTR|ERVK	14.5365	17.018
MMETn-int|LTR|ERVK	4116.44	3934.5
(CCCGA)n|Simple_repeat|Simple_repeat	1.9475	5.8765
ERV3-16A3_I-int|LTR|ERVL	5.253	3.1185
Kanga2_a|DNA|TcMar-Tc2	21.9095	15.1505
L1MB2|LINE|L1	157.486	143.36
MuLV-int|LTR|ERV1	73.8195	78.7655
L1M3de|LINE|L1	19.0655	13.443
RLTR18|LTR|ERVK	54.544	63.7595
LTR80A|LTR|ERVL	0.3155	0.334
MLT1E1|LTR|ERVL-MaLR	17.7715	16.9435
ORR1D-int|LTR|ERVL-MaLR	34.421	35.552
(GGGAA)n|Simple_repeat|Simple_repeat	9.684	9.0825
(CAAGA)n|Simple_repeat|Simple_repeat	1.379	2.36
RLTR10B2|LTR|ERVK	4.1645	5.6505
MamRep1151|LTR?|LTR?	2.7805	6.9975
MER44B|DNA|TcMar-Tigger	72.8235	81.3845
(ACTG)n|Simple_repeat|Simple_repeat	9.9095	8.205
L2a|LINE|L2	1808.68	1892.82
RLTR19B|LTR|ERVK	5.977	6.2145
(TAA)n|Simple_repeat|Simple_repeat	60.0315	60.405
(TGGGGG)n|Simple_repeat|Simple_repeat	864.889	1188.23
(TAATG)n|Simple_repeat|Simple_repeat	1.0205	3.098
RLTR42|LTR|ERVK	7.919	6.3505
L1ME3F|LINE|L1	16.997	17.592
RLTR20A|LTR|ERVK	31.821	26.7985
MLT1F-int|LTR|ERVL-MaLR	12.437	17.358
MER50B|LTR|ERV1	34.8225	35.858
MER46C|DNA|TcMar-Tigger	55.7385	43.9275
(CACG)n|Simple_repeat|Simple_repeat	110.978	89.7475
IAPLTR2b|LTR|ERVK	25.9375	20.898
MMERVK10D3_I-int|LTR|ERVK	10.449	11.751
(TTTAG)n|Simple_repeat|Simple_repeat	0.7255	0.2
(CCGG)n|Simple_repeat|Simple_repeat	0.2	1.4115
MER68B|LTR|ERVL	9.248	13.681
L1ME3E|LINE|L1	7.0795	10.1785
Lx|LINE|L1	222.634	234.887
LTR16A|LTR|ERVL	16.626	18.2335
(ACCG)n|Simple_repeat|Simple_repeat	4.8385	2.636
MER5A|DNA|hAT-Charlie	449.493	438.828
MLTR18A_MM|LTR|ERVK	8.446	12.4635
UCON23|DNA|hAT?	7.3765	14.2915
L4_C_Mam|LINE|RTE-X	7.9425	8.413
RLTR13B4|LTR|ERVK	3.6225	3.1705
RLTR5_Mm|LTR|ERV1	1.483	1.6485
(CACAG)n|Simple_repeat|Simple_repeat	32.707	27.7565
MER74B|LTR|ERVL	7.7645	7.9005
RLTR4_Mm|LTR|ERV1	50.0095	68.917
LTR69|LTR|ERVL	0.6295	2.2495
(GA)n|Simple_repeat|Simple_repeat	1602.1	1702.82
MER58B|DNA|hAT-Charlie	197.513	186.262
(CAA)n|Simple_repeat|Simple_repeat	1106.3	1232.48
(CAAG)n|Simple_repeat|Simple_repeat	18.982	26.115
(CATTA)n|Simple_repeat|Simple_repeat	1.7315	6.8395
LTR88a|LTR|Gypsy?	1.6595	1.001
RLTR25A|LTR|ERVK	56.247	68.24
RLTR6B_Mm|LTR|ERV1	22.3205	32.427
(TAGG)n|Simple_repeat|Simple_repeat	21.119	23.013
Tigger16b|DNA|TcMar-Tigger	30.411	43.3935
MMERGLN-int|LTR|ERV1	690.568	755.101
IAPLTR2a|LTR|ERVK	17.1905	17.998
MLT2C1|LTR|ERVL	7.178	12.815
RLTR46A2|LTR|ERVK	1.7765	1.9575
AmnSINE1|SINE|Deu	216.349	192.632
(CTGTG)n|Simple_repeat|Simple_repeat	7.388	9.1985
Charlie14a|DNA|hAT-Charlie	0.7585	0.582
L1ME3Cz|LINE|L1	49.532	40.8145
LTR81B|LTR|Gypsy	21.5555	21.344
ORR1D2-int|LTR|ERVL-MaLR	33.0025	35.994
ERVB4_2-I_MM-int|LTR|ERVK	4.654	6.9705
RMER16A2|LTR|ERVK	17.665	20.026
RLTR20C1_MM|LTR|ERVK	374.522	386.963
RLTR53B_Mm|LTR|ERVK	4.9205	5.9635
ORSL-2a|DNA|hAT-Tip100	0.2	0.3295
MER44A|DNA|TcMar-Tigger	19.204	21.7005
RLTR30E_MM|LTR|ERV1	20.9435	23.9905
L1MA6|LINE|L1	223.959	221.837
MIR3|SINE|MIR	1632.7	1575.77
RLTR20A1|LTR|ERVK	2.1365	1.4605
(ATAGG)n|Simple_repeat|Simple_repeat	1.8445	3.1665
RMER20A|LTR|ERVK	46.9775	44.217
L3|LINE|CR1	1193.82	1243.19
LTR41B|LTR|ERVL	41.493	52.797
(CATAT)n|Simple_repeat|Simple_repeat	2.1315	0.2
L1M3|LINE|L1	125.486	116.367
Tigger12A|DNA|TcMar-Tigger	1.298	1.795
(CAGGA)n|Simple_repeat|Simple_repeat	7.572	11.3535
AmnSINE2|SINE|Deu	75.45	80.921
L1MEc|LINE|L1	100.732	83.2465
HAL1_SS|LINE|L1	1.9605	5.2925
LTR48B|LTR|ERV1	1.4775	0.877
MMTV-int|LTR|ERVK	3.4335	3.415
Charlie15a|DNA|hAT-Charlie	33.517	49.948
MER106A|DNA|hAT-Charlie	4.303	4.8515
L1_Mur1|LINE|L1	43.255	39.967
ORSL-2b|DNA|hAT-Tip100	2.5945	2.1425
LTR37B|LTR|ERV1	6.764	4.0205
MADE2|DNA|TcMar-Mariner	11.608	12.6165
RLTR19A2|LTR|ERVK	4.1535	3.5755
Tigger9a|DNA|TcMar-Tigger	8.4755	3.441
RLTR13F|LTR|ERVK	1.9	2.9765
tRNA-His-CAY|tRNA|tRNA	0.788	0.4735
(TCTCG)n|Simple_repeat|Simple_repeat	0.2	0.2
RMER1B|Other|Other	158.43	148.419
RLTR14-int|LTR|ERV1	49.821	63.2185
IAPLTR4|LTR|ERVK	17.158	22.9445
(GTCTG)n|Simple_repeat|Simple_repeat	4.1365	5.8565
(CAGT)n|Simple_repeat|Simple_repeat	10.3325	12.926
MamRep1879|DNA|hAT-Tip100?	1.0245	1.6675
(TTCC)n|Simple_repeat|Simple_repeat	299.119	353.163
MER90|LTR|ERV1	3.884	1.769
ERVB7_4-LTR_MM|LTR|ERVK	9.9155	8.6425
U3|snRNA|snRNA	5.5845	6.981
RLTR23|LTR|ERV1	36.4365	35.6265
IAPEY5_LTR|LTR|ERVK	0.56	0.487
MER112|DNA|hAT-Charlie	35.8745	36.995
MLTR31FA_MM|LTR|ERVK	12.6415	10.8675
ORR1D1-int|LTR|ERVL-MaLR	84.6475	80.95
(TCCCC)n|Simple_repeat|Simple_repeat	189.144	160.781
L1Md_T|LINE|L1	193.784	286.148
L1MA4A|LINE|L1	33.267	36.2005
L1MC2|LINE|L1	55.771	55.337
RLTR48A|LTR|ERV1	37.3795	43.6665
RLTR13D6|LTR|ERVK	7.1895	8.9465
(CAGCT)n|Simple_repeat|Simple_repeat	0.2	0.5455
RLTR9A2|LTR|ERVK	6.621	3.7695
RLTR13A3|LTR|ERVK	6.9545	6.822
MER77|LTR|ERVL	20.9255	19.847
RLTRETN_Mm|LTR|ERVK	680.649	803.702
RNLTR23|LTR|ERVK	0.685	0.4665
RLTR31_Mur|LTR|ERVK	10.8955	11.4285
(TTGG)n|Simple_repeat|Simple_repeat	96.009	91.5065
tRNA-Arg-AGA|tRNA|tRNA	0.2	0.2
MLT1A1|LTR|ERVL-MaLR	428.001	385.446
(CAAGG)n|Simple_repeat|Simple_repeat	4.7075	7.188
(TGAA)n|Simple_repeat|Simple_repeat	113.832	125.292
Eulor9A|DNA|DNA	0.2	1.225
L1MD1|LINE|L1	49.751	47.995
(CCGAA)n|Simple_repeat|Simple_repeat	18.244	21.2775
LTR82A|LTR|ERVL	8.057	8.34
MamGypLTR1c|LTR|Gypsy	3.243	1.6615
LTR41|LTR|ERVL	17.3755	18.7985
UCON28c|Unknown|Unknown	1.0115	0.5315
(CCCTAG)n|Simple_repeat|Simple_repeat	1.9035	0.8735
LTR37-int|LTR|ERV1	8.9005	11.9335
L1_Rod|LINE|L1	139.868	138.286
(ATAAG)n|Simple_repeat|Simple_repeat	52.456	51.41
MamGypLTR1a|LTR|Gypsy	0.549	0.314
RMER13A1|LTR|ERVK	19.9325	17.112
(CAGCG)n|Simple_repeat|Simple_repeat	1.062	1.248
MurERV4-int|LTR|ERVK	112.662	106.604
L1MCb|LINE|L1	3.1665	2.687
Kanga1|DNA|TcMar-Tc2	23.462	19.991
(CTCTG)n|Simple_repeat|Simple_repeat	12.2355	6.76
MLTR73|LTR|ERV1	25.9115	25.676
MamGypLTR3a|LTR|Gypsy	0.831	0.589
L1MA5A|LINE|L1	48.0735	44.7165
RLTR19D|LTR|ERVK	1.001	1.319
MER65-int|LTR|ERV1	0.448	1.5885
LTR81|LTR|Gypsy	2.6935	2.638
MLT1C-int|LTR|ERVL-MaLR	2.7315	1.6405
(GGA)n|Simple_repeat|Simple_repeat	1805.26	1808.67
BGLII_C|LTR|ERVK	2.3555	0.792
(CACTC)n|Simple_repeat|Simple_repeat	6.698	5.5985
ERVB4_2-LTR_MM|LTR|ERVK	1.861	5.8255
tRNA-His-CAY_|tRNA|tRNA	0.2	1.9915
(CTATT)n|Simple_repeat|Simple_repeat	1.7215	1.642
MamTip3|DNA|hAT-Tip100	6.2895	7.658
LTR90B|LTR|LTR	0.5515	0.647
MLT1G|LTR|ERVL-MaLR	14.395	14.2625
Lx3C|LINE|L1	46.19	43.71
LTR33A|LTR|ERVL	15.5585	18.5725
(A)n|Simple_repeat|Simple_repeat	4056.52	4829.36
(TCTTG)n|Simple_repeat|Simple_repeat	1.2765	2.3785
RLTR13A1|LTR|ERVK	9.992	11.3445
URR1A|DNA|hAT-Charlie	914.09	921.213
(GGAAA)n|Simple_repeat|Simple_repeat	25.201	21.218
MER34-int|LTR|ERV1	4.366	4.2255
L1ME3|LINE|L1	39.9345	39.7555
RLTR13A|LTR|ERVK	9.382	7.114
(TTAG)n|Simple_repeat|Simple_repeat	8.868	10.517
RLTR45|LTR|ERVK	29.03	31.611
RLTR13D5|LTR|ERVK	5.1295	7.8575
CR1_Mam|LINE|CR1	58.2705	50.3295
UCON2|Unknown|Unknown	12.7625	5.226
MMERVK9E_I-int|LTR|ERVK	50.7335	67.064
LTRIS3|LTR|ERV1	6.334	10.4095
RLTR9B|LTR|ERVK	9.837	7.0125
T-rich|Low_complexity|Low_complexity	3176.92	3405.69
tRNA-Met-i|tRNA|tRNA	0.2	0.2
X8_LINE|LINE|CR1	17.3685	11.394
(TCCCG)n|Simple_repeat|Simple_repeat	31.5285	39.383
RLTR11A2|LTR|ERVK	96.192	109.145
(TGGA)n|Simple_repeat|Simple_repeat	109.633	130.578
RLTR30D_RN|LTR|ERV1	61.231	68.3535
(CAGCC)n|Simple_repeat|Simple_repeat	62.096	77.4455
MER92-int|LTR|ERV1	2.4415	3.781
MT2A|LTR|ERVL	355.264	364.824
LTR39|LTR|ERV1	2.7825	1.994
(TTAGGC)n|Simple_repeat|Simple_repeat	7.389	11.958
(CG)n|Simple_repeat|Simple_repeat	36.419	25.293
L1ME5|LINE|L1	6.466	8.409
(CAAAG)n|Simple_repeat|Simple_repeat	10.2795	8.97
(CGAGG)n|Simple_repeat|Simple_repeat	4.9855	7.636
(CTG)n|Simple_repeat|Simple_repeat	5879.15	5623.66
UCON14|DNA?|DNA?	4.621	3.964
BC1_Mm|scRNA|scRNA	807.487	811.275
LTR84b|LTR|ERVL	7.0225	8.4685
MLT1L|LTR|ERVL-MaLR	84.5775	69.72
MLTR31F_MM|LTR|ERVK	15.648	17.7945
RMER21B|LTR|ERV1	36.986	34.742
L1VL4|LINE|L1	35.5795	41.3235
LTR16A2|LTR|ERVL	10.2775	15.881
Arthur1C|DNA|hAT-Tip100	0.2675	0.828
MER63D|DNA|hAT-Blackjack	13.9525	16.717
tRNA-Arg-CGY_|tRNA|tRNA	0.528	0.5645
LTR16C|LTR|ERVL	14.3155	16.247
ID_B1|SINE|B4	13277.1	13541.4
(GCTG)n|Simple_repeat|Simple_repeat	8.477	6.245
(CACGC)n|Simple_repeat|Simple_repeat	12.579	19.9555
MER57E1|LTR|ERV1	2.9095	2.252
MamGyp-int|LTR|Gypsy	48.8745	51.1715
(ACTTG)n|Simple_repeat|Simple_repeat	0.2	0.2
RLTR13C2|LTR|ERVK	17.75	23.3005
RMER19B|LTR|ERVK	206.746	212.633
MTD|LTR|ERVL-MaLR	1585.48	1576.28
MER67A|LTR|ERV1	1.001	0.474
MLT1F2-int|LTR|ERVL-MaLR	5.091	6.5765
MLT2F|LTR|ERVL	62.2935	61.6125
MER91A|DNA|hAT-Tip100	14.844	8.9635
(GGAGAA)n|Simple_repeat|Simple_repeat	34.5245	32.1855
FordPrefect|DNA|hAT-Tip100	12.733	11.682
(TTCA)n|Simple_repeat|Simple_repeat	70.8265	85.9525
MLT1B|LTR|ERVL-MaLR	232.379	251.914
RLTR12F|LTR|ERVK	0.2	0.2
(CAGTA)n|Simple_repeat|Simple_repeat	3.6075	3.663
MTEa|LTR|ERVL-MaLR	471.334	449.596
(TTTTTG)n|Simple_repeat|Simple_repeat	443.767	501.195
L1M2b|LINE|L1	114.011	90.6955
Tigger2b|DNA|TcMar-Tigger	8.4605	5.063
(CGGGA)n|Simple_repeat|Simple_repeat	13.827	6.13
CT-rich|Low_complexity|Low_complexity	23228.1	25620.8
MamRep38|DNA|hAT	11.919	14.18
L1MA7|LINE|L1	77.5255	62.316
RMER6C|LTR|ERVK	87.346	93.7945
ORR1A3-int|LTR|ERVL-MaLR	104.342	132.343
MER20B|DNA|hAT-Charlie	30.5905	36.8825
ERVL-int|LTR|ERVL	7.484	3.2565
RLTR9A|LTR|ERVK	17.626	16.049
L1MEd|LINE|L1	98.29	106.906
RMER1C|Other|Other	62.846	67.9825
MLT1-int|LTR|ERVL-MaLR	8.308	9.966
GSAT_MM|Satellite|Satellite	0.5935	0.6745
(ATG)n|Simple_repeat|Simple_repeat	3132.57	3592.37
UCON4|Unknown|Unknown	22.566	28.1285
LTR78|LTR|ERV1	2.996	6.506
Charlie1|DNA|hAT-Charlie	68.8645	58.5415
tRNA-Ala-GCA|tRNA|tRNA	103.341	118.947
RLTR26|LTR|ERVK	10.165	12.7535
(TCTCC)n|Simple_repeat|Simple_repeat	23.4925	30.737
RMER12C|LTR|ERVK	83.754	72.906
L1MC4|LINE|L1	200.829	203.675
RLTR17|LTR|ERVK	78.607	85.367
Kanga1d|DNA|TcMar-Tc2	0.9765	1.718
MER3|DNA|hAT-Charlie	146.946	130.12
(TTCTG)n|Simple_repeat|Simple_repeat	6.8655	4.3205
LTR108a_Mam|LTR|ERVL	3.0595	3.103
RMER30|DNA|hAT-Charlie	223.44	235.695
(CAAAC)n|Simple_repeat|Simple_repeat	138.763	126.636
X7A_LINE|LINE|CR1	45.9835	38.11
(TAAA)n|Simple_repeat|Simple_repeat	174.398	193.013
MER49|LTR|ERV1	2.193	4.426
MER67C|LTR|ERV1	5.388	2.305
L1MC5a|LINE|L1	86.8925	94.5515
(CCTA)n|Simple_repeat|Simple_repeat	28.3965	19.186
RLTR13D3A1|LTR|ERVK	45.583	50.5375
RLTR20B5_MM|LTR|ERVK	24.513	18.582
Eulor2B|DNA?|DNA?	4.237	3.994
(CCGCG)n|Simple_repeat|Simple_repeat	14.949	10.3705
LTRIS4A|LTR|ERV1	23.7195	34.211
MER5B|DNA|hAT-Charlie	232.359	209.3
RLTR14|LTR|ERV1	43.6055	48.438
MER53|DNA|hAT	119.455	119.577
MTB_Mm-int|LTR|ERVL-MaLR	18.7425	20.7435
RLTR9A3B|LTR|ERVK	2.839	5.0885
LTR109A2|LTR|ERV1	0.438	0.7915
IAPLTR1_Mm|LTR|ERVK	77.7625	85.1015
LTR87|LTR|ERVL?	14.4055	20.794
RLTR17D_Mm|LTR|ERVK	16.058	15.2695
X7D_LINE|LINE|CR1	0.2	0.2
RLTR9A3|LTR|ERVK	7.3825	6.0815
LTR78B|LTR|ERV1	53.848	49.9315
ERVB7_2B-LTR_MM|LTR|ERVK	23.3285	24.724
L2c|LINE|L2	1296.32	1293.52
RMER17C2|LTR|ERVK	62.6275	59.6955
LTR16A1|LTR|ERVL	1.9385	2.079
(TCTG)n|Simple_repeat|Simple_repeat	528.13	502.71
LTR16D2|LTR|ERVL	14.331	15.977
(GTGTG)n|Simple_repeat|Simple_repeat	28.5185	34.1555
RLTR16C_MM|LTR|ERVK	6.128	9.0435
tRNA-Gly-GGG|tRNA|tRNA	1.722	0.2
L1MD3|LINE|L1	66.68	72.8425
LTR40A1|LTR|ERVL	1.4625	1.546
(GCCTAA)n|Simple_repeat|Simple_repeat	8.073	7.686
RLTR9A3A|LTR|ERVK	0.9185	0.8635
L1M3f|LINE|L1	3.5175	3.6745
Charlie20a|DNA|hAT-Charlie	2.112	0.898
(CACCC)n|Simple_repeat|Simple_repeat	178.936	240.851
MER87|LTR|ERV1	6.0395	5.658
Charlie15b|DNA|hAT-Charlie	7.8595	10.0755
(TAGTG)n|Simple_repeat|Simple_repeat	2.8695	7.007
Charlie24|DNA|hAT-Charlie	112.288	150.225
Tigger1|DNA|TcMar-Tigger	63.9775	64.569
MLT1G3|LTR|ERVL-MaLR	44.3525	44.4395
(TAGA)n|Simple_repeat|Simple_repeat	137.173	156.514
L1MEi|LINE|L1	829.731	890.326
(T)n|Simple_repeat|Simple_repeat	5874.54	6754.7
tRNA-Thr-ACG_|tRNA|tRNA	2.7385	0.2
MamRep605|LTR?|LTR?	32.689	30.299
MLTR25A|LTR|ERVK	78.6785	84.2735
HAL1b|LINE|L1	17.748	23.4575
L1MB3|LINE|L1	189.685	191.034
MER5C1|DNA|hAT-Charlie	0.462	3.3855
Zaphod|DNA|hAT-Tip100	4.069	6.1645
RNERVK23-int|LTR|ERVK	34.162	45.979
MER124|DNA?|DNA?	2.6375	5.958
(CTTG)n|Simple_repeat|Simple_repeat	19.0175	22.132
Charlie12|DNA|hAT-Charlie	26.1065	29.0375
L1_Mm|LINE|L1	104.581	119.794
(CGAT)n|Simple_repeat|Simple_repeat	2.1185	3.1835
MLTR18D_MM|LTR|ERVK	15.938	17.652
MT-int|LTR|ERVL-MaLR	24.4315	24.669
IAP1-MM_I-int|LTR|ERVK	36.099	32.064
RLTR18B|LTR|ERVK	62.5475	59.9595
MER21B|LTR|ERVL	139.865	129.939
tRNA-Arg-CGA_|tRNA|tRNA	0.796	0.5035
L1M4c|LINE|L1	96.477	91.8295
(TTTCC)n|Simple_repeat|Simple_repeat	28.1015	25.388
B1_Mur1|SINE|Alu	4988.33	5003.4
Tigger11a|DNA|TcMar-Tigger	2.273	0.91
(TAAAAA)n|Simple_repeat|Simple_repeat	21.541	33.147
(CGAG)n|Simple_repeat|Simple_repeat	27.221	28.057
RLTR48B|LTR|ERV1	26.358	30.2515
ORR1C2|LTR|ERVL-MaLR	419.839	447.944
B1_Mur4|SINE|Alu	4788.91	5066.26
Tigger17a|DNA|TcMar-Tigger	30.4105	33.2225
RLTR19A|LTR|ERVK	15.051	14.638
MER57D|LTR|ERV1	11.7845	10.9515
(TTAGGG)n|Simple_repeat|Simple_repeat	54.3815	45.5005
(GGGTG)n|Simple_repeat|Simple_repeat	901.698	1218.6
MT2C_Mm|LTR|ERVL	74.1225	72.129
MLTR11B|LTR|ERVK	63.0765	65.0225
(TTATA)n|Simple_repeat|Simple_repeat	1.482	2.1615
RMER17B2|LTR|ERVK	16.7315	14.4435
MLT1O|LTR|ERVL-MaLR	9.494	9.862
(CACTA)n|Simple_repeat|Simple_repeat	1.206	2.215
RMER1A|Other|Other	182.379	210.596
ORR1B2|LTR|ERVL-MaLR	381.083	385.539
RLTR31C_MM|LTR|ERVK	23.5645	19.4185
ERV3-16A3_LTR|LTR|ERVL	13.0575	13.484
MLT1I|LTR|ERVL-MaLR	11.1255	14.8645
MER31-int|LTR|ERV1	5.436	6.1005
MER20|DNA|hAT-Charlie	567.685	559.25
(CGGG)n|Simple_repeat|Simple_repeat	28.279	17.88
MLT2B2|LTR|ERVL	25.665	25.122
(GAATG)n|Simple_repeat|Simple_repeat	3.8435	5.6085
(CAAAAA)n|Simple_repeat|Simple_repeat	494.235	480.362
MER115|DNA|hAT-Tip100	6.6925	4.2045
MER134|DNA?|DNA?	1.6015	0.653
ORR1B2-int|LTR|ERVL-MaLR	15.355	12.0965
(CACCT)n|Simple_repeat|Simple_repeat	0.681	1.7965
MER54B|LTR|ERVL	6.055	2.948
(TTTG)n|Simple_repeat|Simple_repeat	1491.6	1488.09
GA-rich|Low_complexity|Low_complexity	12400.7	12960.2
(CCAA)n|Simple_repeat|Simple_repeat	159.811	174.397
(ATCTG)n|Simple_repeat|Simple_repeat	0.2	4.8215
RLTR20B1|LTR|ERVK	40.724	41.77
RMER19A|LTR|ERVK	35.555	41.847
(TCTA)n|Simple_repeat|Simple_repeat	171.594	165.119
MTC|LTR|ERVL-MaLR	918.129	976.655
MER45R|DNA|hAT-Tip100	5.868	5.1345
RLTR20A2|LTR|ERVK	18.628	16.367
RLTR10A|LTR|ERVK	11.837	12.5425
Charlie1b|DNA|hAT-Charlie	64.6075	62.482
(AGTTG)n|Simple_repeat|Simple_repeat	0.683	0.2
MER97b|DNA|hAT-Tip100	0.338	0.2
B4|SINE|B4	2953.94	2952.23
MER94|DNA|hAT-Blackjack	4.9255	10.664
RLTR45-int|LTR|ERVK	42.6645	49.841
L1M4|LINE|L1	555.188	498.813
MTB|LTR|ERVL-MaLR	324.177	352.983
MER110|LTR|ERV1	0.8355	0.6545
RLTR19-int|LTR|ERVK	1484.03	1465.68
MER81|DNA|hAT-Blackjack	18.1435	12.411
L1MEg|LINE|L1	150.035	182.75
MLTR31D_MM|LTR|ERVK	4.449	6.145
MLT1B-int|LTR|ERVL-MaLR	2.976	5.3425
LTR37A|LTR|ERV1	4.3285	8.5405
RMER12B|LTR|ERVK	44.0255	44.566
RLTR10|LTR|ERVK	57.29	56.9535
(GAA)n|Simple_repeat|Simple_repeat	271.587	350.788
RMER13A2|LTR|ERVK	22.4335	24.9645
MLTR31A_MM|LTR|ERVK	7.812	6.976
(CGAGA)n|Simple_repeat|Simple_repeat	0.5825	0.2
(CGCGG)n|Simple_repeat|Simple_repeat	11.94	3.564
RLTR18-int|LTR|ERVK	82.7325	78.4105
RLTR51A_Mm|LTR|ERVK?	149.964	165.049
RMER5|LTR|ERV1	153.343	163.807
RLTR15|LTR|ERVK	102.618	106.65
(TCCTG)n|Simple_repeat|Simple_repeat	14.6945	15.01
(TTCTC)n|Simple_repeat|Simple_repeat	19.38	11.4425
RLTR30C_MM|LTR|ERV1	0.7865	0.4885
MERVL-int|LTR|ERVL	34.3215	110.279
LTR88c|LTR|Gypsy?	2.3545	4.7125
MamRep564|Unknown|Unknown	1.833	0.8525
Eulor6B|DNA?|DNA?	0.413	1.065
RMER21A|LTR|ERV1	60.4265	76.8765
RLTR12C|LTR|ERVK	83.6675	94.1005
LTR81A|LTR|Gypsy	3.7885	3.1635
(ATTTG)n|Simple_repeat|Simple_repeat	2.3125	10.3325
RLTR6C_Mm|LTR|ERV1	5.0155	5.699
MER90a|LTR|ERV1	9.509	9.883
MLT2C2|LTR|ERVL	8.5645	11.355
MER135|DNA|DNA	8.9185	7.3925
RLTR30D2_MM|LTR|ERV1	34.724	40.516
RLTR11C_MM|LTR|ERVK	27.646	36.846
(AAATG)n|Simple_repeat|Simple_repeat	0.2	0.2
MLT1F1-int|LTR|ERVL-MaLR	0.866	0.2
L3b|LINE|CR1	181.089	174.101
MER33|DNA|hAT-Charlie	139.522	113.097
RLTR34D_MM|LTR|ERVK	2.9635	5.233
LTR102_Mam|LTR|ERVL	1.3045	1.6075
(GGATG)n|Simple_repeat|Simple_repeat	1.53	2.914
L1MEb|LINE|L1	15.607	18.085
L1M|LINE|L1	4.8815	3.1625
(CAATG)n|Simple_repeat|Simple_repeat	0.2	1.087
RLTR44-int|LTR|ERVK	10.0725	12.6975
L1M8|LINE|L1	2.662	6.3775
HY1|scRNA|scRNA	1.164	2.218
MURVY-int|LTR|ERV1	0.869	0.691
Eulor2A|DNA?|DNA?	2.242	1.777
(CCCTA)n|Simple_repeat|Simple_repeat	1.1765	0.2
Charlie10a|DNA|hAT-Charlie	0.2	0.2
(GAAA)n|Simple_repeat|Simple_repeat	192.969	193.988
Tigger14a|DNA|TcMar-Tigger	11.4075	8.119
RLTR50A|LTR|ERVK	0.2	0.439
Lx3B|LINE|L1	185.701	184.156
L1MEa|LINE|L1	2.4365	3.565
Lx5|LINE|L1	163.993	172.677
(CAATA)n|Simple_repeat|Simple_repeat	3.6965	13.052
ORR1F|LTR|ERVL-MaLR	512.787	511.366
MLTR13|LTR|ERVK	8.4505	11.1275
MLT1A0|LTR|ERVL-MaLR	169.566	180.211
L1ME3B|LINE|L1	32.341	26.473
MER89|LTR|ERV1	38.2495	44.051
RLTR10B|LTR|ERVK	13.1285	14.5225
RLTR42-int|LTR|ERVK	191.803	184.438
MTD-int|LTR|ERVL-MaLR	79.9555	84.183
L1MDa|LINE|L1	43.1105	46.4185
Arthur1B|DNA|hAT-Tip100	7.6995	7.3745
(CCGGG)n|Simple_repeat|Simple_repeat	0.985	2.2265
ERVB4_1B-I_MM-int|LTR|ERVK	15.5055	20.7065
LTR68|LTR|ERV1	0.445	1.4125
LTR79|LTR|ERVL	10.679	9.274
(CAGAA)n|Simple_repeat|Simple_repeat	10.3505	8.075
MLT1G3-int|LTR|ERVL-MaLR	0.239	0.299
(CCCGG)n|Simple_repeat|Simple_repeat	12.1745	10.7015
RLTR20A2B_MM|LTR|ERVK	11.2835	10.078
(TTTCG)n|Simple_repeat|Simple_repeat	0.6175	1.084
L1Md_F2|LINE|L1	430.18	512.779
ORR1A2-int|LTR|ERVL-MaLR	73.1445	79.6985
Charlie8|DNA|hAT-Charlie	138.543	133.562
RLTR31M|LTR|ERVK	6.9545	5.9195
HAL1|LINE|L1	145.207	159.546
L1M2|LINE|L1	274.77	280.856
(ACCTG)n|Simple_repeat|Simple_repeat	1.278	2.593
(CATATA)n|Simple_repeat|Simple_repeat	50.235	55.4445
(CAGTT)n|Simple_repeat|Simple_repeat	0.9815	7.2165
RLTR10E|LTR|ERVK	26.871	22.152
L1_Mur3|LINE|L1	268.034	259.288
B1_Mus2|SINE|Alu	6396.27	6692.79
5S|rRNA|rRNA	66.2465	63.9035
MLTR31C_MM|LTR|ERVK	12.1025	10.7245
(TTCTCC)n|Simple_repeat|Simple_repeat	158.541	175.399
(GCTTG)n|Simple_repeat|Simple_repeat	5.047	1.3485
MTE2a|LTR|ERVL-MaLR	557.233	524.544
L1_Mus3|LINE|L1	424.73	454.636
Ricksha|DNA|MULE-MuDR	0.4665	0.444
MER68-int|LTR|ERVL	3.288	2.632
Lx4B|LINE|L1	115.687	118.912
B1_Mur2|SINE|Alu	4305.12	4299.87
(TTAA)n|Simple_repeat|Simple_repeat	14.912	21.7695
IMPB_01|Satellite|Satellite	2743.13	3100.35
LTR28B|LTR|ERV1	7.0825	4.1535
L1ME2|LINE|L1	55.925	69.6225
Eulor5A|DNA?|DNA?	8.2065	6.053
Kanga1b|DNA|TcMar-Tc2	2.577	2.8315
(CCG)n|Simple_repeat|Simple_repeat	927.67	564.269
(CTCCG)n|Simple_repeat|Simple_repeat	60.682	43.748
(CATCC)n|Simple_repeat|Simple_repeat	1.7665	1.509
MER63B|DNA|hAT-Blackjack	12.4775	11.932
(AGGGGG)n|Simple_repeat|Simple_repeat	221.458	226.846
ORSL|DNA|hAT-Tip100	4.1535	5.5775
Tigger8|DNA|TcMar-Tigger	3.2695	1.9525
IAPA_MM-int|LTR|ERVK	3.815	4.175
RLTR19C|LTR|ERVK	15.7215	18.3345
RLTR13A2|LTR|ERVK	7.403	7.634
(CCCCAG)n|Simple_repeat|Simple_repeat	1154.44	1189.18
MER74C|LTR|ERVL	1.116	0.2
B2_Mm2|SINE|B2	6009.46	6233.95
L1ME3D|LINE|L1	31.0765	30.531
RLTR44D|LTR|ERVK	0.545	0.744
MER99|DNA|hAT?	9.4975	9.1055
Charlie17b|DNA|hAT-Charlie	12.233	11.4875
LTR91|LTR|ERVL	0.2	0.2
RLTR10-int|LTR|ERVK	63.31	70.366
Lx5b|LINE|L1	69.385	70.605
ORR1G|LTR|ERVL-MaLR	189.088	177.413
Charlie10|DNA|hAT-Charlie	56.6825	53.252
MER92B|LTR|ERV1	15.3635	22.1935
RLTR13C3|LTR|ERVK	2.513	2.5225
LTR107_Mam|LTR|LTR	1.976	3.243
C-rich|Low_complexity|Low_complexity	3334.97	3307.51
RLTR12B2|LTR|ERVK	2.835	5.4055
(GGTTG)n|Simple_repeat|Simple_repeat	2.6245	2.0725
X6B_LINE|LINE|CR1	19.4025	20.5795
(CCCCAA)n|Simple_repeat|Simple_repeat	43.716	55.605
MER113A|DNA|hAT-Charlie	16.6165	17.683
MTEb-int|LTR|ERVL-MaLR	20.032	16.911
Eulor6E|DNA?|DNA?	0.2	0.6425
ERVB4_1C-LTR_Mm|LTR|ERVK	2056.04	2112.97
LTR40a|LTR|ERVL	8.0365	6.05
MLT1G1|LTR|ERVL-MaLR	216.017	241.875
RMER3D2|LTR|ERVK	1.159	0.2
U2|snRNA|snRNA	112.88	126.792
L2b|LINE|L2	1019.79	988.242
MER57C2|LTR|ERV1	2.874	5.756
(CCCCCG)n|Simple_repeat|Simple_repeat	123.631	107.464
Charlie7|DNA|hAT-Charlie	6.7725	9.385
LTRIS5|LTR|ERV1	2.727	2.2725
Helitron1Na_Mam|RC|Helitron	1.566	0.417
