# Supplementary material for: DPPA2/4 and SUMO E3 ligase PIAS4 opposingly regulate zygotic transcriptional program
Source: PLoS Biol. 2019 Jun 21;17(6):e3000324. doi: 10.1371/journal.pbio.3000324 (PMC6608977; doi:10.1371/journal.pbio.3000324)
Supplement: S3 Table — List and #PSM of proteins identified in His6-SUMO2 IP-MS experiment. Candidates selected in CRISPRi screening are shaded in blue. CRISPRi, clustered randomly interspaced short palindromic repeat interference; IP, immunoprecipitation; MS, mass spectrometry; PSM, peptide spectrum match; SUMO2, small ubiquitin-like modifier 2. (XLSX) [file pbio.3000324.s011.xlsx]

## Sheet: S3 Table
Protein Name	Gene Name	# PSM								Average # PSM
		48h_si_NC_1	48h_si_NC_2	48h_si_Pias4_1	48h_si_Pias4_2	72h_si_NC_1	72h_si_NC_2	72h_si_Pias4_1	72h_si_Pias4_2	48h_si_NC	48h_si_Pias4	72h_si_NC	72h_si_Pias4
1433B_MOUSE	Ywhab	1	0	0	0	0	0	0	0	0.5	0	0	0
2A5A_MOUSE	Ppp2r5a	1	1	0	0	0	0	0	0	1	0	0	0
5NTC_MOUSE	Nt5c2	2	0	0	1	0	0	0	0	1	0.5	0	0
AACS_MOUSE	Aacs	1	0	0	1	0	0	0	0	0.5	0.5	0	0
AAPK1_MOUSE	Prkaa1	0	0	7	0	0	0	0	0	0	3.5	0	0
ABCA1_MOUSE	Abca1	0	0	0	0	1	0	0	0	0	0	0.5	0
ABCB7_MOUSE	Abcb7	0	1	0	0	0	0	0	0	0.5	0	0	0
ABCD3_MOUSE	Abcd3	3	0	0	0	0	0	2	0	1.5	0	0	1
ABD12_MOUSE	Abhd12	1	0	1	0	0	0	0	0	0.5	0.5	0	0
ABHD6_MOUSE	Abhd6	1	0	0	0	0	0	0	0	0.5	0	0	0
ABHEA_MOUSE	Abhd14a	1	0	2	0	0	0	0	0	0.5	1	0	0
ABL1_MOUSE	Abl1	0	1	0	0	0	0	0	0	0.5	0	0	0
ABL2_MOUSE	Abl2	1	0	0	0	0	0	0	0	0.5	0	0	0
ACD10_MOUSE	Acad10	0	0	0	0	0	0	0	1	0	0	0	0.5
ACD11_MOUSE	Acad11	3	0	0	0	0	0	0	0	1.5	0	0	0
ACINU_MOUSE	Acin1	0	1	0	0	0	0	0	0	0.5	0	0	0
ACLY_MOUSE	Acly	0	0	0	1	0	0	0	0	0	0.5	0	0
ACOD1_MOUSE	Scd1	0	0	0	1	0	0	0	0	0	0.5	0	0
ACOT8_MOUSE	Acot8	6	0	0	0	0	0	0	0	3	0	0	0
ACSL3_MOUSE	Acsl3	0	0	0	1	0	0	0	0	0	0.5	0	0
ACTA_MOUSE	Acta2	0	0	0	0	1	0	0	0	0	0	0.5	0
ACTBL_MOUSE	Actbl2	0	0	0	1	0	0	0	0	0	0.5	0	0
ACTB_MOUSE	Actb	0	0	0	2	3	3	0	0	0	1	3	0
ACTN1_MOUSE	Actn1	13	0	0	7	0	0	5	0	6.5	3.5	0	2.5
ACTN4_MOUSE	Actn4	0	0	0	18	0	0	0	0	0	9	0	0
ACY1_MOUSE	Acy1	6	0	6	0	0	8	7	9	3	3	4	8
ADAS_MOUSE	Agps	0	0	0	5	0	0	0	0	0	2.5	0	0
ADNP_MOUSE	Adnp	7	0	0	6	0	0	0	0	3.5	3	0	0
ADO_MOUSE	Aox1	0	0	0	0	1	0	0	0	0	0	0.5	0
ADPGK_MOUSE	Adpgk	0	0	9	0	0	0	0	0	0	4.5	0	0
ADPRH_MOUSE	Adprh	0	0	0	0	0	0	2	0	0	0	0	1
ADRO_MOUSE	Fdxr	0	0	0	0	0	0	5	0	0	0	0	2.5
ADT1_MOUSE	Slc25a4	1	1	0	0	0	0	0	0	1	0	0	0
AEN_MOUSE	Aen	0	0	0	0	0	0	1	0	0	0	0	0.5
AER61_MOUSE	Eogt	3	0	2	0	0	0	3	4	1.5	1	0	3.5
AGM1_MOUSE	Pgm3	0	0	0	0	1	0	0	1	0	0	0.5	0.5
AGO2_MOUSE	Ago2	0	0	22	0	0	0	0	0	0	11	0	0
AIP_MOUSE	Aip	0	0	0	0	0	0	0	1	0	0	0	0.5
AK1A1_MOUSE	Akr1a1	1	1	0	2	0	0	5	4	1	1	0	4.5
AK1CD_MOUSE	Akr1c13	0	1	0	1	0	0	0	0	0.5	0.5	0	0
AKAP8_MOUSE	Akap8	0	0	0	0	4	4	3	3	0	0	4	3
ALAT1_MOUSE	Gpt	0	0	1	0	0	0	1	0	0	0.5	0	0.5
AMER1_MOUSE	Amer1	0	0	1	0	0	0	0	0	0	0.5	0	0
AMERL_MOUSE	Ammecr1l	0	1	0	0	0	0	0	0	0.5	0	0	0
AMOL2_MOUSE	Amotl2	0	0	0	0	0	0	0	1	0	0	0	0.5
AMP1D_MOUSE	Metap1d	0	0	0	0	3	2	0	0	0	0	2.5	0
AMPM1_MOUSE	Metap1	3	0	0	0	0	0	6	5	1.5	0	0	5.5
AMRP_MOUSE	Lrpap1	0	6	0	0	0	0	0	0	3	0	0	0
ANKR6_MOUSE	Ankrd6	0	0	1	0	0	0	0	0	0	0.5	0	0
ANM5_MOUSE	Prmt5	16	17	0	0	0	0	0	0	16.5	0	0	0
ANR10_MOUSE	Ankrd10	6	0	7	0	0	0	0	0	3	3.5	0	0
ANR52_MOUSE	Ankrd52	0	1	0	0	0	0	0	0	0.5	0	0	0
AP2A_MOUSE	Tfap2a	0	0	0	1	0	0	0	0	0	0.5	0	0
AP2C_MOUSE	Tfap2c	12	0	0	0	0	0	19	11	6	0	0	15
APBP2_MOUSE	Appbp2	0	2	0	0	3	0	0	0	1	0	1.5	0
APC1_MOUSE	Anapc1	0	5	0	0	0	0	0	0	2.5	0	0	0
APC5_MOUSE	Anapc5	3	3	0	0	0	0	0	0	3	0	0	0
APTX_MOUSE	Aptx	0	5	0	0	0	0	8	0	2.5	0	0	4
AQR_MOUSE	Aqr	0	8	12	0	0	0	0	0	4	6	0	0
ARBK1_MOUSE	Grk2	6	0	0	0	0	0	0	0	3	0	0	0
ARC1A_MOUSE	Arpc1a	1	0	0	0	0	0	0	0	0.5	0	0	0
ARHG1_MOUSE	Arhgef1	0	0	0	0	0	1	0	1	0	0	0.5	0.5
ARHG2_MOUSE	Arhgef2	0	0	1	0	0	0	0	0	0	0.5	0	0
ARI2_MOUSE	Arih2	0	6	0	0	0	0	0	0	3	0	0	0
ARPC2_MOUSE	Arpc2	0	0	0	1	0	0	0	0	0	0.5	0	0
ARVC_MOUSE	Arvcf	1	0	1	0	0	0	1	0	0.5	0.5	0	0.5
ASAP2_MOUSE	Asap2	0	0	3	0	0	0	0	2	0	1.5	0	1
ASAP3_MOUSE	Asap3	2	2	0	0	0	1	0	0	2	0	0.5	0
ASPH_MOUSE	Asph	3	2	2	2	0	0	0	0	2.5	2	0	0
AT1B1_MOUSE	Atp1b1	0	2	0	0	0	0	0	0	1	0	0	0
AT2A2_MOUSE	Atp2a2	0	0	0	1	0	0	0	0	0	0.5	0	0
AT8B1_MOUSE	Atp8b1	0	0	1	0	0	0	0	0	0	0.5	0	0
ATG3_MOUSE	Atg3	0	0	0	0	0	0	1	0	0	0	0	0.5
ATLA2_MOUSE	Atl2	2	0	2	0	0	0	0	0	1	1	0	0
ATN1_MOUSE	Atn1	0	0	0	0	3	0	0	0	0	0	1.5	0
ATP8_MOUSE	Mtatp8	0	1	0	0	0	0	0	0	0.5	0	0	0
AXN1_MOUSE	Axin1	0	4	0	0	0	1	0	0	2	0	0.5	0
B3GNL_MOUSE	B3gntl1	0	0	0	1	0	0	0	0	0	0.5	0	0
B4GN4_MOUSE	B4galnt4	1	0	1	0	0	0	0	0	0.5	0.5	0	0
BAK_MOUSE	Bak1	1	0	0	0	0	0	0	0	0.5	0	0	0
BAT3_MOUSE	Bag6	0	6	0	6	0	0	0	0	3	3	0	0
BAX_MOUSE	Bax	0	0	2	0	0	0	0	0	0	1	0	0
BCAM_MOUSE	Bcam	1	1	2	0	0	0	0	1	1	1	0	0.5
BCAS3_MOUSE	Bcas3	0	0	2	0	0	0	0	0	0	1	0	0
BCLF1_MOUSE	Bclaf1	4	3	3	3	0	0	2	0	3.5	3	0	1
BEX3_MOUSE	Bex3	0	0	2	0	0	0	0	1	0	1	0	0.5
BIG3_MOUSE	Arfgef3	0	0	1	0	0	0	0	0	0	0.5	0	0
BL1S2_MOUSE	Bloc1s2	0	0	0	0	1	0	0	0	0	0	0.5	0
BMP2K_MOUSE	Bmp2k	0	2	2	0	0	0	0	0	1	1	0	0
BOP1_MOUSE	Bop1	0	10	0	0	0	0	0	0	5	0	0	0
BOREA_MOUSE	Cdca8	0	0	0	0	2	1	1	1	0	0	1.5	1
BPHL_MOUSE	Bphl	4	0	2	0	3	3	5	0	2	1	3	2.5
BTBDB_MOUSE	Btbd11	0	2	0	2	0	1	0	0	1	1	0.5	0
C2C2L_MOUSE	C2cd2l	0	0	0	0	1	0	0	0	0	0	0.5	0
C43BP_MOUSE	Col4a3bp	0	0	1	0	0	0	0	0	0	0.5	0	0
CA128_MOUSE	Pithd1	0	0	0	1	0	0	0	0	0	0.5	0	0
CAC1A_MOUSE	Cacna1a	0	0	3	0	0	0	2	0	0	1.5	0	1
CADH7_MOUSE	Cdh7	0	0	0	1	0	0	0	0	0	0.5	0	0
CAH13_MOUSE	Ca13	2	0	0	0	3	0	0	0	1	0	1.5	0
CAH2_MOUSE	Ca2	2	0	3	0	0	0	0	0	1	1.5	0	0
CAH3_MOUSE	Ca3	1	0	1	1	0	0	0	0	0.5	1	0	0
CALX_MOUSE	Canx	0	0	11	0	0	0	0	0	0	5.5	0	0
CAND1_MOUSE	Cand1	2	0	3	2	0	0	0	0	1	2.5	0	0
CARM1_MOUSE	Carm1	3	0	4	0	0	0	4	0	1.5	2	0	2
CATC_MOUSE	Ctsc	0	0	0	0	0	0	1	0	0	0	0	0.5
CB063_MOUSE	Clhc1	0	0	0	0	1	0	0	0	0	0	0.5	0
CB069_MOUSE		0	0	4	0	0	0	0	0	0	2	0	0
CBL_MOUSE	Cbl	0	0	19	0	0	0	0	0	0	9.5	0	0
CBLN4_MOUSE	Cbln4	1	1	0	0	0	0	1	1	1	0	0	1
CC021_MOUSE	Xxylt1	0	0	2	0	0	0	0	0	0	1	0	0
CC023_MOUSE	TCAIM	0	0	0	0	0	0	3	0	0	0	0	1.5
CC162_MOUSE	Ccdc162	0	0	0	1	0	0	0	0	0	0.5	0	0
CCD55_MOUSE	Nsrp1	4	0	0	5	0	0	0	0	2	2.5	0	0
CCNK_MOUSE	Ccnk	2	0	2	3	0	0	0	0	1	2.5	0	0
CCNL1_MOUSE	Ccnl1	3	4	4	0	1	1	0	0	3.5	2	1	0
CCR8_MOUSE	Ccr8	0	0	1	0	0	0	0	0	0	0.5	0	0
CD9_MOUSE	Cd9	0	1	0	1	0	0	0	0	0.5	0.5	0	0
CDC16_MOUSE	Cdc16	8	5	0	0	0	0	0	0	6.5	0	0	0
CDC20_MOUSE	Cdc20	0	10	12	0	0	0	0	0	5	6	0	0
CDC27_MOUSE	Cdc27	2	0	0	0	0	0	0	0	1	0	0	0
CDGAP_MOUSE	Arhgap31	0	0	0	0	0	0	0	1	0	0	0	0.5
CDK11_MOUSE	Cdk11b	2	2	0	0	0	0	0	0	2	0	0	0
CDK8_MOUSE	Cdk8	0	0	1	2	0	0	0	0	0	1.5	0	0
CEP72_MOUSE	Cep72	0	0	0	2	0	0	0	0	0	1	0	0
CF134_MOUSE	Atat1	0	0	0	1	0	0	0	0	0	0.5	0	0
CF211_MOUSE	Armt1	0	6	0	0	0	0	0	0	3	0	0	0
CG026_MOUSE		0	4	4	0	0	0	6	2	2	2	0	4
CH038_MOUSE	Ndufaf6	0	1	0	0	0	0	0	0	0.5	0	0	0
CH041_MOUSE	Tti2	0	0	0	0	0	0	0	1	0	0	0	0.5
CHD1_MOUSE	Chd1	0	25	0	0	0	0	0	0	12.5	0	0	0
CHD4_MOUSE	Chd4	1	0	0	0	0	0	0	0	0.5	0	0	0
CHD8_MOUSE	Chd8	6	7	0	0	0	0	0	0	6.5	0	0	0
CI100_MOUSE	Arhgef39	0	0	1	0	0	0	0	0	0	0.5	0	0
CING_MOUSE	Cgn	0	0	0	0	0	0	0	1	0	0	0	0.5
CIP2A_MOUSE	Cip2a	0	0	0	3	0	0	0	0	0	1.5	0	0
CITE2_MOUSE	Cited2	1	1	1	0	0	0	0	0	1	0.5	0	0
CK054_MOUSE		0	5	0	0	0	0	0	0	2.5	0	0	0
CKAP4_MOUSE	Ckap4	1	0	0	0	0	0	0	0	0.5	0	0	0
CKAP5_MOUSE	Ckap5	0	0	0	3	0	0	0	0	0	1.5	0	0
CL004_MOUSE	D6Wsu163e	1	1	0	0	0	0	0	0	1	0	0	0
CL029_MOUSE		1	0	0	0	0	0	0	0	0.5	0	0	0
CL066_MOUSE		0	1	0	1	0	1	0	1	0.5	0.5	0.5	0.5
CLAP1_MOUSE	Clasp1	0	3	0	3	0	0	0	0	1.5	1.5	0	0
CLCKA_MOUSE	Clcnka	0	1	0	1	0	0	0	0	0.5	0.5	0	0
CLH_MOUSE	Cltc	4	3	3	1	0	0	0	0	3.5	2	0	0
CLK1_MOUSE	Clk1	0	14	0	0	0	0	0	0	7	0	0	0
CLK2_MOUSE	Clk2	0	0	0	0	3	2	0	0	0	0	2.5	0
CLK3_MOUSE	Clk3	0	10	0	0	0	0	0	0	5	0	0	0
CLK4_MOUSE	Clk4	0	4	3	0	0	0	9	0	2	1.5	0	4.5
CM027_MOUSE	Tex30	1	0	0	0	0	0	2	2	0.5	0	0	2
CND1_MOUSE	Ncapd2	0	19	0	0	0	0	0	0	9.5	0	0	0
CNR2_MOUSE	Cnr2	0	0	0	1	0	0	0	0	0	0.5	0	0
CNTLN_MOUSE	Cntln	0	0	0	0	0	0	1	0	0	0	0	0.5
CO041_MOUSE		0	0	0	0	0	0	0	1	0	0	0	0.5
CO5A2_MOUSE	Col5a2	0	0	0	0	0	0	0	1	0	0	0	0.5
COBL_MOUSE	Cobl	2	0	0	2	0	1	1	1	1	1	0.5	1
COIA1_MOUSE	Col18a1	0	0	0	0	0	1	1	0	0	0	0.5	0.5
COPB2_MOUSE	Copb2	3	0	2	0	0	0	0	0	1.5	1	0	0
COQ3_MOUSE	Coq3	1	0	0	0	1	1	1	1	0.5	0	1	1
COQ6_MOUSE	Coq6	0	6	0	0	0	0	0	0	3	0	0	0
COX2_MOUSE	Mtco2	3	2	0	0	0	0	0	0	2.5	0	0	0
CP061_MOUSE	Cmc2	1	1	0	0	0	0	0	0	1	0	0	0
CP070_MOUSE		0	0	0	1	0	0	2	0	0	0.5	0	1
CPSF1_MOUSE	Cpsf1	2	0	0	1	0	0	0	0	1	0.5	0	0
CPSM_MOUSE	Cps1	1	0	0	0	0	0	0	0	0.5	0	0	0
CPT1A_MOUSE	Cpt1a	0	2	0	2	0	1	1	0	1	1	0.5	0.5
CPT2_MOUSE	Cpt2	3	0	0	3	0	0	0	0	1.5	1.5	0	0
CSK22_MOUSE	Csnk2a2	0	0	0	0	0	0	6	5	0	0	0	5.5
CT027_MOUSE		2	0	0	0	0	0	0	0	1	0	0	0
CTBP1_MOUSE	Ctbp1	0	0	0	0	0	9	0	0	0	0	4.5	0
CTBP2_MOUSE	Ctbp2	0	0	0	0	9	8	0	6	0	0	8.5	3
CUL2_MOUSE	Cul2	2	1	2	2	0	0	0	0	1.5	2	0	0
CX4NB_MOUSE	Emc8	4	3	0	0	0	0	5	2	3.5	0	0	3.5
CY1_MOUSE	Cyc1	3	0	4	0	0	0	6	0	1.5	2	0	3
CYFP1_MOUSE	Cyfip1	0	0	5	10	0	0	0	0	0	7.5	0	0
CYTSA_MOUSE	Specc1l	0	1	0	0	0	0	0	0	0.5	0	0	0
DC1I2_MOUSE	Dync1i2	5	0	0	0	0	0	0	0	2.5	0	0	0
DCA13_MOUSE	Dcaf13	0	0	0	0	0	0	14	12	0	0	0	13
DCAF7_MOUSE	Dcaf7	0	0	0	0	0	0	1	0	0	0	0	0.5
DCNL1_MOUSE	Dcun1d1	0	0	0	0	0	0	1	0	0	0	0	0.5
DCP1A_MOUSE	Dcp1a	0	0	0	0	0	0	1	1	0	0	0	1
DCPS_MOUSE	Dcps	6	3	0	3	0	0	0	6	4.5	1.5	0	3
DDB1_MOUSE	Ddb1	3	3	4	0	0	0	0	0	3	2	0	0
DDB2_MOUSE	Ddb2	7	6	0	0	0	0	0	0	6.5	0	0	0
DDX1_MOUSE	Ddx1	1	0	0	0	1	0	0	0	0.5	0	0.5	0
DDX21_MOUSE	Ddx21	0	0	1	0	0	0	0	0	0	0.5	0	0
DEF5_MOUSE	Defa5	1	0	0	0	0	0	0	0	0.5	0	0	0
DEF_MOUSE	Diexf	0	0	0	0	0	0	2	0	0	0	0	1
DEPD6_MOUSE	Deptor	0	0	0	0	0	0	0	1	0	0	0	0.5
DEPD7_MOUSE	Depdc7	0	0	1	0	0	0	0	0	0	0.5	0	0
DERP6_MOUSE	Elp5	1	0	1	0	0	0	0	0	0.5	0.5	0	0
DGKG_MOUSE	Dgkg	1	0	0	0	0	0	0	0	0.5	0	0	0
DGKZ_MOUSE	Dgkz	0	0	1	0	0	0	0	0	0	0.5	0	0
DHCR7_MOUSE	Dhcr7	0	1	0	1	0	0	0	0	0.5	0.5	0	0
DHSA_MOUSE	Sdha	5	0	4	3	0	0	4	0	2.5	3.5	0	2
DHTK1_MOUSE	Dhtkd1	1	0	0	0	0	0	0	0	0.5	0	0	0
DHX30_MOUSE	Dhx30	6	0	0	0	0	0	0	0	3	0	0	0
DHX33_MOUSE	Dhx33	0	0	1	0	0	0	0	0	0	0.5	0	0
DHX9_MOUSE	Dhx9	1	0	1	0	0	0	0	0	0.5	0.5	0	0
DIDO1_MOUSE	Dido1	1	0	0	0	0	0	0	0	0.5	0	0	0
DISP1_MOUSE	Disp1	0	1	0	0	0	0	0	0	0.5	0	0	0
DJB14_MOUSE	Dnajb14	1	1	0	0	0	0	0	0	1	0	0	0
DMD_MOUSE	Dmd	8	0	0	0	0	0	3	0	4	0	0	1.5
DNPEP_MOUSE	Dnpep	10	0	0	0	0	0	11	0	5	0	0	5.5
DOCK6_MOUSE	Dock6	0	0	0	3	0	0	0	0	0	1.5	0	0
DPP2_MOUSE	Dpp7	1	0	0	1	0	0	0	0	0.5	0.5	0	0
DPP4_MOUSE	Dpp4	0	1	0	0	0	0	0	0	0.5	0	0	0
DPP9_MOUSE	Dpp9	0	14	13	0	7	7	0	0	7	6.5	7	0
DPPA2_MOUSE	Dppa2	0	0	0	0	4	4	3	2	0	0	4	2.5
DPPA4_MOUSE	Dppa4	0	0	0	0	3	3	3	3	0	0	3	3
DPYL5_MOUSE	Dpysl5	0	0	0	0	0	1	0	0	0	0	0.5	0
DRP2_MOUSE	Drp2	0	0	0	0	0	1	0	0	0	0	0.5	0
DSG2_MOUSE	Dsg2	1	0	0	3	0	0	0	0	0.5	1.5	0	0
DTNA_MOUSE	Dtna	0	0	0	0	0	1	0	0	0	0	0.5	0
DULRD_MOUSE	Ctdnep1	1	0	0	0	0	0	0	0	0.5	0	0	0
DYH17_MOUSE	Dnah17	0	0	0	1	0	0	1	0	0	0.5	0	0.5
E2AK1_MOUSE	Eif2ak1	1	1	0	0	0	0	0	0	1	0	0	0
EED_MOUSE	Eed	1	0	0	0	0	0	0	0	0.5	0	0	0
EF1G_MOUSE	Eef1g	2	1	0	2	0	0	1	0	1.5	1	0	0.5
EF2K_MOUSE	Eef2k	3	0	0	0	0	0	0	3	1.5	0	0	1.5
EFTU_MOUSE	Tufm	5	0	0	5	0	0	0	0	2.5	2.5	0	0
EHMT2_MOUSE	Ehmt2	1	0	0	0	1	0	1	0	0.5	0	0.5	0.5
EIF3E_MOUSE	Eif3e	4	3	6	0	0	0	0	0	3.5	3	0	0
ELP2_MOUSE	Elp2	3	2	0	3	0	0	0	0	2.5	1.5	0	0
EMAL2_MOUSE	Eml2	2	0	1	0	0	0	0	0	1	0.5	0	0
EMAL4_MOUSE	Eml4	0	0	6	0	0	0	0	0	0	3	0	0
EMD_MOUSE	Emd	0	4	0	0	0	0	0	0	2	0	0	0
ERG25_MOUSE	Msmo1	0	0	0	1	0	0	0	0	0	0.5	0	0
ERG7_MOUSE	Lss	0	0	0	0	0	0	8	0	0	0	0	4
ERGI1_MOUSE	Ergic1	0	3	1	1	0	0	0	0	1.5	1	0	0
ERGI2_MOUSE	Ergic2	0	0	0	0	0	0	3	2	0	0	0	2.5
ERLEC_MOUSE	Erlec1	0	0	0	0	1	0	0	1	0	0	0.5	0.5
ES1_MOUSE	Gatd3a	0	0	0	0	0	0	3	2	0	0	0	2.5
ESPL1_MOUSE	Espl1	0	0	0	1	0	0	0	0	0	0.5	0	0
ESYT1_MOUSE	Esyt1	0	7	6	0	0	0	0	0	3.5	3	0	0
ETFD_MOUSE	Etfdh	5	3	0	3	0	0	4	0	4	1.5	0	2
ETV6_MOUSE	Etv6	2	2	3	0	0	0	0	0	2	1.5	0	0
EURL_MOUSE	Eurl	0	0	1	0	0	0	1	1	0	0.5	0	1
EXD2_MOUSE	Exd2	0	0	0	0	0	0	0	1	0	0	0	0.5
EXOC2_MOUSE	Exoc2	1	0	0	0	0	0	0	0	0.5	0	0	0
EXOC4_MOUSE	Exoc4	0	1	0	0	0	0	0	0	0.5	0	0	0
F113B_MOUSE	Pced1b	0	0	0	0	3	4	8	6	0	0	3.5	7
F120A_MOUSE	FAM120A	0	0	12	0	0	0	0	0	0	6	0	0
F120C_MOUSE	Fam120c	1	2	0	0	0	0	0	0	1.5	0	0	0
F16B1_MOUSE	Fam160b1	2	0	3	2	0	0	0	0	1	2.5	0	0
F175A_MOUSE	Abraxas1	0	0	0	0	0	0	0	1	0	0	0	0.5
F193A_MOUSE	Fam193a	0	0	2	0	1	1	0	0	0	1	1	0
FA20B_MOUSE	Fam20b	1	0	0	0	0	0	0	0	0.5	0	0	0
FA76B_MOUSE	Fam76b	0	0	5	0	0	0	0	0	0	2.5	0	0
FA78B_MOUSE	Fam78b	0	0	0	0	0	1	0	0	0	0	0.5	0
FA98A_MOUSE	Fam98a	3	0	2	0	0	0	0	0	1.5	1	0	0
FAAA_MOUSE	Fah	2	0	0	2	0	0	0	0	1	1	0	0
FABD_MOUSE	Mcat	1	0	0	0	0	0	0	0	0.5	0	0	0
FACD2_MOUSE	Fancd2	0	0	0	0	0	0	0	1	0	0	0	0.5
FAKD2_MOUSE	Fastkd2	0	0	0	0	0	0	14	13	0	0	0	13.5
FAKD5_MOUSE	Fastkd5	0	3	2	0	0	0	0	0	1.5	1	0	0
FAS_MOUSE	Fasn	6	3	0	5	0	0	0	0	4.5	2.5	0	0
FBRL_MOUSE	Fbl	0	0	0	2	0	0	5	3	0	1	0	4
FBX11_MOUSE	Fbxo11	0	0	2	0	0	0	0	0	0	1	0	0
FBX15_MOUSE	Fbxo15	1	0	1	0	0	0	0	0	0.5	0.5	0	0
FBX21_MOUSE	Fbxo21	0	4	3	0	0	0	3	3	2	1.5	0	3
FBX38_MOUSE	Fbxo38	0	0	0	1	0	0	0	0	0	0.5	0	0
FBXL8_MOUSE	Fbxl8	0	0	0	0	0	1	0	0	0	0	0.5	0
FEM1C_MOUSE	Fem1c	0	1	1	0	0	0	0	0	0.5	0.5	0	0
FIP1_MOUSE	Fip1l1	4	0	0	0	0	0	0	0	2	0	0	0
FKB15_MOUSE	Fkbp15	0	0	0	1	0	0	0	0	0	0.5	0	0
FLCN_MOUSE	Flcn	1	0	0	1	0	0	0	0	0.5	0.5	0	0
FNTB_MOUSE	Fntb	6	4	0	0	0	0	0	0	5	0	0	0
FOXJ3_MOUSE	Foxj3	0	2	3	0	0	0	0	0	1	1.5	0	0
FOXP1_MOUSE	Foxp1	3	0	0	3	0	0	0	0	1.5	1.5	0	0
FSTL5_MOUSE	Fstl5	0	0	0	0	1	0	0	0	0	0	0.5	0
FXRD2_MOUSE	Foxred2	1	1	0	0	1	2	0	0	1	0	1.5	0
FYV1_MOUSE	Pikfyve	0	0	0	0	0	1	0	0	0	0	0.5	0
FZD6_MOUSE	Fzd6	0	0	0	0	1	0	0	0	0	0	0.5	0
G3BP2_MOUSE	G3bp2	0	0	0	0	0	0	1	0	0	0	0	0.5
GAB1_MOUSE	Gab1	0	0	1	2	0	0	0	0	0	1.5	0	0
GABP2_MOUSE	Gabpb2	0	1	0	0	0	0	0	0	0.5	0	0	0
GALT_MOUSE	Galt	0	4	0	0	0	0	0	0	2	0	0	0
GCP4_MOUSE	Tubgcp4	0	12	13	0	0	0	0	0	6	6.5	0	0
GCST_MOUSE	Amt	2	0	0	0	0	0	10	6	1	0	0	8
GDF3_MOUSE	Gdf3	1	1	2	0	0	0	0	0	1	1	0	0
GEMI8_MOUSE	Gemin8	0	2	0	2	0	3	0	0	1	1	1.5	0
GFPT1_MOUSE	Gfpt1	1	1	0	1	0	0	0	0	1	0.5	0	0
GFPT2_MOUSE	Gfpt2	16	13	0	0	0	0	0	0	14.5	0	0	0
GGNB2_MOUSE	Ggnbp2	0	0	0	0	0	0	1	0	0	0	0	0.5
GGPPS_MOUSE	Ggps1	0	1	0	0	1	0	0	0	0.5	0	0.5	0
GIT1_MOUSE	Git1	2	3	0	4	0	0	2	0	2.5	2	0	1
GLCNE_MOUSE	Gne	4	5	5	0	8	0	0	0	4.5	2.5	4	0
GLD2_MOUSE	Tent2	3	0	0	0	0	0	0	3	1.5	0	0	1.5
GLGB_MOUSE	Gbe1	0	0	0	1	0	0	0	0	0	0.5	0	0
GLO2_MOUSE	Hagh	6	6	0	0	0	0	0	0	6	0	0	0
GOGA5_MOUSE	Golga5	0	0	0	0	0	1	0	0	0	0	0.5	0
GOPC_MOUSE	Gopc	0	0	0	0	0	0	0	1	0	0	0	0.5
GPBL1_MOUSE	Gpbp1l1	1	1	0	0	0	0	1	0	1	0	0	0.5
GPI8_MOUSE	Pigk	1	2	3	0	0	0	0	0	1.5	1.5	0	0
GPTC8_MOUSE	Gpatch8	0	1	0	0	0	0	0	0	0.5	0	0	0
GRB10_MOUSE	Grb10	9	0	0	8	7	6	6	7	4.5	4	6.5	6.5
GSE1_MOUSE	Gse1	0	3	0	0	0	0	6	4	1.5	0	0	5
GSH1_MOUSE	Gclc	3	0	0	4	2	0	0	0	1.5	2	1	0
GSHR_MOUSE	Gsr	5	0	0	5	0	0	5	4	2.5	2.5	0	4.5
GSLG1_MOUSE	Glg1	2	1	0	0	0	0	0	0	1.5	0	0	0
GUF1_MOUSE	Guf1	0	2	0	0	1	0	0	0	1	0	0.5	0
H2A1F_MOUSE	Hist1h2af	3	0	0	0	4	4	4	4	1.5	0	4	4
H2AV_MOUSE	H2afv	0	3	0	0	0	0	0	0	1.5	0	0	0
H2B1A_MOUSE	Hist1h2ba	0	0	0	1	1	0	0	0	0	0.5	0.5	0
H2B1B_MOUSE	Hist1h2bb	0	0	0	0	3	3	2	3	0	0	3	2.5
H31_MOUSE	Hist1h3a	0	1	1	0	0	0	0	0	0.5	0.5	0	0
H4_MOUSE	Hist1h4a;	0	1	1	1	2	2	2	2	0.5	1	2	2
HAGHL_MOUSE	Haghl	1	0	0	1	0	0	0	0	0.5	0.5	0	0
HAUS3_MOUSE	Haus3	0	1	0	0	0	0	0	0	0.5	0	0	0
HAUS4_MOUSE	Haus4	0	0	1	0	0	0	0	0	0	0.5	0	0
HBA_MOUSE	Hba	0	0	0	0	0	0	2	0	0	0	0	1
HBAP1_MOUSE	Hspbap1	2	0	0	2	0	0	1	2	1	1	0	1.5
HBE_MOUSE	Hbb-y	0	1	0	0	0	0	0	0	0.5	0	0	0
HDAC1_MOUSE	Hdac1	3	0	0	4	0	0	0	5	1.5	2	0	2.5
HDAC3_MOUSE	Hdac3	0	0	5	0	0	0	0	0	0	2.5	0	0
HDAC4_MOUSE	Hdac4	0	0	0	0	0	0	1	0	0	0	0	0.5
HD_MOUSE	Htt	0	0	0	1	1	0	0	0	0	0.5	0.5	0
HELLS_MOUSE	Hells	0	0	0	1	0	0	0	0	0	0.5	0	0
HEM6_MOUSE	Cpox	1	0	0	0	0	0	1	0	0.5	0	0	0.5
HEMH_MOUSE	Fech	0	0	0	1	0	0	0	0	0	0.5	0	0
HINT1_MOUSE	Hint1	0	0	0	0	1	0	0	1	0	0	0.5	0.5
HMGN1_MOUSE	Hmgn1	0	0	1	0	0	0	0	0	0	0.5	0	0
HNRLL_MOUSE	Hnrnpll	0	1	0	0	0	0	0	0	0.5	0	0	0
HNRPC_MOUSE	Hnrnpc	0	0	0	1	1	1	4	6	0	0.5	1	5
HSPB8_MOUSE	Hspb8	0	0	1	0	0	0	0	0	0	0.5	0	0
HUWE1_MOUSE	Huwe1	0	0	0	1	0	0	0	0	0	0.5	0	0
IDD_MOUSE	Dgcr2	0	0	0	0	0	1	0	0	0	0	0.5	0
IDE_MOUSE	Ide	0	14	0	0	0	0	0	0	7	0	0	0
IDH3G_MOUSE	Idh3g	0	0	0	0	0	0	3	0	0	0	0	1.5
IF172_MOUSE	Ift172	0	0	0	0	0	1	0	0	0	0	0.5	0
IGEB_MOUSE	Iap	1	0	0	1	0	0	0	0	0.5	0.5	0	0
ILDR1_MOUSE	Ildr1	0	0	0	1	0	0	0	0	0	0.5	0	0
ILF3_MOUSE	Ilf3	5	2	5	5	0	0	0	5	3.5	5	0	2.5
IMB1_MOUSE	Kpnb1	2	0	3	2	0	0	0	0	1	2.5	0	0
IMP4_MOUSE	Imp4	0	4	0	0	0	0	0	0	2	0	0	0
IN80B_MOUSE	Ino80b	1	1	0	0	1	0	1	1	1	0	0.5	1
IN80D_MOUSE	Ino80d	1	0	0	0	0	2	1	1	0.5	0	1	1
INO80_MOUSE	Ino80	0	0	1	0	0	0	0	0	0	0.5	0	0
INT1_MOUSE	Ints1	0	0	0	1	0	0	0	0	0	0.5	0	0
INT3_MOUSE	Ints3	0	0	2	0	0	0	0	0	0	1	0	0
INT5_MOUSE	Ints5	0	0	0	0	0	0	10	9	0	0	0	9.5
INT6_MOUSE	Ints6	0	0	0	1	0	0	0	0	0	0.5	0	0
IPO11_MOUSE	Ipo11	0	0	0	3	0	0	0	1	0	1.5	0	0.5
IPO5_MOUSE	Ipo5	0	2	7	4	0	0	0	0	1	5.5	0	0
IPO7_MOUSE	Ipo7	0	7	13	0	0	0	0	0	3.5	6.5	0	0
IPO8_MOUSE	Ipo8	0	1	0	2	0	0	0	0	0.5	1	0	0
IPO9_MOUSE	Ipo9	4	6	0	8	0	0	0	0	5	4	0	0
IQUB_MOUSE	Iqub	0	0	1	0	0	0	0	0	0	0.5	0	0
ITA6_MOUSE	Itga6	0	0	0	1	0	0	0	0	0	0.5	0	0
ITB1_MOUSE	Itgb1	2	2	0	2	0	0	0	0	2	1	0	0
ITF2_MOUSE	Tcf4	0	1	0	0	0	0	0	0	0.5	0	0	0
JADE1_MOUSE	Jade1	1	0	0	1	0	0	0	0	0.5	0.5	0	0
JADE3_MOUSE	Jade3	1	1	0	0	0	0	2	0	1	0	0	1
JAK1_MOUSE	Jak1	0	1	0	0	0	0	0	0	0.5	0	0	0
JAM1_MOUSE	F11r	1	1	0	0	0	0	0	0	1	0	0	0
JARD2_MOUSE	Jarid2	0	0	0	0	0	0	19	17	0	0	0	18
JHD2C_MOUSE	Jmjd1c	0	0	10	0	0	0	0	0	0	5	0	0
K0664_MOUSE	Cluh	0	3	3	0	0	0	0	0	1.5	1.5	0	0
K0802_MOUSE	Mtcl1	1	0	0	0	0	0	0	0	0.5	0	0	0
K0913_MOUSE	Zswim8	0	0	0	1	0	0	0	0	0	0.5	0	0
K1267_MOUSE	Kansl1	1	0	0	0	0	0	0	0	0.5	0	0	0
K1609_MOUSE	Meak7	0	2	0	0	0	0	0	0	1	0	0	0
K1632_MOUSE	Epg5	0	0	0	0	1	0	0	0	0	0	0.5	0
K1C14_MOUSE	Krt14	0	0	0	0	10	0	0	0	0	0	5	0
K1C15_MOUSE	Krt15	0	0	0	0	0	4	0	0	0	0	2	0
KCC2G_MOUSE	Camk2g	0	0	0	0	9	0	0	0	0	0	4.5	0
KCRB_MOUSE	Ckb	2	2	0	2	0	0	3	0	2	1	0	1.5
KDM3B_MOUSE	Kdm3b	1	0	0	0	0	0	0	0	0.5	0	0	0
KDM4A_MOUSE	Kdm4a	1	0	0	0	0	0	0	0	0.5	0	0	0
KDM5B_MOUSE	Kdm5b	0	0	0	0	1	0	1	1	0	0	0.5	1
KI26B_MOUSE	Kif26b	0	0	0	1	0	0	0	0	0	0.5	0	0
KIF15_MOUSE	Kif15	0	1	0	0	0	0	0	0	0.5	0	0	0
KIFC3_MOUSE	Kifc3	0	0	0	0	0	0	0	1	0	0	0	0.5
KLD10_MOUSE	Klhdc10	1	1	1	0	0	0	0	0	1	0.5	0	0
KLDC3_MOUSE	Klhdc3	2	2	3	0	0	0	0	2	2	1.5	0	1
KLF12_MOUSE	Klf12	0	0	0	0	0	0	1	1	0	0	0	1
KLF13_MOUSE	Klf13	0	0	0	0	0	0	1	0	0	0	0	0.5
KLF16_MOUSE	Klf16	2	0	0	1	2	0	2	0	1	0.5	1	1
KLF2_MOUSE	Klf2	0	0	1	1	0	0	3	0	0	1	0	1.5
KLF5_MOUSE	Klf5	5	6	0	0	0	0	13	12	5.5	0	0	12.5
KLF8_MOUSE	Klf8	0	0	0	0	0	1	0	1	0	0	0.5	0.5
KLF9_MOUSE	Klf9	0	2	2	0	0	0	0	0	1	1	0	0
KLH22_MOUSE	Klhl22	0	1	0	0	0	0	0	2	0.5	0	0	1
KS6A2_MOUSE	Rps6ka2	0	0	2	0	0	0	0	0	0	1	0	0
KSYK_MOUSE	Syk	2	0	0	2	1	0	0	1	1	1	0.5	0.5
L2GL1_MOUSE	Llgl1	1	0	0	1	0	0	0	0	0.5	0.5	0	0
LACB2_MOUSE	Lactb2	1	0	0	0	0	0	8	5	0.5	0	0	6.5
LAMB1_MOUSE	Lamb1	0	0	0	0	1	0	0	0	0	0	0.5	0
LAP2A_MOUSE	Tmpo	1	1	0	0	0	0	1	0	1	0	0	0.5
LARP7_MOUSE	Larp7	1	0	0	0	0	0	0	0	0.5	0	0	0
LBR_MOUSE	Lbr	0	0	0	3	0	0	0	0	0	1.5	0	0
LC7L2_MOUSE	Luc7l2	0	0	0	0	0	0	0	1	0	0	0	0.5
LCMT2_MOUSE	Lcmt2	0	9	11	0	0	0	0	0	4.5	5.5	0	0
LEF1_MOUSE	Lef1	0	1	0	0	0	0	0	0	0.5	0	0	0
LGMN_MOUSE	Lgmn	1	1	0	0	0	0	3	0	1	0	0	1.5
LIPA2_MOUSE	Ppfia2	0	0	0	0	0	0	0	1	0	0	0	0.5
LKAP_MOUSE	Marf1	0	1	0	0	0	0	0	0	0.5	0	0	0
LMAN1_MOUSE	Lman1	3	3	4	0	0	0	0	0	3	2	0	0
LMNB2_MOUSE	Lmnb2	0	0	0	0	0	0	0	1	0	0	0	0.5
LRC23_MOUSE	Lrrc23	0	0	0	0	0	1	0	0	0	0	0.5	0
LRC59_MOUSE	Lrrc59	4	0	0	0	0	0	0	0	2	0	0	0
LRCH3_MOUSE	Lrch3	0	1	0	0	0	0	0	0	0.5	0	0	0
LS14A_MOUSE	Lsm14a	0	0	3	0	0	4	3	0	0	1.5	2	1.5
LSM12_MOUSE	Lsm12	0	0	0	0	1	1	1	1	0	0	1	1
LY75_MOUSE	Ly75	2	3	4	7	0	0	0	0	2.5	5.5	0	0
LYPL1_MOUSE	Lyplal1	2	2	0	1	0	0	2	2	2	0.5	0	2
LYZ1_MOUSE	Lyz1	1	1	0	0	0	0	0	0	1	0	0	0
M11D1_MOUSE	Mettl17	1	0	1	0	2	2	3	0	0.5	0.5	2	1.5
M4K3_MOUSE	Map4k3	1	0	2	1	0	0	0	0	0.5	1.5	0	0
MA2C1_MOUSE	Man2c1	0	12	0	0	0	0	0	0	6	0	0	0
MA7D3_MOUSE	Map7d3	1	0	1	0	0	1	0	0	0.5	0.5	0.5	0
MANBA_MOUSE	Manba	0	1	2	0	0	0	0	0	0.5	1	0	0
MAPK5_MOUSE	Mapkapk5	2	0	2	0	0	0	0	0	1	1	0	0
MAT2B_MOUSE	Mat2b	0	0	0	0	1	1	1	1	0	0	1	1
MATR3_MOUSE	Matr3	5	0	0	6	5	0	6	6	2.5	3	2.5	6
MCAR1_MOUSE	Slc25a51	0	1	0	0	0	0	0	0	0.5	0	0	0
MCCA_MOUSE	Mccc1	0	0	0	0	1	0	1	0	0	0	0.5	0.5
MCM4_MOUSE	Mcm4	4	2	0	4	3	0	2	3	3	2	1.5	2.5
MDM20_MOUSE	Naa25	0	2	2	0	0	0	0	0	1	1	0	0
MED23_MOUSE	Med23	0	3	0	0	0	0	1	1	1.5	0	0	1
MELT_MOUSE	Veph1	0	0	0	0	0	0	1	1	0	0	0	1
MEMO1_MOUSE	Memo1	1	0	0	0	0	0	1	0	0.5	0	0	0.5
MEN1_MOUSE	Men1	0	0	0	0	1	1	0	1	0	0	1	0.5
MEPCE_MOUSE	Mepce	0	0	14	0	0	0	0	0	0	7	0	0
METL2_MOUSE	Mettl2	2	0	0	0	0	0	0	0	1	0	0	0
MGT5B_MOUSE	Mgat5b	0	1	1	0	0	0	0	1	0.5	0.5	0	0.5
MICA1_MOUSE	Mical1	3	0	3	3	0	0	0	1	1.5	3	0	0.5
MIER3_MOUSE	Mier3	0	6	0	0	2	2	0	0	3	0	2	0
MK01_MOUSE	Mapk1	5	0	0	2	0	0	6	6	2.5	1	0	6
MMRN1_MOUSE	Mmrn1	0	1	0	0	0	0	0	0	0.5	0	0	0
MMS19_MOUSE	Mms19	0	0	0	1	0	0	0	0	0	0.5	0	0
MNT_MOUSE	Mnt	0	3	0	0	0	0	0	3	1.5	0	0	1.5
MOGS_MOUSE	Mogs	0	0	4	0	0	0	0	0	0	2	0	0
MOV10_MOUSE	Mov10	2	1	0	0	0	0	0	0	1.5	0	0	0
MPCP_MOUSE	Slc25a3	4	0	4	0	0	0	0	0	2	2	0	0
MPPA_MOUSE	Pmpca	0	7	0	0	0	0	9	0	3.5	0	0	4.5
MST4_MOUSE	Stk26	1	1	0	0	0	0	0	0	1	0	0	0
MTAP_MOUSE	Mtap	0	0	1	0	0	0	0	0	0	0.5	0	0
MTBP_MOUSE	Mtbp	0	1	0	0	1	1	0	0	0.5	0	1	0
MTCH2_MOUSE	Mtch2	2	0	0	0	0	0	0	0	1	0	0	0
MTG8R_MOUSE	Cbfa2t2	0	0	0	0	1	1	0	0	0	0	1	0
MTMR7_MOUSE	Mtmr7	2	0	0	1	1	1	0	0	1	0.5	1	0
MTMRC_MOUSE	Mtmr12	3	0	6	0	0	0	2	0	1.5	3	0	1
MYG1_MOUSE	Myg1	8	0	0	0	0	0	8	6	4	0	0	7
MYOF_MOUSE	Myof	0	0	0	1	0	0	0	0	0	0.5	0	0
MYOME_MOUSE	Pde4dip	0	0	0	0	2	0	2	0	0	0	1	1
N42L2_MOUSE	N4bp2l2	0	0	0	0	0	1	0	0	0	0	0.5	0
NACC1_MOUSE	Nacc1	7	8	7	7	8	7	6	6	7.5	7	7.5	6
NAGA_MOUSE	Amdhd2	0	0	0	0	0	0	9	0	0	0	0	4.5
NAT11_MOUSE	Naa40	1	0	0	0	0	0	0	0	0.5	0	0	0
NCKP1_MOUSE	Nckap1	2	0	0	0	0	0	0	0	1	0	0	0
NCLN_MOUSE	Ncln	0	4	0	0	0	0	0	10	2	0	0	5
NCOA5_MOUSE	Ncoa5	0	0	0	0	0	0	0	1	0	0	0	0.5
NCTR1_MOUSE	Ncr1	0	1	0	0	0	0	0	0	0.5	0	0	0
NDRG1_MOUSE	Ndrg1	0	1	0	1	0	0	0	1	0.5	0.5	0	0.5
NDUA9_MOUSE	Ndufa9	0	0	0	0	0	0	1	0	0	0	0	0.5
NDUB3_MOUSE	Ndufb3	0	0	4	0	0	0	0	0	0	2	0	0
NEDD4_MOUSE	Nedd4	8	6	0	3	0	0	0	0	7	1.5	0	0
NELFD_MOUSE	Nelfcd	2	0	1	2	0	0	0	0	1	1.5	0	0
NFAC3_MOUSE	Nfatc3	0	3	0	3	0	0	0	0	1.5	1.5	0	0
NFKB2_MOUSE	Nfkb2	0	3	0	0	0	0	0	0	1.5	0	0	0
NFX1_MOUSE	Nfx1	0	0	0	0	0	5	2	0	0	0	2.5	1
NGDN_MOUSE	Ngdn	0	0	1	0	0	0	0	0	0	0.5	0	0
NHSL2_MOUSE	Nhsl2	0	0	0	0	1	0	0	1	0	0	0.5	0.5
NID1_MOUSE	Nid1	5	0	0	0	0	0	6	0	2.5	0	0	3
NID2_MOUSE	Nid2	13	0	0	0	0	0	0	0	6.5	0	0	0
NISCH_MOUSE	Nisch	5	0	0	3	0	0	0	0	2.5	1.5	0	0
NKD2_MOUSE	Nkd2	0	0	0	0	1	1	0	0	0	0	1	0
NLE1_MOUSE	Nle1	3	0	2	0	0	0	3	3	1.5	1	0	3
NLK_MOUSE	Nlk	0	3	0	0	0	0	0	0	1.5	0	0	0
NMNA1_MOUSE	Nmnat1	0	0	0	1	0	0	0	0	0	0.5	0	0
NMNA3_MOUSE	Nmnat3	0	0	0	0	2	0	0	0	0	0	1	0
NMT1_MOUSE	Nmt1	1	0	0	0	1	0	0	0	0.5	0	0.5	0
NOB1_MOUSE	Nob1	0	1	0	0	0	0	0	0	0.5	0	0	0
NOC2L_MOUSE	Noc2l	0	0	0	6	0	0	0	0	0	3	0	0
NOC3L_MOUSE	Noc3l	1	1	0	0	0	0	0	0	1	0	0	0
NOG1_MOUSE	Gtpbp4	0	0	0	11	0	0	0	0	0	5.5	0	0
NOL11_MOUSE	Nol11	0	0	9	0	0	0	0	0	0	4.5	0	0
NOL8_MOUSE	Nol8	0	0	0	0	1	0	1	0	0	0	0.5	0.5
NOM1_MOUSE	Nom1	0	0	1	0	0	0	0	0	0	0.5	0	0
NOP14_MOUSE	Nop14	0	0	0	0	0	0	2	0	0	0	0	1
NOP56_MOUSE	Nop56	1	0	0	1	2	0	1	1	0.5	0.5	1	1
NOP58_MOUSE	Nop58	0	1	0	0	1	2	1	2	0.5	0	1.5	1.5
NPA1P_MOUSE	Urb1	0	2	0	5	0	0	0	0	1	2.5	0	0
NR5A2_MOUSE	Nr5a2	0	0	0	0	0	0	0	1	0	0	0	0.5
NRDC_MOUSE	Nrdc	0	0	0	1	0	0	0	0	0	0.5	0	0
NRG3_MOUSE	Nrg3	0	0	1	0	0	0	1	0	0	0.5	0	0.5
NRK_MOUSE	Nrk	0	0	0	0	0	1	0	0	0	0	0.5	0
NSDHL_MOUSE	Nsdhl	0	1	2	0	0	0	2	0	0.5	1	0	1
NSG1_MOUSE	Nsg1	1	0	0	0	0	0	0	0	0.5	0	0	0
NSMA3_MOUSE	Smpd4	0	0	0	7	0	0	2	0	0	3.5	0	1
NSUN2_MOUSE	Nsun2	1	0	0	2	0	0	2	2	0.5	1	0	2
NT5D3_MOUSE	Nt5dc3	0	0	0	0	0	0	1	0	0	0	0	0.5
NU133_MOUSE	Nup133	0	0	0	0	0	0	0	2	0	0	0	1
NU188_MOUSE	Nup188	5	0	0	0	0	0	2	0	2.5	0	0	1
NUFP1_MOUSE	Nufip1	0	0	0	0	0	0	0	7	0	0	0	3.5
NUP85_MOUSE	Nup85	0	2	2	1	0	0	0	0	1	1.5	0	0
NUP88_MOUSE	Nup88	2	2	0	2	0	0	2	0	2	1	0	1
OGT1_MOUSE	Ogt	0	30	0	0	0	0	0	0	15	0	0	0
OLF5_MOUSE	Olfr5	0	1	0	0	0	0	0	0	0.5	0	0	0
OMGP_MOUSE	Omg	0	0	0	0	1	0	0	0	0	0	0.5	0
OPRS1_MOUSE	Sigmar1	0	0	0	1	0	0	0	0	0	0.5	0	0
ORC3_MOUSE	Orc3	2	1	0	1	0	0	2	0	1.5	0.5	0	1
ORC4_MOUSE	Orc4	0	4	0	0	0	0	0	0	2	0	0	0
ORC5_MOUSE	Orc5	0	6	0	0	0	0	0	0	3	0	0	0
OSBL1_MOUSE	Osbpl1a	1	0	0	0	0	0	0	0	0.5	0	0	0
OSBL9_MOUSE	Osbpl9	1	0	0	0	0	2	0	0	0.5	0	1	0
OST48_MOUSE	Ddost	0	0	1	0	0	0	0	0	0	0.5	0	0
OSTP_MOUSE	Spp1	0	0	0	1	0	1	0	0	0	0.5	0.5	0
OXND1_MOUSE	Oxnad1	0	0	0	0	0	0	2	0	0	0	0	1
OZF_MOUSE	Znf146	2	2	0	0	0	0	2	1	2	0	0	1.5
P4HTM_MOUSE	P4htm	0	0	0	0	0	0	0	1	0	0	0	0.5
PALD_MOUSE	Pald1	0	0	0	0	0	0	6	0	0	0	0	3
PARG_MOUSE	Parg	0	0	0	0	0	0	2	0	0	0	0	1
PARP1_MOUSE	Parp1	1	1	0	1	2	2	0	2	1	0.5	2	1
PARVB_MOUSE	Parvb	1	0	1	0	0	0	0	0	0.5	0.5	0	0
PASK_MOUSE	Pask	0	2	0	0	0	0	0	0	1	0	0	0
PAX1_MOUSE	Pax1	0	1	0	0	0	0	0	0	0.5	0	0	0
PAXI1_MOUSE	Paxip1	0	0	0	0	0	0	0	1	0	0	0	0.5
PCID2_MOUSE	Pcid2	0	0	0	0	0	0	0	13	0	0	0	6.5
PCLO_MOUSE	Pclo	0	0	0	0	0	0	0	1	0	0	0	0.5
PCNT_MOUSE	Pcnt	0	0	1	0	0	0	0	0	0	0.5	0	0
PCY2_MOUSE	Pcyt2	1	1	0	0	0	0	0	0	1	0	0	0
PDE7A_MOUSE	Pde7a	0	0	1	0	0	0	0	0	0	0.5	0	0
PDIP2_MOUSE	Poldip2	3	1	1	1	2	0	2	0	2	1	1	1
PDS5A_MOUSE	Pds5a	0	3	0	0	0	0	0	0	1.5	0	0	0
PEG10_MOUSE	Peg10	0	4	5	3	0	0	0	0	2	4	0	0
PELP1_MOUSE	Pelp1	0	3	0	7	0	0	0	0	1.5	3.5	0	0
PEX10_MOUSE	Pex10	0	0	0	0	1	0	0	0	0	0	0.5	0
PGM1_MOUSE	Pgm1	0	0	0	1	0	0	0	1	0	0.5	0	0.5
PHF20_MOUSE	Phf20	1	0	0	1	0	0	1	0	0.5	0.5	0	0.5
PI3R4_MOUSE	Pik3r4	0	4	0	0	0	0	0	0	2	0	0	0
PI42C_MOUSE	Pip4k2c	1	0	0	0	0	0	1	0	0.5	0	0	0.5
PIAS1_MOUSE	Pias1	0	0	0	0	1	0	0	0	0	0	0.5	0
PIM1_MOUSE	Pim1	0	0	0	0	1	0	0	0	0	0	0.5	0
PISD_MOUSE	Pisd	8	0	5	0	0	0	0	0	4	2.5	0	0
PKHL1_MOUSE	Pkhd1l1	0	0	0	0	0	1	0	0	0	0	0.5	0
PKHM1_MOUSE	Plekhm1	0	1	0	0	0	0	0	0	0.5	0	0	0
PLAK_MOUSE	Jup	0	1	0	0	0	0	0	0	0.5	0	0	0
PLCB1_MOUSE	Plcb1	0	0	0	0	1	0	0	0	0	0	0.5	0
PLK4_MOUSE	Plk4	0	0	0	1	0	0	0	0	0	0.5	0	0
PLOD1_MOUSE	Plod1	0	0	9	0	0	0	0	0	0	4.5	0	0
PLOD3_MOUSE	Plod3	0	0	0	0	0	0	11	11	0	0	0	11
PLP2_MOUSE	Plp2	0	1	0	0	0	1	0	1	0.5	0	0.5	0.5
PML_MOUSE	Pml	13	17	13	11	12	14	11	12	15	12	13	11.5
PO4F2_MOUSE	Pou4f2	4	0	4	0	0	0	0	0	2	2	0	0
PP1R8_MOUSE	Ppp1r8	1	1	0	0	0	0	2	0	1	0	0	1
PPBT_MOUSE	Alpl	3	0	0	7	0	0	0	0	1.5	3.5	0	0
PPCE_MOUSE	Prep	4	0	0	4	5	0	3	0	2	2	2.5	1.5
PPM1F_MOUSE	Ppm1f	0	0	3	0	0	0	0	0	0	1.5	0	0
PPMBL_MOUSE	Ppm1n	0	0	1	0	0	0	0	0	0	0.5	0	0
PR38A_MOUSE	Prpf38a	0	0	0	0	0	0	10	0	0	0	0	5
PR40A_MOUSE	Prpf40a	12	9	0	9	0	0	0	0	10.5	4.5	0	0
PRDM4_MOUSE	Prdm4	0	1	0	0	0	0	0	0	0.5	0	0	0
PRDM9_MOUSE	Prdm9	0	0	1	0	0	0	0	0	0	0.5	0	0
PREB_MOUSE	Preb	1	0	1	2	0	0	0	0	0.5	1.5	0	0
PREP_MOUSE	Pitrm1	1	1	0	0	0	0	0	0	1	0	0	0
PRI2_MOUSE	Prim2	3	3	0	3	0	0	0	3	3	1.5	0	1.5
PRKDC_MOUSE	Prkdc	0	0	0	0	1	0	0	1	0	0	0.5	0.5
PRP19_MOUSE	Prpf19	6	0	0	3	0	0	9	7	3	1.5	0	8
PRP39_MOUSE	Prpf39	1	0	0	0	0	0	0	0	0.5	0	0	0
PRP4B_MOUSE	Prpf4b	1	0	2	0	1	1	0	1	0.5	1	1	0.5
PRP4_MOUSE	Prpf4	10	0	0	0	0	0	0	0	5	0	0	0
PSD4_MOUSE	Psd4	0	0	0	0	1	0	0	0	0	0	0.5	0
PSDE_MOUSE	Psmd14	2	0	0	0	0	0	3	0	1	0	0	1.5
PSMD1_MOUSE	Psmd1	0	1	3	0	0	0	0	0	0.5	1.5	0	0
PSME4_MOUSE	Psme4	0	2	2	0	0	0	0	0	1	1	0	0
PTBP1_MOUSE	Ptbp1	0	0	0	0	0	0	14	0	0	0	0	7
PTC1_MOUSE	Ptch1	0	0	0	0	0	0	1	0	0	0	0	0.5
PTER_MOUSE	Pter	1	0	3	0	0	0	0	0	0.5	1.5	0	0
PTN12_MOUSE	Ptpn12	0	2	0	0	0	0	0	0	1	0	0	0
PTN14_MOUSE	Ptpn14	0	2	3	2	0	0	0	2	1	2.5	0	1
PTN1_MOUSE	Ptpn1	6	2	3	0	3	0	2	0	4	1.5	1.5	1
PTPRV_MOUSE	Ptprv	0	1	0	0	0	0	0	0	0.5	0	0	0
PUM1_MOUSE	Pum1	0	0	0	8	0	0	0	0	0	4	0	0
PUR8_MOUSE	Adsl	0	0	0	1	0	0	0	0	0	0.5	0	0
PUR9_MOUSE	Atic	1	0	0	2	0	0	0	0	0.5	1	0	0
PWP2_MOUSE	Pwp2	9	0	0	0	0	0	0	0	4.5	0	0	0
QN1_MOUSE	Cep162	0	0	0	0	0	0	1	0	0	0	0	0.5
QORL1_MOUSE	Cryzl1	0	0	0	0	0	0	6	0	0	0	0	3
QTRD1_MOUSE	Qtrt2	1	0	0	0	0	0	0	0	0.5	0	0	0
RAB10_MOUSE	Rab10	0	0	2	0	0	0	0	0	0	1	0	0
RAB2A_MOUSE	Rab2a	1	1	2	0	0	0	0	0	1	1	0	0
RAB5C_MOUSE	Rab5c	0	0	1	1	0	0	0	0	0	1	0	0
RABEK_MOUSE	Rabepk	0	0	0	0	0	0	6	0	0	0	0	3
RAF1_MOUSE	Raf1	2	0	0	0	0	0	0	0	1	0	0	0
RAGP1_MOUSE	Rangap1	11	12	11	13	15	13	14	13	11.5	12	14	13.5
RANB9_MOUSE	Ranbp9	0	4	0	0	0	0	0	0	2	0	0	0
RASEF_MOUSE	Rasef	0	0	0	0	2	0	0	0	0	0	1	0
RAVR1_MOUSE	Raver1	3	0	0	0	2	1	3	1	1.5	0	1.5	2
RB15B_MOUSE	Rbm15b	3	0	0	0	0	0	0	0	1.5	0	0	0
RBGPR_MOUSE	Rab3gap2	2	1	0	1	0	0	0	0	1.5	0.5	0	0
RBM10_MOUSE	Rbm10	0	0	1	0	1	0	0	0	0	0.5	0.5	0
RBM25_MOUSE	Rbm25	0	0	0	0	0	0	1	1	0	0	0	1
RBM27_MOUSE	Rbm27	4	0	0	5	0	0	0	0	2	2.5	0	0
RBM33_MOUSE	Rbm33	0	5	0	0	5	0	0	0	2.5	0	2.5	0
RBM44_MOUSE	Rbm44	0	0	1	0	0	0	0	0	0	0.5	0	0
RBM7_MOUSE	Rbm7	0	0	7	0	0	0	0	0	0	3.5	0	0
RBMX2_MOUSE	Rbmx2	2	2	6	0	0	8	0	0	2	3	4	0
RBP10_MOUSE	Ranbp10	0	0	0	5	0	0	0	0	0	2.5	0	0
RBP2_MOUSE	Ranbp2	4	0	0	2	0	0	0	0	2	1	0	0
RDH11_MOUSE	Rdh11	0	11	0	0	0	0	0	0	5.5	0	0	0
RECQ4_MOUSE	Recql4	5	0	0	0	2	3	0	0	2.5	0	2.5	0
RENBP_MOUSE	Renbp	2	0	2	1	0	0	0	0	1	1.5	0	0
REPI1_MOUSE	Repin1	0	0	0	0	4	3	0	0	0	0	3.5	0
RFX2_MOUSE	Rfx2	0	0	1	0	0	0	0	0	0	0.5	0	0
RHG19_MOUSE	Arhgap19	0	0	0	0	0	3	0	0	0	0	1.5	0
RHG30_MOUSE	Arhgap30	0	0	1	0	0	0	0	0	0	0.5	0	0
RICTR_MOUSE	Rictor	0	0	0	1	0	0	0	0	0	0.5	0	0
RIF1_MOUSE	Rif1	0	0	0	2	0	0	0	0	0	1	0	0
RL10L_MOUSE	Rpl10l	0	1	0	0	0	0	0	0	0.5	0	0	0
RL13_MOUSE	Rpl13	2	2	0	0	0	0	0	0	2	0	0	0
RL18A_MOUSE	Rpl18a	1	1	0	1	0	0	2	1	1	0.5	0	1.5
RL18_MOUSE	Rpl18	1	1	0	0	0	0	2	2	1	0	0	2
RL21_MOUSE	Rpl21	0	0	0	0	1	0	0	1	0	0	0.5	0.5
RL3_MOUSE	Rpl3	7	0	0	9	0	0	6	6	3.5	4.5	0	6
RL6_MOUSE	Rpl6	1	0	0	1	0	0	1	1	0.5	0.5	0	1
RL8_MOUSE	Rpl8	0	0	0	0	0	0	0	6	0	0	0	3
RLBP1_MOUSE	Rlbp1	0	0	0	0	0	0	1	0	0	0	0	0.5
RM38_MOUSE	Mrpl38	2	0	0	3	3	1	2	1	1	1.5	2	1.5
RMD1_MOUSE	Rmdn1	0	0	1	0	0	0	1	0	0	0.5	0	0.5
RN111_MOUSE	Rnf111	0	0	0	4	0	0	0	0	0	2	0	0
RN181_MOUSE	Rnf181	0	1	0	1	0	0	0	0	0.5	0.5	0	0
RNF31_MOUSE	Rnf31	1	0	0	1	2	0	0	0	0.5	0.5	1	0
ROBO1_MOUSE	Robo1	0	0	0	1	0	0	0	0	0	0.5	0	0
RPAP1_MOUSE	Rpap1	3	0	0	0	0	0	0	0	1.5	0	0	0
RPC3_MOUSE	Polr3c	0	1	0	1	1	0	0	0	0.5	0.5	0.5	0
RPGF3_MOUSE	Rapgef3	0	2	2	2	0	0	0	0	1	2	0	0
RPN1_MOUSE	Rpn1	0	0	3	0	0	0	0	0	0	1.5	0	0
RPOM_MOUSE	Polrmt	0	0	2	0	0	0	0	0	0	1	0	0
RPP40_MOUSE	Rpp40	0	0	0	0	0	8	0	0	0	0	4	0
RRP12_MOUSE	Rrp12	0	5	0	0	0	0	0	0	2.5	0	0	0
RRP1B_MOUSE	Rrp1b	1	0	1	1	0	0	0	0	0.5	1	0	0
RRP5_MOUSE	Pdcd11	0	0	0	1	0	0	0	0	0	0.5	0	0
RS4X_MOUSE	Rps4x	0	0	0	1	0	0	0	0	0	0.5	0	0
RSBN1_MOUSE	Rsbn1	0	0	3	0	0	0	0	0	0	1.5	0	0
RT05_MOUSE	Mrps5	0	0	0	2	0	0	0	0	0	1	0	0
RT29_MOUSE	Dap3	0	3	7	0	0	0	0	0	1.5	3.5	0	0
RTN4_MOUSE	Rtn4	0	0	0	3	0	0	0	0	0	1.5	0	0
RUSD2_MOUSE	Rpusd2	0	0	0	1	0	0	1	0	0	0.5	0	0.5
RUSD4_MOUSE	Rpusd4	7	0	0	0	0	0	0	5	3.5	0	0	2.5
RUVB1_MOUSE	Ruvbl1	0	0	0	0	0	0	0	1	0	0	0	0.5
RUVB2_MOUSE	Ruvbl2	0	1	0	0	0	0	0	0	0.5	0	0	0
S23IP_MOUSE	Sec23ip	0	0	1	0	0	0	0	0	0	0.5	0	0
S2546_MOUSE	Slc25a46	0	0	0	0	0	0	1	0	0	0	0	0.5
S39AA_MOUSE	Slc39a10	2	2	0	0	0	0	0	0	2	0	0	0
S39AB_MOUSE	Slc39a11	0	0	0	0	0	1	0	1	0	0	0.5	0.5
SAMH1_MOUSE	Samhd1	1	2	0	0	0	1	0	2	1.5	0	0.5	1
SAPS3_MOUSE	Ppp6r3	0	2	0	4	0	0	0	0	1	2	0	0
SBNO2_MOUSE	Sbno2	0	0	0	1	2	0	2	3	0	0.5	1	2.5
SC22B_MOUSE	Sec22b	0	1	0	0	0	0	0	0	0.5	0	0	0
SC61B_MOUSE	Sec61b	1	1	0	0	0	0	0	0	1	0	0	0
SCAM3_MOUSE	Scamp3	0	1	0	1	0	0	0	0	0.5	0.5	0	0
SCC4_MOUSE	Mau2	0	0	0	0	0	0	0	5	0	0	0	2.5
SCFD2_MOUSE	Scfd2	1	0	0	2	0	0	0	0	0.5	1	0	0
SCRIB_MOUSE	Scrib	0	0	0	0	0	0	1	0	0	0	0	0.5
SDF2_MOUSE	Sdf2	0	2	2	0	0	0	5	3	1	1	0	4
SEC13_MOUSE	Sec13	1	0	0	1	0	0	3	0	0.5	0.5	0	1.5
SEC62_MOUSE	Sec62	0	0	0	2	0	0	0	0	0	1	0	0
SEH1_MOUSE	Seh1l	2	0	0	0	0	0	5	2	1	0	0	3.5
SERPH_MOUSE	Serpinh1	1	0	1	0	0	0	3	0	0.5	0.5	0	1.5
SESN2_MOUSE	Sesn2	0	0	0	0	0	0	0	6	0	0	0	3
SF3B1_MOUSE	Sf3b1	1	0	2	0	0	0	0	0	0.5	1	0	0
SF3B3_MOUSE	Sf3b3	1	2	0	0	0	0	0	0	1.5	0	0	0
SF3B4_MOUSE	Sf3b4	2	0	2	0	0	0	0	0	1	1	0	0
SHBG_MOUSE	Shbg	0	0	0	1	0	0	0	0	0	0.5	0	0
SIA7A_MOUSE	St6galnac1	0	0	0	0	1	0	0	0	0	0	0.5	0
SIK1_MOUSE	Sik1	0	0	0	2	1	1	0	0	0	1	1	0
SKT_MOUSE	Skt	12	8	8	8	8	6	5	4	10	8	7	4.5
SLMAP_MOUSE	Slmap	0	0	0	1	0	0	0	0	0	0.5	0	0
SMAD1_MOUSE	Smad1	9	8	11	0	5	6	0	7	8.5	5.5	5.5	3.5
SMAD2_MOUSE	Smad2	0	0	0	0	2	2	0	4	0	0	2	2
SMAD5_MOUSE	Smad5	0	8	11	0	0	0	0	0	4	5.5	0	0
SMAD9_MOUSE	Smad9	0	4	5	0	0	0	0	0	2	2.5	0	0
SMG7_MOUSE	Smg7	1	0	0	0	0	0	0	0	0.5	0	0	0
SMG8_MOUSE	Smg8	1	0	0	0	0	0	0	0	0.5	0	0	0
SMRC1_MOUSE	Smarcc1	0	0	0	8	0	0	8	0	0	4	0	4
SMRC2_MOUSE	Smarcc2	0	0	0	3	0	0	0	0	0	1.5	0	0
SNAI3_MOUSE	Snai3	0	0	0	0	0	1	1	0	0	0	0.5	0.5
SNCAP_MOUSE	Sncaip	1	0	0	0	0	0	0	0	0.5	0	0	0
SNUT2_MOUSE	Usp39	2	0	0	2	0	0	0	4	1	1	0	2
SNX18_MOUSE	Snx18	2	0	0	2	0	0	1	0	1	1	0	0.5
SOCS5_MOUSE	Socs5	0	1	0	1	0	0	0	0	0.5	0.5	0	0
SOX15_MOUSE	Sox15	0	1	0	0	0	0	0	0	0.5	0	0	0
SOX1_MOUSE	Sox1	3	4	2	0	0	2	0	3	3.5	1	1	1.5
SOX_MOUSE	Pipox	9	0	0	0	0	0	0	0	4.5	0	0	0
SP16H_MOUSE	Supt16h	0	0	0	8	0	0	0	0	0	4	0	0
SP3_MOUSE	Sp3	1	0	1	0	0	1	0	0	0.5	0.5	0.5	0
SPEG_MOUSE	Speg	0	1	0	0	0	0	0	0	0.5	0	0	0
SPY4_MOUSE	Spry4	0	0	0	1	0	0	0	0	0	0.5	0	0
SRPRB_MOUSE	Srprb	0	0	2	1	0	0	0	0	0	1.5	0	0
STALP_MOUSE	Stambpl1	0	0	1	0	3	0	0	0	0	0.5	1.5	0
STIM1_MOUSE	Stim1	0	0	5	0	0	0	0	0	0	2.5	0	0
STIM2_MOUSE	Stim2	0	3	2	0	0	0	0	0	1.5	1	0	0
STK25_MOUSE	Stk25	0	0	0	0	0	0	4	0	0	0	0	2
STRAA_MOUSE	Strada	0	2	0	0	0	0	0	1	1	0	0	0.5
STRN3_MOUSE	Strn3	2	0	0	0	0	0	0	0	1	0	0	0
STRN4_MOUSE	Strn4	5	0	0	0	0	0	0	0	2.5	0	0	0
STS_MOUSE	Sts	3	3	5	3	7	6	6	5	3	4	6.5	5.5
STX11_MOUSE	Stx11	0	0	0	0	1	0	0	1	0	0	0.5	0.5
STXB2_MOUSE	Stxbp2	0	0	0	0	0	0	1	0	0	0	0	0.5
SUMF1_MOUSE	Sumf1	1	0	0	1	0	0	0	0	0.5	0.5	0	0
SUMO1_MOUSE	Sumo1	0	3	0	0	0	2	2	2	1.5	0	1	2
SUMO2_MOUSE	Sumo2	4	5	6	6	8	6	6	6	4.5	6	7	6
SUSD2_MOUSE	Susd2	1	0	0	0	0	0	0	0	0.5	0	0	0
SUZ12_MOUSE	Suz12	2	1	2	2	7	0	7	9	1.5	2	3.5	8
SYDC_MOUSE	Dars	15	0	0	0	0	0	0	0	7.5	0	0	0
SYDM_MOUSE	Dars2	2	0	0	0	0	0	0	2	1	0	0	1
SYF1_MOUSE	Xab2	1	0	0	0	1	0	0	0	0.5	0	0.5	0
SYFA_MOUSE	Farsa	1	0	1	2	0	0	1	1	0.5	1.5	0	1
SYFM_MOUSE	Fars2	0	0	2	0	0	0	0	0	0	1	0	0
SYIC_MOUSE	Iars	13	8	0	0	0	0	0	0	10.5	0	0	0
SYIM_MOUSE	Iars2	1	0	0	0	0	0	0	0	0.5	0	0	0
SYMM_MOUSE	Mars2	3	0	0	0	0	0	0	0	1.5	0	0	0
SYRC_MOUSE	Rars	2	2	4	6	0	0	0	0	2	5	0	0
T22D1_MOUSE	Tsc22d1	0	1	0	0	0	0	0	0	0.5	0	0	0
TAB2_MOUSE	Tab2	0	0	0	0	0	0	1	0	0	0	0	0.5
TACC2_MOUSE	Tacc2	1	1	0	0	0	0	0	0	1	0	0	0
TAF1A_MOUSE	Taf1a	6	5	0	0	0	6	0	6	5.5	0	3	3
TAF2_MOUSE	Taf2	0	0	0	0	2	2	0	0	0	0	2	0
TBC15_MOUSE	Tbc1d15	0	0	0	1	0	0	0	0	0	0.5	0	0
TBCD_MOUSE	Tbcd	0	0	0	2	0	0	0	0	0	1	0	0
TC1D2_MOUSE	Tctex1d2	0	0	0	0	2	0	0	0	0	0	1	0
TCGAP_MOUSE	Arhgap33	0	0	0	1	0	0	0	0	0	0.5	0	0
TCPB_MOUSE	Cct2	4	3	0	2	3	0	4	4	3.5	1	1.5	4
TCPD_MOUSE	Cct4	0	1	0	0	0	0	0	0	0.5	0	0	0
TDH_MOUSE	Tdh	3	1	2	0	0	0	0	0	2	1	0	0
TEAD1_MOUSE	Tead1	0	0	1	0	0	0	0	0	0	0.5	0	0
TENS3_MOUSE	Tns3	7	5	0	4	0	0	0	1	6	2	0	0.5
TENS4_MOUSE	Tns4	0	1	0	0	0	0	0	0	0.5	0	0	0
TEX10_MOUSE	Tex10	0	0	0	0	0	6	0	0	0	0	3	0
TF2AA_MOUSE	Gtf2a1	0	0	0	0	2	2	0	2	0	0	2	1
TF2B_MOUSE	Gtf2b	0	0	1	0	1	0	0	0	0	0.5	0.5	0
TF2H2_MOUSE	Gtf2h2	0	0	8	0	0	0	0	0	0	4	0	0
TF2L1_MOUSE	Tfcp2l1	14	13	11	0	0	0	13	12	13.5	5.5	0	12.5
TF3C2_MOUSE	Gtf3c2	0	0	2	0	0	0	0	0	0	1	0	0
TF7L2_MOUSE	Tcf7l2	0	0	0	0	0	1	0	0	0	0	0.5	0
TFP11_MOUSE	Tfip11	1	0	0	0	0	0	0	0	0.5	0	0	0
TFR1_MOUSE	Tfrc	1	0	0	2	0	0	0	0	0.5	1	0	0
TGFA1_MOUSE	Tgfbrap1	0	0	1	0	0	0	0	0	0	0.5	0	0
TGT_MOUSE	Qtrt1	0	7	0	0	0	0	0	0	3.5	0	0	0
THADA_MOUSE	Thada	0	0	0	7	0	0	0	0	0	3.5	0	0
THAP4_MOUSE	Thap4	0	0	0	1	0	0	0	2	0	0.5	0	1
THOC2_MOUSE	Thoc2	0	3	0	0	0	0	0	0	1.5	0	0	0
THOC6_MOUSE	Thoc6	1	0	1	0	0	0	0	0	0.5	0.5	0	0
THOP1_MOUSE	Thop1	1	0	0	4	0	0	0	0	0.5	2	0	0
THTM_MOUSE	Mpst	2	0	0	1	0	0	3	0	1	0.5	0	1.5
TIF1A_MOUSE	Trim24	0	0	0	0	0	1	0	0	0	0	0.5	0
TIF1B_MOUSE	Trim28	10	12	9	9	19	15	20	17	11	9	17	18.5
TIM_MOUSE	Timeless	0	5	0	0	0	0	0	0	2.5	0	0	0
TINF2_MOUSE	Tinf2	2	0	0	0	0	0	0	2	1	0	0	1
TIPRL_MOUSE	Tiprl	1	1	1	1	0	0	0	1	1	1	0	0.5
TLE1_MOUSE	Tle1	0	0	0	0	0	0	1	1	0	0	0	1
TLE4_MOUSE	Tle4	0	0	0	0	0	0	8	0	0	0	0	4
TM145_MOUSE	Tmem145	1	0	0	0	0	0	0	0	0.5	0	0	0
TM214_MOUSE	Tmem214	0	0	0	3	0	0	0	0	0	1.5	0	0
TMCO7_MOUSE	Tango6	0	0	0	1	0	0	0	0	0	0.5	0	0
TMLH_MOUSE	Tmlhe	3	4	4	0	0	2	3	0	3.5	2	1	1.5
TMM19_MOUSE	Tmem19	0	0	0	1	0	0	0	0	0	0.5	0	0
TMM33_MOUSE	Tmem33	0	1	1	0	0	0	0	0	0.5	0.5	0	0
TMX1_MOUSE	Tmx1	0	0	0	1	0	0	0	0	0	0.5	0	0
TNPO1_MOUSE	Tnpo1	0	2	0	2	0	0	0	0	1	1	0	0
TNPO2_MOUSE	Tnpo2	0	0	3	0	0	0	0	0	0	1.5	0	0
TNPO3_MOUSE	Tnpo3	15	16	0	0	0	0	0	0	15.5	0	0	0
TOIP2_MOUSE	Tor1aip2	0	0	0	6	0	0	0	0	0	3	0	0
TOP3B_MOUSE	Top3b	5	0	0	0	0	0	0	0	2.5	0	0	0
TOR2A_MOUSE	Tor2a	0	0	0	0	0	0	6	0	0	0	0	3
TPP2_MOUSE	Tpp2	4	0	0	2	0	0	0	0	2	1	0	0
TPPC2_MOUSE	Trappc2	0	0	0	0	0	0	1	1	0	0	0	1
TR105_MOUSE	Tas2r105	1	0	0	0	1	0	0	0	0.5	0	0.5	0
TRI27_MOUSE	Trim27	1	0	0	0	0	0	0	0	0.5	0	0	0
TRM11_MOUSE	Trmt11	0	0	0	0	0	0	1	0	0	0	0	0.5
TRM61_MOUSE	Trmt61a	0	0	0	0	0	0	4	0	0	0	0	2
TRRAP_MOUSE	Trrap	0	0	1	1	0	0	0	0	0	1	0	0
TSC2_MOUSE	Tsc2	0	0	0	1	0	0	0	0	0	0.5	0	0
TSR1_MOUSE	Tsr1	6	7	0	7	0	0	0	0	6.5	3.5	0	0
TXIP1_MOUSE	Tsnaxip1	0	0	0	1	0	0	0	0	0	0.5	0	0
TXND5_MOUSE	Txndc5	1	0	0	0	0	0	3	0	0.5	0	0	1.5
TYDP1_MOUSE	Tdp1	1	0	0	1	0	0	0	0	0.5	0.5	0	0
TYK2_MOUSE	Tyk2	0	1	0	0	0	0	0	0	0.5	0	0	0
TYW1_MOUSE	Tyw1	0	0	0	2	0	0	0	0	0	1	0	0
U3IP2_MOUSE	Rrp9	9	0	0	4	0	0	7	5	4.5	2	0	6
U5S1_MOUSE	Eftud2	0	0	0	2	0	0	0	0	0	1	0	0
UBA1_MOUSE	Uba1	0	0	0	0	2	0	0	0	0	0	1	0
UBA6_MOUSE	Uba6	0	0	0	0	0	1	0	0	0	0	0.5	0
UBC9_MOUSE	Ube2i	0	0	0	0	0	0	1	0	0	0	0	0.5
UBE4B_MOUSE	Ube4b	3	4	0	7	0	0	0	0	3.5	3.5	0	0
UBP2L_MOUSE	Ubap2l	0	4	0	0	0	3	2	0	2	0	1.5	1
UBP30_MOUSE	Usp30	1	0	0	0	0	0	0	1	0.5	0	0	0.5
UBR1_MOUSE	Ubr1	0	1	1	0	0	0	0	0	0.5	0.5	0	0
UHRF2_MOUSE	Uhrf2	0	0	0	1	0	0	0	0	0	0.5	0	0
ULA1_MOUSE	Nae1	0	0	1	0	0	0	0	0	0	0.5	0	0
UN84A_MOUSE	Sun1	1	1	0	0	0	0	0	0	1	0	0	0
UNG_MOUSE	Ung	0	0	6	0	8	7	8	0	0	3	7.5	4
USE1_MOUSE	Use1	0	0	1	0	0	0	0	0	0	0.5	0	0
USO1_MOUSE	Uso1	1	2	0	2	0	0	0	0	1.5	1	0	0
USP9X_MOUSE	Usp9x	0	9	0	0	0	0	0	0	4.5	0	0	0
UTP20_MOUSE	Utp20	0	1	0	10	0	0	0	0	0.5	5	0	0
VAPA_MOUSE	Vapa	0	0	1	0	0	0	0	0	0	0.5	0	0
VATH_MOUSE	Atp6v1h	2	0	0	0	0	0	0	0	1	0	0	0
VCIP1_MOUSE	Vcpip1	7	0	0	0	0	0	0	0	3.5	0	0	0
VIGLN_MOUSE	Hdlbp	2	0	0	1	0	0	0	0	1	0.5	0	0
VIME_MOUSE	Vim	0	0	0	0	1	1	1	1	0	0	1	1
VIR_MOUSE	Virma	0	0	0	1	0	0	0	0	0	0.5	0	0
VPS11_MOUSE	Vps11	0	7	0	0	0	0	0	0	3.5	0	0	0
VPS18_MOUSE	Vps18	0	0	2	0	0	0	0	0	0	1	0	0
VPS29_MOUSE	Vps29	0	0	3	0	0	0	0	0	0	1.5	0	0
VPS41_MOUSE	Vps41	0	0	0	0	1	0	0	0	0	0	0.5	0
VTI1B_MOUSE	Vti1b	1	1	0	0	0	0	0	0	1	0	0	0
WAC_MOUSE	Wac	1	1	0	1	0	2	3	2	1	0.5	1	2.5
WD51A_MOUSE	Poc1a	0	3	0	0	0	7	6	5	1.5	0	3.5	5.5
WDHD1_MOUSE	Wdhd1	0	6	0	0	0	0	0	0	3	0	0	0
WDR18_MOUSE	Wdr18	3	0	0	0	0	0	3	0	1.5	0	0	1.5
WDR24_MOUSE	Wdr24	0	3	0	0	0	0	0	0	1.5	0	0	0
WDR26_MOUSE	Wdr26	1	0	0	1	0	0	0	0	0.5	0.5	0	0
WDR3_MOUSE	Wdr3	3	0	0	2	0	0	0	0	1.5	1	0	0
WDR43_MOUSE	Wdr43	2	0	1	2	0	0	2	1	1	1.5	0	1.5
WDR46_MOUSE	Wdr46	0	0	0	0	0	0	6	3	0	0	0	4.5
WDR76_MOUSE	Wdr76	0	3	0	0	0	0	0	0	1.5	0	0	0
WIZ_MOUSE	Wiz	0	0	0	0	2	1	0	0	0	0	1.5	0
WSDU1_MOUSE	Wdsub1	0	0	0	0	2	0	0	0	0	0	1	0
XAF1_MOUSE	Xaf1	0	0	0	0	0	1	0	0	0	0	0.5	0
XPO1_MOUSE	Xpo1	0	16	0	20	0	0	0	0	8	10	0	0
XPO4_MOUSE	Xpo4	0	1	2	3	0	0	0	0	0.5	2.5	0	0
XPO5_MOUSE	Xpo5	0	4	3	8	0	0	0	0	2	5.5	0	0
XPO6_MOUSE	Xpo6	0	0	0	1	0	0	0	0	0	0.5	0	0
XPO7_MOUSE	Xpo7	0	0	1	2	0	0	0	0	0	1.5	0	0
XPOT_MOUSE	Xpot	0	0	1	0	0	0	0	0	0	0.5	0	0
XPP1_MOUSE	Xpnpep1	0	0	0	1	0	0	0	0	0	0.5	0	0
XRN1_MOUSE	Xrn1	2	3	0	0	0	0	0	0	2.5	0	0	0
YDJC_MOUSE	Ydjc	0	0	3	0	0	0	0	0	0	1.5	0	0
Z518A_MOUSE	Znf518a	0	2	2	0	0	0	0	0	1	1	0	0
ZBT20_MOUSE	Zbtb20	0	0	0	0	1	0	0	0	0	0	0.5	0
ZBT24_MOUSE	Zbtb24	2	0	0	2	0	0	0	0	1	1	0	0
ZBT43_MOUSE	Zbtb43	0	0	2	0	1	3	2	1	0	1	2	1.5
ZF106_MOUSE	Znf106	0	0	9	0	0	0	0	0	0	4.5	0	0
ZFA_MOUSE	Zfa	0	0	0	3	0	0	0	0	0	1.5	0	0
ZFP13_MOUSE	Zfp13	0	0	0	0	1	0	0	1	0	0	0.5	0.5
ZFP1_MOUSE	Zfp1	0	0	0	0	0	0	1	0	0	0	0	0.5
ZFP26_MOUSE	Zfp26	0	0	1	0	0	0	0	0	0	0.5	0	0
ZFP2_MOUSE	Zfp2	0	0	0	0	5	5	5	0	0	0	5	2.5
ZFP37_MOUSE	Zfp37	0	0	0	0	0	0	3	0	0	0	0	1.5
ZFP41_MOUSE	Zfp41	1	0	0	1	0	0	0	0	0.5	0.5	0	0
ZFP59_MOUSE	Zfp59	0	0	0	0	2	1	1	1	0	0	1.5	1
ZFP62_MOUSE	Zfp62	0	5	4	3	0	0	0	0	2.5	3.5	0	0
ZFP64_MOUSE	Zfp64	0	0	0	0	0	0	0	1	0	0	0	0.5
ZFPL1_MOUSE	Zfpl1	0	1	0	0	0	0	0	0	0.5	0	0	0
ZFX_MOUSE	Zfx	0	4	0	0	0	0	0	0	2	0	0	0
ZFYV1_MOUSE	Zfyve1	0	0	0	0	0	0	1	0	0	0	0	0.5
ZIC2_MOUSE	Zic2	0	0	0	0	9	0	0	0	0	0	4.5	0
ZIC3_MOUSE	Zic3	0	0	0	0	8	9	9	7	0	0	8.5	8
ZIK1_MOUSE	Zik1	0	0	0	0	1	1	1	1	0	0	1	1
ZMY11_MOUSE	Zmynd11	1	0	0	0	0	0	0	0	0.5	0	0	0
ZN131_MOUSE	Znf131	0	2	0	0	3	0	0	0	1	0	1.5	0
ZN182_MOUSE	Znf182	0	0	1	0	0	0	0	0	0	0.5	0	0
ZN260_MOUSE	Znf260	0	0	3	0	3	3	0	0	0	1.5	3	0
ZN271_MOUSE	Znf271	2	0	3	0	2	2	0	4	1	1.5	2	2
ZN382_MOUSE	Znf382	0	0	1	0	0	0	0	0	0	0.5	0	0
ZN394_MOUSE	Znf394	0	1	2	0	0	0	0	0	0.5	1	0	0
ZN423_MOUSE	Znf423	1	0	1	2	0	0	0	0	0.5	1.5	0	0
ZN451_MOUSE	Znf451	0	17	0	0	0	0	0	0	8.5	0	0	0
ZN496_MOUSE	Znf496	0	0	0	0	1	1	1	0	0	0	1	0.5
ZN503_MOUSE	Znf503	0	0	0	0	0	1	0	0	0	0	0.5	0
ZN512_MOUSE	Znf512	0	0	0	1	5	2	3	3	0	0.5	3.5	3
ZN513_MOUSE	Znf513	0	0	0	0	0	0	0	4	0	0	0	2
ZN516_MOUSE	Znf516	0	0	1	0	4	0	2	4	0	0.5	2	3
ZN532_MOUSE	Znf532	0	0	0	0	6	0	0	0	0	0	3	0
ZN569_MOUSE	Znf569	0	0	0	0	1	0	0	0	0	0	0.5	0
ZN574_MOUSE	Znf574	0	0	4	0	0	0	0	0	0	2	0	0
ZN592_MOUSE	Znf592	1	1	0	0	0	0	0	0	1	0	0	0
ZN609_MOUSE	Znf609	2	0	0	0	0	0	0	0	1	0	0	0
ZN652_MOUSE	Znf652	0	0	0	0	0	0	2	0	0	0	0	1
ZN664_MOUSE	Znf664	0	0	0	0	0	0	0	1	0	0	0	0.5
ZN668_MOUSE	Znf668	3	0	1	5	0	0	0	0	1.5	3	0	0
ZN687_MOUSE	Znf687	0	2	2	0	2	0	0	0	1	1	1	0
ZN828_MOUSE	Champ1	2	0	0	2	0	0	3	0	1	1	0	1.5
ZNF18_MOUSE	Znf18	0	0	0	0	1	1	1	0	0	0	1	0.5
ZNF24_MOUSE	Znf24	2	0	0	1	0	0	1	1	1	0.5	0	1
ZNF2_MOUSE	Znf2	0	0	0	0	0	0	1	0	0	0	0	0.5
ZNF32_MOUSE	Znf32	1	1	0	0	1	0	1	1	1	0	0.5	1
ZNF48_MOUSE	Znf48	0	0	9	0	11	10	13	10	0	4.5	10.5	11.5
ZNF76_MOUSE	Znf76	1	0	0	0	0	0	1	1	0.5	0	0	1
ZO1_MOUSE	Tjp1	3	1	0	1	0	0	0	0	2	0.5	0	0
ZWILC_MOUSE	Zwilch	4	0	0	3	0	0	0	0	2	1.5	0	0
