# Supplementary material for: DPPA2/4 and SUMO E3 ligase PIAS4 opposingly regulate zygotic transcriptional program
Source: PLoS Biol. 2019 Jun 21;17(6):e3000324. doi: 10.1371/journal.pbio.3000324 (PMC6608977; doi:10.1371/journal.pbio.3000324)
Supplement: S4 Table — List of gene expression in ESCs after Dppa2, Dppa4, and Dppa2/4 RNAi. Shown is the average of two replicates. Dppa, developmental pluripotency associated; ESC, embryonic stem cell; FPKM, fragments per kilobase of transcript per million fragments mapped; RNAi, RNA interference; RNA-seq, RNA sequencing; siRNA, small interfering RNA. (XLSX) [file pbio.3000324.s012.xlsx]

## Sheet: S4 Table
locus	tracking_id	gene_short_name	gene_type	si-NC	si-Dppa2	si-Dppa4	si-Dppa2/4
chr3:108107279-108146146	ENSMUSG00000000001	Gnai3	protein_coding	36.2944	39.2991	38.7952	38.3084
chrX:77837900-77853623	ENSMUSG00000000003	Pbsn	protein_coding	0	0	0	0
chr16:18780446-18811987	ENSMUSG00000000028	Cdc45	protein_coding	30.1085	29.7342	29.3653	29.4996
chr7:142575528-142578143	ENSMUSG00000000031	H19	lincRNA	0.703237	0.546607	0.317452	0.294766
chrX:161117192-161258213	ENSMUSG00000000037	Scml2	protein_coding	0.372575	0.301891	0.397058	0.382088
chr11:108343353-108414396	ENSMUSG00000000049	Apoh	protein_coding	0	0	0	0
chr11:121237252-121255856	ENSMUSG00000000056	Narf	protein_coding	6.00891	7.20283	6.20765	7.90134
chr6:17281184-17289115	ENSMUSG00000000058	Cav2	protein_coding	0.0459905	0.011501	0	0.100495
chr13:5861488-5870393	ENSMUSG00000000078	Klf6	protein_coding	10.9815	10.8759	10.3159	10.6779
chr4:120405280-120530186	ENSMUSG00000000085	Scmh1	protein_coding	9.48808	10.1898	10.2781	12.7916
chr9:57521231-57532424	ENSMUSG00000000088	Cox5a	protein_coding	366.289	345.842	338.381	349.558
chr11:85832550-85841948	ENSMUSG00000000093	Tbx2	protein_coding	0.109312	0.153394	0.112099	0.0743557
chr11:85886421-85916097	ENSMUSG00000000094	Tbx4	protein_coding	0.453581	0.602219	0.287203	0.251163
chrY:2106014-2170409	ENSMUSG00000000103	Zfy2	protein_coding	0	0	0	0
chr11:95568817-95587735	ENSMUSG00000000120	Ngfr	protein_coding	7.65061	7.91055	6.47314	7.2473
chr11:103774149-103817957	ENSMUSG00000000125	Wnt3	protein_coding	0.261329	0.367568	0.372619	0.434837
chr11:59306927-59333552	ENSMUSG00000000126	Wnt9a	protein_coding	0.800713	0.728523	0.434017	0.510648
chr17:63896017-64139494	ENSMUSG00000000127	Fer	protein_coding	5.83296	6.31453	6.16662	6.6102
chr7:126101714-126200501	ENSMUSG00000000131	Xpo6	protein_coding	43.5264	45.2733	44.0721	40.2857
chrX:7762559-7775202	ENSMUSG00000000134	Tfe3	protein_coding	35.5946	41.706	38.1897	35.6681
chr11:108920348-108950783	ENSMUSG00000000142	Axin2	protein_coding	7.65817	6.87989	7.01582	6.68759
chr5:140705010-140719379	ENSMUSG00000000148	Brat1	protein_coding	7.05089	6.69725	6.59494	6.54324
chr5:140758407-140830431	ENSMUSG00000000149	Gna12	protein_coding	18.6487	18.3535	17.9668	18.0183
chr7:143473720-143499334	ENSMUSG00000000154	Slc22a18	protein_coding	4.14726	3.5258	3.11599	5.83846
chr16:96422287-96443619	ENSMUSG00000000157	Itgb2l	protein_coding	0	0	0	0
chr16:96361667-96525580	ENSMUSG00000000159	Igsf5	protein_coding	0	0	0	0
chr9:50617320-50625000	ENSMUSG00000000167	Pih1d2	protein_coding	1.28626	0.883281	0.77377	1.62804
chr9:50634632-50659780	ENSMUSG00000000168	Dlat	protein_coding	29.6224	29.832	31.8885	28.6394
chr9:50596337-50603849	ENSMUSG00000000171	Sdhd	protein_coding	100.376	95.1869	99.6364	102.029
chr6:127072901-127082294	ENSMUSG00000000182	Fgf23	protein_coding	0.139838	0.029606	0.0550882	0.0256442
chr6:127015585-127028187	ENSMUSG00000000183	Fgf6	protein_coding	0	0.0064667	0.0188921	0
chr6:127125161-127152193	ENSMUSG00000000184	Ccnd2	protein_coding	3.72192	3.10219	1.72619	2.43136
chr2:31152315-31218775	ENSMUSG00000000194	Gpr107	protein_coding	14.7032	14.3313	15.5388	16.4252
chr14:123276640-123627144	ENSMUSG00000000197	Nalcn	protein_coding	0.160032	0.0564667	0.00792078	0.0273823
chr11:114791216-114795945	ENSMUSG00000000202	Btbd17	protein_coding	0.117609	0.177239	0.28223	0.212517
chr11:83175185-83190221	ENSMUSG00000000204	Slfn4	protein_coding	0	0	0	0
chr7:142892751-142931128	ENSMUSG00000000214	Th	protein_coding	0.0366996	0.0279091	0	0.0457794
chr7:142678655-142699510	ENSMUSG00000000215	Ins2	protein_coding	0	0	0	0
chr7:121734478-121768475	ENSMUSG00000000216	Scnn1g	protein_coding	0	0	0	0
chrX:134404550-134456573	ENSMUSG00000000223	Drp2	protein_coding	0.312331	0.393985	0.310111	0.401405
chr7:143005045-143019644	ENSMUSG00000000244	Tspan32	protein_coding	0.537653	0.40894	0.0763242	0.0488385
chr2:38339280-38369733	ENSMUSG00000000247	Lhx2	protein_coding	0.898476	0.671253	0.473887	0.4874
chr6:128934380-128984707	ENSMUSG00000000248	Clec2g	protein_coding	0.0124756	0	0	0
chr13:45507443-45546382	ENSMUSG00000000253	Gmpr	protein_coding	5.83191	5.41344	3.54787	4.18021
chr11:55514237-55608198	ENSMUSG00000000263	Glra1	protein_coding	0.0565889	0.0185111	0	0.0177851
chrX:140664598-140767715	ENSMUSG00000000266	Mid2	protein_coding	0.0709037	0.15441	0.0813658	0.0907094
chr11:88999375-89020293	ENSMUSG00000000275	Trim25	protein_coding	34.9381	35.4184	33.6233	33.8591
chr11:89035178-89066850	ENSMUSG00000000276	Dgke	protein_coding	10.8826	11.0038	12.0605	11.1668
chr11:88924019-88955465	ENSMUSG00000000278	Scpep1	protein_coding	98.962	89.6874	91.0144	95.9639
chr11:74830919-74845725	ENSMUSG00000000282	Mnt	protein_coding	18.9539	18.2431	18.1769	17.2771
chr10:77530251-77565708	ENSMUSG00000000290	Itgb2	protein_coding	0.0098725	0.0600355	0.0331458	0
chr10:31313381-31328204	ENSMUSG00000000295	Hddc2	protein_coding	28.6331	26.837	22.7515	24.6562
chr10:31332379-31445921	ENSMUSG00000000296	Tpd52l1	protein_coding	8.54258	6.36394	6.99471	6.2973
chr11:59970613-60046489	ENSMUSG00000000301	Pemt	protein_coding	5.57639	4.1436	5.407	3.89192
chr8:106603350-106670246	ENSMUSG00000000303	Cdh1	protein_coding	100.088	110.416	112.224	106.226
chr2:179442430-179899373	ENSMUSG00000000305	Cdh4	protein_coding	1.57876	2.89088	1.32468	1.34632
chr2:121357713-121363737	ENSMUSG00000000308	Ckmt1	protein_coding	6.81844	8.22929	7.73009	8.93575
chr11:70224127-70229798	ENSMUSG00000000317	Bcl6b	protein_coding	4.32435	5.12987	4.60383	3.94361
chr11:70156196-70170834	ENSMUSG00000000318	Clec10a	protein_coding	0.079483	0	0	0
chr11:70241456-70255353	ENSMUSG00000000320	Alox12	protein_coding	1.38565	1.387	1.63054	1.77513
chr16:18348181-18407076	ENSMUSG00000000325	Arvcf	protein_coding	14.9952	18.2826	15.2622	17.0273
chr16:18406885-18426852	ENSMUSG00000000326	Comt	protein_coding	12.9578	14.5892	13.6495	13.9536
chr3:116488962-116508208	ENSMUSG00000000339	Rtca	protein_coding	29.4949	32.8314	32.1857	31.3036
chr3:116513069-116549981	ENSMUSG00000000340	Dbt	protein_coding	16.6333	16.0987	16.7396	15.3837
chr15:100615627-100620731	ENSMUSG00000000346	Dazap2	protein_coding	39.5211	39.5123	33.9929	36.5003
chrX:38600577-38613426	ENSMUSG00000000355	Mcts1	protein_coding	20.3511	21.6437	26.1217	23.7372
chr2:152626950-152635198	ENSMUSG00000000359	Rem1	protein_coding	0.956437	0.259431	0.399444	0.395985
chr14:56402696-56525032	ENSMUSG00000000365	Rnf17	protein_coding	7.88711	7.28862	7.45149	7.68541
chr10:78186724-78244642	ENSMUSG00000000374	Trappc10	protein_coding	8.38716	8.23993	8.68353	8.58244
chr11:6546886-6596744	ENSMUSG00000000378	Ccm2	protein_coding	28.3307	23.2022	23.4691	22.3686
chr11:6635481-6638637	ENSMUSG00000000381	Wap	protein_coding	0.269713	0.0683135	0.0449526	0.048873
chr11:6615597-6626067	ENSMUSG00000000384	Tbrg4	protein_coding	62.4579	64.8983	71.037	67.0666
chr16:97564683-97611195	ENSMUSG00000000385	Tmprss2	protein_coding	0.12117	0.0498246	0.1688	0.129966
chr16:97447034-97462907	ENSMUSG00000000386	Mx1	protein_coding	0	0	0	0
chr2:62500942-62574075	ENSMUSG00000000392	Fap	protein_coding	0	0	0	0
chr2:62474529-62483650	ENSMUSG00000000394	Gcg	protein_coding	0	0	0	0
chr6:126821953-126849136	ENSMUSG00000000399	Ndufa9	protein_coding	83.4971	90.6723	92.5832	92.7437
chrX:166523006-166585720	ENSMUSG00000000402	Egfl6	protein_coding	0.27098	0.170135	0.112576	0.102679
chr4:129548343-129573641	ENSMUSG00000000409	Lck	protein_coding	10.4543	11.4106	9.53606	13.0273
chr4:129489013-129491022	ENSMUSG00000000411	Tssk3	protein_coding	0.190282	0	0.075675	0.0917518
chr6:18366477-18514843	ENSMUSG00000000416	Cttnbp2	protein_coding	0.235826	0.388422	0.267178	0.148623
chr18:24205343-24286818	ENSMUSG00000000420	Galnt1	protein_coding	21.3202	22.2961	23.6204	22.1277
chr10:107482907-107486134	ENSMUSG00000000435	Myf5	protein_coding	0.0146797	0	0.0157992	0.0339747
chr6:115601937-115618670	ENSMUSG00000000439	Mkrn2	protein_coding	17.1236	16.4743	16.8841	18.1939
chr6:115361220-115490401	ENSMUSG00000000440	Pparg	protein_coding	0.0199485	0	0.0680405	0.0418731
chr6:115618066-115676635	ENSMUSG00000000441	Raf1	protein_coding	34.0975	37.6504	38.4906	37.8458
chr7:127214446-127218498	ENSMUSG00000000486	2019-09-01	protein_coding	108.552	76.768	53.2175	79.7269
chr15:79995899-80014808	ENSMUSG00000000489	Pdgfb	protein_coding	1.25975	1.1471	1.124	1.03479
chr15:101128521-101145336	ENSMUSG00000000530	Acvrl1	protein_coding	1.60207	1.41115	1.21788	1.48738
chr15:101224206-101232755	ENSMUSG00000000531	Grasp	protein_coding	18.8506	17.83	16.2739	16.0375
chr15:101174066-101213679	ENSMUSG00000000532	Acvr1b	protein_coding	15.7386	15.694	15.7279	17.4143
chr11:60226713-60352905	ENSMUSG00000000538	Tom1l2	protein_coding	3.02395	3.51358	3.30518	3.58628
chr1:166130237-166166510	ENSMUSG00000000544	Gpa33	protein_coding	10.6081	6.84779	5.74448	6.30587
chr15:103313894-103340086	ENSMUSG00000000552	Zfp385a	protein_coding	15.8697	14.2099	15.7579	15.2614
chr15:103344288-103366763	ENSMUSG00000000555	Itga5	protein_coding	25.6107	25.3578	23.0892	23.6796
chr5:70957596-71095849	ENSMUSG00000000560	Gabra2	protein_coding	0.0457175	0.0121333	0	0
chr3:105959368-105970037	ENSMUSG00000000561	Wdr77	protein_coding	95.7425	84.1334	80.078	82.2034
chr3:105870857-105908926	ENSMUSG00000000562	Adora3	protein_coding	0	0	0	0
chr3:105942697-105960099	ENSMUSG00000000563	Atp5f1	protein_coding	133.133	135.39	134.281	132.63
chr11:112782223-112787760	ENSMUSG00000000567	Sox9	protein_coding	0.0362526	0	0.0198138	0.0163248
chr5:99955934-99978938	ENSMUSG00000000568	Hnrnpd	protein_coding	228.957	252.906	273.251	275.802
chr17:6601670-6609774	ENSMUSG00000000579	Dynlt1c	protein_coding	4.48326	4.27935	5.83183	5.51674
chr11:17257578-17269176	ENSMUSG00000000581	C1d	protein_coding	15.6451	14.0641	15.189	21.3218
chr11:55098114-55113029	ENSMUSG00000000594	Gm2a	protein_coding	8.83324	8.19477	7.33749	8.48675
chr5:3803183-3845564	ENSMUSG00000000600	Krit1	protein_coding	13.0836	13.9096	13.27	13.308
chr7:7282315-7299511	ENSMUSG00000000605	Clcn4-2	protein_coding	1.35407	1.13732	1.43491	1.4339
chr14:51411000-51419527	ENSMUSG00000000606	Vmn2r88	protein_coding	0.010645	0	0	0
chr11:50850684-50866208	ENSMUSG00000000617	Grm6	protein_coding	0.042032	0.0710777	0.116951	0.055592
chr6:82911884-82939769	ENSMUSG00000000627	Sema4f	protein_coding	1.0364	1.04738	0.648424	0.637622
chr6:82725024-82774454	ENSMUSG00000000628	Hk2	protein_coding	66.9078	69.1958	60.5566	62.2812
chr11:77763245-77865980	ENSMUSG00000000631	Myo18a	protein_coding	21.9005	21.3193	22.234	24.3494
chr11:77930799-77979048	ENSMUSG00000000632	Sez6	protein_coding	0.330815	0.521448	0.636555	0.549316
chr17:83831355-83846790	ENSMUSG00000000673	Haao	protein_coding	0.201763	0.38988	0	0.259059
chr4:134082447-134095082	ENSMUSG00000000682	Cd52	protein_coding	0.44787	0	0.207076	0.123322
chr11:77515120-77538607	ENSMUSG00000000686	Abhd15	protein_coding	0.15319	0.131197	0.289991	0.137107
chr11:96292475-96301569	ENSMUSG00000000690	Hoxb6	protein_coding	0	0.0413946	0	0
chr6:83034172-83052562	ENSMUSG00000000693	Loxl3	protein_coding	0.254945	0.372505	0.449595	0.617442
chr12:105176357-105181143	ENSMUSG00000000701	Tcl1b5	protein_coding	0	0	0	0
chr13:23456991-23465901	ENSMUSG00000000706	Btn1a1	protein_coding	0.171146	0.0999132	0.102074	0.173291
chr17:53566860-53672720	ENSMUSG00000000708	Kat2b	protein_coding	15.5579	15.7142	19.0785	14.0499
chr10:128677192-128696268	ENSMUSG00000000711	Rab5b	protein_coding	15.7732	16.277	16.6767	16.4273
chr11:77718614-77725283	ENSMUSG00000000724	Cryba1	protein_coding	0.128791	0	0.164878	0.446504
chr10:78041946-78063622	ENSMUSG00000000730	Dnmt3l	protein_coding	257.447	352.262	295.575	262.851
chr10:78030021-78043610	ENSMUSG00000000731	Aire	protein_coding	28.1692	28.1277	19.955	24.3018
chr10:78069359-78079525	ENSMUSG00000000732	Icosl	protein_coding	7.10153	7.57211	7.06746	6.48359
chr11:75298165-75348324	ENSMUSG00000000751	Rpa1	protein_coding	179.253	193.882	184.148	179.976
chr11:75409768-75422701	ENSMUSG00000000753	Serpinf1	protein_coding	11.5077	9.63193	6.18461	11.4305
chr8:12614276-12672248	ENSMUSG00000000759	Tubgcp3	protein_coding	18.185	18.3463	19.8331	19.9316
chr10:6758505-7038198	ENSMUSG00000000766	Oprm1	protein_coding	0	0	0	0
chr14:70438747-70443471	ENSMUSG00000000776	Polr3d	protein_coding	24.327	24.1167	23.6171	23.7307
chr11:52252370-52283014	ENSMUSG00000000782	Tcf7	protein_coding	20.8222	21.545	21.7891	21.7315
chrX:13280969-13294052	ENSMUSG00000000787	Ddx3x	protein_coding	116.996	124.739	133.545	123.961
chr8:70808448-70821424	ENSMUSG00000000791	Il12rb1	protein_coding	0.495411	0.546122	0.205724	0.406064
chr8:70882888-70892757	ENSMUSG00000000792	Slc5a5	protein_coding	0.918994	1.0878	0.82509	0.928253
chr3:89520163-89675132	ENSMUSG00000000794	Kcnn3	protein_coding	0.163093	0.139618	0.100841	0.108831
chr11:84984441-85140161	ENSMUSG00000000804	Usp32	protein_coding	6.94184	6.44114	6.80039	7.17605
chr11:84957785-84966044	ENSMUSG00000000805	Car4	protein_coding	23.6609	20.0198	19.0928	19.0495
chr6:89643987-89675529	ENSMUSG00000000811	Txnrd3	protein_coding	3.20744	2.51927	2.2769	2.50344
chr1:161780688-161788495	ENSMUSG00000000817	Fasl	protein_coding	0	0.0169651	0.01718	0
chr2:181582102-181592803	ENSMUSG00000000823	Znf512b	protein_coding	9.36883	12.6744	12.109	11.0195
chr2:181520484-181555133	ENSMUSG00000000826	Dnajc5	protein_coding	30.2548	30.7852	29.095	32.0206
chr2:181497141-181517966	ENSMUSG00000000827	Tpd52l2	protein_coding	59.6906	64.7635	62.8375	64.986
chrX:68678540-68717963	ENSMUSG00000000838	Fmr1	protein_coding	23.0973	23.2036	23.0474	24.9246
chr11:24078055-24174123	ENSMUSG00000000861	Bcl11a	protein_coding	1.91627	2.62188	2.52747	1.75833
chr11:53602981-53618669	ENSMUSG00000000869	Il4	protein_coding	0	0	0	0
chr2:154585757-154603708	ENSMUSG00000000876	Pxmp4	protein_coding	6.81545	5.30205	6.88804	7.89982
chrX:100767721-100818410	ENSMUSG00000000881	Dlg3	protein_coding	8.37947	7.89653	8.00496	8.54721
chr16:18498767-18566679	ENSMUSG00000000884	Gnb1l	protein_coding	10.4703	7.67823	7.45167	6.41958
chr2:27165232-27183200	ENSMUSG00000000889	Dbh	protein_coding	0	0	0	0
chr10:75923221-75932502	ENSMUSG00000000901	Mmp11	protein_coding	31.0151	31.8284	29.1472	33.3474
chr10:75896768-75921617	ENSMUSG00000000902	Smarcb1	protein_coding	74.3852	78.9893	82.4531	85.2028
chr10:75943056-75949657	ENSMUSG00000000903	Vpreb3	protein_coding	2.23436	2.30957	2.1052	3.30614
chr5:123973627-124005558	ENSMUSG00000000915	Hip1r	protein_coding	3.8857	3.3618	3.4303	3.47413
chr5:135369952-135376805	ENSMUSG00000000916	Nsun5	protein_coding	15.509	14.3	15.7537	15.6365
chr15:75657034-75678800	ENSMUSG00000000934	Top1mt	protein_coding	7.20995	6.37248	7.74682	7.06538
chr6:52231196-52240854	ENSMUSG00000000938	Hoxa10	protein_coding	0.803356	0.745167	1.02543	0.734026
chr6:52189670-52191753	ENSMUSG00000000942	Hoxa4	protein_coding	0.120398	0.195557	0.394216	0.351587
chr7:59974148-60005064	ENSMUSG00000000948	Gm38393	protein_coding	6.26351	5.90766	7.01583	6.50869
chr14:54431611-54441265	ENSMUSG00000000957	Mmp14	protein_coding	13.6327	13.7704	12.4764	13.1534
chr14:54369441-54417780	ENSMUSG00000000958	Slc7a7	protein_coding	32.3422	39.1685	44.8285	44.3164
chr14:54360840-54369673	ENSMUSG00000000959	Oxa1l	protein_coding	33.1217	35.8978	34.7006	32.5001
chr11:83753695-83783754	ENSMUSG00000000976	Heatr6	protein_coding	7.34116	7.05452	8.63045	8.63921
chr11:83647843-83649355	ENSMUSG00000000982	Ccl3	protein_coding	0.10598	0	0	0
chr11:83709014-83711348	ENSMUSG00000000983	Wfdc18	protein_coding	0	0	0	0
chr9:21029372-21030531	ENSMUSG00000001014	Icam4	protein_coding	0.744849	0.400436	0.493845	0.627687
chr3:90476125-90488379	ENSMUSG00000001016	Ilf2	protein_coding	104.981	103.871	104.129	102.99
chr3:90498955-90509498	ENSMUSG00000001017	Chtop	protein_coding	85.6639	83.7764	85.3628	82.1116
chr3:90488025-90491033	ENSMUSG00000001018	Snapin	protein_coding	20.1252	20.0389	21.0204	21.662
chr3:90603770-90606045	ENSMUSG00000001020	S100a4	protein_coding	0	0	0	0
chr3:90560577-90602702	ENSMUSG00000001021	S100a3	protein_coding	0	0	0	0
chr3:90608522-90611780	ENSMUSG00000001023	S100a5	protein_coding	0	0	0	0
chr3:90612881-90624181	ENSMUSG00000001025	S100a6	protein_coding	2.81039	1.95818	4.10655	3.04509
chr11:106318591-106349389	ENSMUSG00000001027	Scn4a	protein_coding	0.0353551	0.0113867	0.00403503	0.00499172
chr11:106349454-106353288	ENSMUSG00000001027	Scn4a	protein_coding	0	0	0	0
chr11:106377655-106388075	ENSMUSG00000001029	Icam2	protein_coding	0.0826165	0	0.0251753	0.211784
chr11:61488811-61494406	ENSMUSG00000001034	Mapk7	protein_coding	22.6147	26.2952	22.0016	22.7863
chr11:61517248-61579687	ENSMUSG00000001036	Epn2	protein_coding	13.463	13.9896	15.6872	14.6876
chr11:61505143-61512931	ENSMUSG00000001039	B9d1	protein_coding	25.5183	24.3194	28.8055	29.0219
chr3:129982758-130061553	ENSMUSG00000001052	Sec24b	protein_coding	15.725	17.4805	18.3707	18.4307
chr11:51643062-51650842	ENSMUSG00000001053	N4bp3	protein_coding	15.3952	13.6317	12.638	11.9891
chr11:51623670-51635896	ENSMUSG00000001054	Rmnd5b	protein_coding	36.6722	32.5483	32.3606	31.9607
chr11:51619734-51623714	ENSMUSG00000001056	Nhp2	protein_coding	256.335	249.575	259.654	243.82
chr15:99084685-99087817	ENSMUSG00000001076	C1ql4	protein_coding	2.21305	1.33361	1.30432	1.06775
chr5:34633641-34637212	ENSMUSG00000001082	Mfsd10	protein_coding	51.9515	47.0712	45.2576	45.9851
chr4:136469760-136554780	ENSMUSG00000001089	Luzp1	protein_coding	22.5338	23.6798	23.049	23.5879
chr11:78397086-78422217	ENSMUSG00000001095	Slc13a2	protein_coding	0.0544094	0.052871	0.0371978	0.101616
chr5:114363566-114380508	ENSMUSG00000001098	Kctd10	protein_coding	19.4515	18.0079	19.8332	20.4325
chr11:78512192-78522736	ENSMUSG00000001100	Poldip2	protein_coding	48.8754	44.2576	42.7959	43.6495
chr11:78503446-78505081	ENSMUSG00000001103	Sebox	protein_coding	0.411768	0.0273667	0	0
chr11:78536360-78541737	ENSMUSG00000001105	Ift20	protein_coding	49.5486	40.7077	56.9836	47.6692
chr10:76708791-76726168	ENSMUSG00000001119	Col6a1	protein_coding	0.146398	0.0638092	0.0699343	0.0879556
chr10:76761856-76961887	ENSMUSG00000001120	Pcbp3	protein_coding	15.0095	15.8646	14.0961	13.6615
chr11:78962973-78984946	ENSMUSG00000001123	Lgals9	protein_coding	5.58496	5.9167	5.76588	5.62901
chrX:20797813-20860519	ENSMUSG00000001127	Araf	protein_coding	27.3719	31.1613	29.5727	32.7465
chrX:20925453-20931555	ENSMUSG00000001128	Cfp	protein_coding	1.04792	1.37611	1.46627	1.15854
chrX:20870165-20874735	ENSMUSG00000001131	Timp1	protein_coding	30.6961	29.7983	31.6597	36.6916
chrX:20941721-20962017	ENSMUSG00000001134	Uxt	protein_coding	24.292	18.3996	19.9631	25.99
chr1:36511866-36528237	ENSMUSG00000001138	Cnnm3	protein_coding	8.38426	10.2612	7.83358	9.60834
chr1:36419870-36445271	ENSMUSG00000001143	Lman2l	protein_coding	10.1885	10.7486	11.497	11.3784
chr10:76468970-76515856	ENSMUSG00000001150	Mcm3ap	protein_coding	16.9581	17.1405	18.8253	18.5228
chr10:76351253-76442912	ENSMUSG00000001151	Pcnt	protein_coding	12.9147	12.5625	12.755	12.455
chr10:76575647-76590338	ENSMUSG00000001155	Ftcd	protein_coding	0.0386883	0	0	0.0188887
chr6:86647043-86669159	ENSMUSG00000001156	Mxd1	protein_coding	0.674014	0.635076	0.623608	0.601962
chr6:86691767-86733378	ENSMUSG00000001157	Gmcl1	protein_coding	11.4055	10.8521	10.6115	10.2932
chr6:86675220-86684522	ENSMUSG00000001158	Snrnp27	protein_coding	64.0303	62.7326	63.5461	62.9845
chr5:120800193-120812514	ENSMUSG00000001166	Oas1c	protein_coding	1.38973	1.51262	1.47277	1.55956
chr5:120861420-120873506	ENSMUSG00000001168	Oas1h	protein_coding	0	0	0	0.0218943
chrX:47912386-47965868	ENSMUSG00000001173	Ocrl	protein_coding	8.94882	8.83993	9.15583	9.54176
chr12:100199434-100209806	ENSMUSG00000001175	Calm1	protein_coding	170.576	155.774	160.928	164.269
chr10:78269177-78352489	ENSMUSG00000001211	Agpat3	protein_coding	27.5888	29.2285	28.1741	26.8558
chr12:31390870-31473917	ENSMUSG00000001225	Slc26a3	protein_coding	0	0	0	0
chr17:56123084-56140343	ENSMUSG00000001227	Sema6b	protein_coding	1.69741	1.22557	0.779516	0.861275
chr17:56303320-56323486	ENSMUSG00000001228	Uhrf1	protein_coding	124.269	112.728	113.902	113.871
chr17:56186681-56218889	ENSMUSG00000001229	Dpp9	protein_coding	18.0433	19.0031	18.4047	18.8004
chr11:101246027-101259546	ENSMUSG00000001240	Ramp2	protein_coding	4.24263	4.21545	4.55786	3.65066
chr7:30957774-30973464	ENSMUSG00000001247	Lsr	protein_coding	23.9015	25.8406	26.3492	26.5057
chr7:31130126-31155896	ENSMUSG00000001248	Gramd1a	protein_coding	16.6225	14.7701	17.4886	17.1676
chr7:31098724-31115290	ENSMUSG00000001249	Hpn	protein_coding	6.30013	4.20629	3.79734	3.95996
chr5:70751046-70842617	ENSMUSG00000001260	Gabrg1	protein_coding	0.0175128	0	0	0.0189682
chr12:111669354-111672338	ENSMUSG00000001270	Ckb	protein_coding	86.0967	71.7283	69.0888	72.6751
chr15:102406142-102436404	ENSMUSG00000001280	Sp1	protein_coding	31.062	29.5382	30.2708	30.1088
chr15:102215994-102231935	ENSMUSG00000001281	Itgb7	protein_coding	9.03347	8.72671	7.35853	7.58239
chr15:102331708-102338139	ENSMUSG00000001285	Myg1	protein_coding	45.4014	49.0585	46.4093	44.3865
chr15:102234937-102257517	ENSMUSG00000001288	Rarg	protein_coding	70.9511	78.9524	71.5124	65.3872
chr15:102326115-102331873	ENSMUSG00000001289	Pfdn5	protein_coding	63.0367	68.6042	75.5297	69.5177
chr8:8617433-8660773	ENSMUSG00000001300	Efnb2	protein_coding	1.98336	2.69896	1.97337	1.86696
chr1:186720977-186749358	ENSMUSG00000001305	Rrp15	protein_coding	54.8933	51.0664	55.2274	52.4464
chr11:101464998-101471853	ENSMUSG00000001313	Rnd2	protein_coding	15.5152	18.9241	16.0755	15.5751
chr11:74906358-74925948	ENSMUSG00000001323	Srr	protein_coding	2.28937	1.942	1.97483	2.70034
chr4:129287616-129308559	ENSMUSG00000001333	Sync	protein_coding	0.6793	1.03732	0.475521	0.651779
chr4:129136998-129144593	ENSMUSG00000001334	Fndc5	protein_coding	1.07851	0.772173	0.582959	0.700492
chr9:22126730-22135746	ENSMUSG00000001348	Acp5	protein_coding	8.93803	8.10609	6.56668	7.08959
chr9:22099280-22109630	ENSMUSG00000001349	Cnn1	protein_coding	1.31716	0.313615	0.139746	0.341512
chr9:78081498-78109065	ENSMUSG00000001366	Fbxo9	protein_coding	10.3146	9.32292	8.81834	9.17049
chr6:3498381-3603531	ENSMUSG00000001376	Ccdc132	protein_coding	9.21382	8.45542	10.2473	11.5832
chr18:36766529-36783205	ENSMUSG00000001380	Hars	protein_coding	53.7015	55.3011	57.5059	58.7129
chr18:36793922-36799660	ENSMUSG00000001383	Zmat2	protein_coding	39.0052	42.2595	47.681	46.0646
chr2:164769897-164778822	ENSMUSG00000001403	Ube2c	protein_coding	285.219	294.827	301.445	295.757
chr3:88336259-88362338	ENSMUSG00000001415	Smg5	protein_coding	51.3013	50.4456	47.6251	46.4525
chr3:88297115-88321767	ENSMUSG00000001416	Cct3	protein_coding	328.957	332.392	310.093	305.897
chr3:88325022-88331313	ENSMUSG00000001418	Glmp	protein_coding	65.8652	70.3714	63.5564	63.6164
chr3:88142371-88172086	ENSMUSG00000001419	Mef2d	protein_coding	21.9757	19.9143	20.3024	19.5548
chr3:88328654-88336148	ENSMUSG00000001420	Tmem79	protein_coding	3.77971	4.14362	3.34328	4.12387
chr6:28475138-28935162	ENSMUSG00000001424	Snd1	protein_coding	137.317	135.942	166.617	120.314
chr10:77052177-77166548	ENSMUSG00000001435	Col18a1	protein_coding	43.1647	48.9697	53.8829	49.7966
chr10:77032240-77061002	ENSMUSG00000001436	Slc19a1	protein_coding	10.6244	11.7834	10.4058	9.50198
chr11:97159713-97187881	ENSMUSG00000001440	Kpnb1	protein_coding	182.4	175.325	172.161	173.606
chr11:97205841-97280638	ENSMUSG00000001441	Npepps	protein_coding	79.0709	78.7707	75.0534	73.7596
chr11:97098070-97115331	ENSMUSG00000001444	Tbx21	protein_coding	0.551029	0.42054	0.209708	0.183284
chr11:97041559-97049213	ENSMUSG00000001445	Mrpl10	protein_coding	49.3985	49.5408	50.3197	48.3186
chr5:4081144-4104746	ENSMUSG00000001467	Cyp51	protein_coding	19.432	18.626	17.2655	18.682
chr18:67390716-67402748	ENSMUSG00000001473	Tubb6	protein_coding	61.53	65.6994	67.3254	64.4568
chr11:101877509-101894374	ENSMUSG00000001493	Meox1	protein_coding	0.324676	0.0734408	0.0992129	0.0793241
chr11:101962457-101967015	ENSMUSG00000001494	Sost	protein_coding	0	0	0	0
chr12:56531957-56536908	ENSMUSG00000001496	Nkx2-1	protein_coding	0	0	0.0258718	0
chr12:56691766-56712822	ENSMUSG00000001497	Pax9	protein_coding	0.129202	0.0919154	0.0147149	0.0151108
chr13:72628819-72634198	ENSMUSG00000001504	Irx2	protein_coding	2.13042	2.04821	2.35984	2.566
chr11:94936223-94953042	ENSMUSG00000001506	Col1a1	protein_coding	0.479595	0.357957	0.325659	0.243144
chr11:95044473-95076801	ENSMUSG00000001507	Itga3	protein_coding	21.7801	26.2816	26.9588	22.9941
chr11:94962790-94976327	ENSMUSG00000001508	Sgca	protein_coding	0.431256	0.277903	0.0880265	0.127443
chr11:95120118-95125296	ENSMUSG00000001510	Dlx3	protein_coding	0.705526	0.87302	0.529104	1.03975
chr6:128362966-128375893	ENSMUSG00000001517	Foxm1	protein_coding	26.8346	28.145	29.7321	32.1342
chr6:128409443-128424931	ENSMUSG00000001518	Itfg2	protein_coding	9.68948	10.7547	11.2719	10.6823
chr6:128399295-128408932	ENSMUSG00000001520	Nrip2	protein_coding	0.634777	0.33485	0.333868	0.477979
chr6:128321139-128355851	ENSMUSG00000001521	Tulp3	protein_coding	23.6008	26.1282	28.2771	28.5207
chr17:35667729-35673739	ENSMUSG00000001524	Gtf2h4	protein_coding	29.84	34.2721	36.7636	37.0924
chr17:35833920-35838306	ENSMUSG00000001525	Tubb5	protein_coding	932.194	953.858	922.77	927.815
chr13:75707483-75772356	ENSMUSG00000001542	Ell2	protein_coding	14.4355	14.7751	15.6216	14.9846
chr11:100368957-100397763	ENSMUSG00000001552	Jup	protein_coding	37.2796	31.2409	36.6166	35.4109
chr11:100415696-100424824	ENSMUSG00000001555	Fkbp10	protein_coding	15.9304	13.6997	14.1423	14.5247
chr11:100441916-100457022	ENSMUSG00000001558	Klhl10	protein_coding	0.373185	0.739631	0.494355	0.74018
chr5:29473033-29478470	ENSMUSG00000001566	Mnx1	protein_coding	0.486782	0.600336	0.378337	0.490187
chr5:29434663-29457843	ENSMUSG00000001569	Nom1	protein_coding	14.6639	20.6158	15.8859	17.9826
chr17:26561488-26656931	ENSMUSG00000001576	Ergic1	protein_coding	56.4158	57.9797	60.1133	62.0762
chr11:69851004-69858730	ENSMUSG00000001583	Tnk1	protein_coding	4.59972	4.96153	4.63258	4.74751
chr11:69881566-69895539	ENSMUSG00000001588	Acap1	protein_coding	4.43599	4.13237	5.15036	4.68971
chr4:136247728-136274898	ENSMUSG00000001604	Tcea3	protein_coding	37.8496	39.3197	38.3665	39.004
chr5:87925578-87932665	ENSMUSG00000001622	Csn3	protein_coding	0.307161	0.194837	0.378891	0.300656
chr12:40201566-40248504	ENSMUSG00000001627	Ifrd1	protein_coding	37.9159	38.3718	43.5225	33.5262
chr6:146724994-146778812	ENSMUSG00000001630	Stk38l	protein_coding	6.12512	5.00221	4.89341	4.68223
chr6:113307180-113324857	ENSMUSG00000001632	Brpf1	protein_coding	12.9925	14.144	13.5346	13.8483
chr6:34302433-34317478	ENSMUSG00000001642	Akr1b3	protein_coding	167.192	162.375	150.232	143.003
chr15:102921102-102928814	ENSMUSG00000001655	Hoxc13	protein_coding	0.673296	0.669451	0.613758	0.951332
chr15:102954426-102957708	ENSMUSG00000001656	Hoxc11	protein_coding	0	0.024891	0	0
chr15:102990606-102994111	ENSMUSG00000001657	Hoxc8	protein_coding	0.0166441	0.035387	0	0.0196504
chr15:102998256-103011881	ENSMUSG00000001661	Hoxc6	protein_coding	0	0	0	0.04737
chr10:75783812-75798584	ENSMUSG00000001663	Gstt1	protein_coding	5.04806	3.87975	3.18534	2.81772
chr10:75774114-75781414	ENSMUSG00000001665	Gstt3	protein_coding	5.58296	6.17329	6.07927	6.57746
chr10:75771229-75773414	ENSMUSG00000001666	Ddt	protein_coding	91.006	85.6907	95.7518	88.0641
chr8:109990436-109999803	ENSMUSG00000001670	Tat	protein_coding	0.037955	0.0207144	0	0
chr8:109947913-109962203	ENSMUSG00000001672	Marveld3	protein_coding	2.0452	2.5091	3.03863	2.09791
chr1:121553834-121567989	ENSMUSG00000001674	Ddx18	protein_coding	66.5733	67.4188	70.7778	67.5143
chr5:148504634-148552789	ENSMUSG00000001687	Ubl3	protein_coding	20.6737	20.2503	23.889	22.2815
chr18:56432131-56503792	ENSMUSG00000001700	Gramd3	protein_coding	2.77455	2.78627	3.34781	3.26713
chr13:38645697-38659028	ENSMUSG00000001707	Eef1e1	protein_coding	90.2377	86.6683	90.4549	84.2031
chr12:112653820-112674884	ENSMUSG00000001729	Akt1	protein_coding	28.5996	26.1102	27.272	27.0598
chr5:136966615-136975858	ENSMUSG00000001739	Cldn15	protein_coding	0.164102	0.0633527	0.3466	0.0985709
chr7:83642847-83745726	ENSMUSG00000001741	Il16	protein_coding	0.0412735	0.0634947	0.0230196	0.111004
chr19:3896049-3907133	ENSMUSG00000001750	Tcirg1	protein_coding	10.2309	11.6973	9.56309	8.0291
chr11:101070011-101077672	ENSMUSG00000001751	Naglu	protein_coding	2.54614	2.78184	2.25134	2.51635
chr11:101082564-101086619	ENSMUSG00000001755	Coasy	protein_coding	19.2117	21.0428	19.638	19.7122
chr6:29735502-29761365	ENSMUSG00000001761	Smo	protein_coding	17.391	19.7009	18.7437	17.786
chr6:29694221-29718559	ENSMUSG00000001763	Tspan33	protein_coding	2.6486	2.311	1.92846	2.21449
chr2:145917478-145935014	ENSMUSG00000001767	Crnkl1	protein_coding	19.6881	19.6932	22.1166	19.3682
chr2:145784733-145887616	ENSMUSG00000001768	Rin2	protein_coding	2.57516	3.08545	3.12438	4.14207
chr7:86719351-86775864	ENSMUSG00000001773	Folh1	protein_coding	0	0	0	0
chr9:18292266-18314000	ENSMUSG00000001774	Chordc1	protein_coding	28.8619	27.4744	29.6214	28.8807
chr10:85938636-85957823	ENSMUSG00000001783	Rtcb	protein_coding	76.0041	76.4993	79.1562	75.4795
chr10:85871830-85889096	ENSMUSG00000001785	Pwp1	protein_coding	43.9946	45.1149	43.7879	43.8983
chr10:86021971-86051873	ENSMUSG00000001786	Fbxo7	protein_coding	12.0771	10.5208	9.76661	10.1654
chr7:30186941-30195164	ENSMUSG00000001794	Capns1	protein_coding	318.107	320.838	332.045	333.559
chr7:35200026-35215370	ENSMUSG00000001802	Lrp3	protein_coding	4.71392	4.15067	3.19197	2.49483
chr18:20436174-20471821	ENSMUSG00000001804	Dsg4	protein_coding	0	0	0	0
chr2:74652990-74659557	ENSMUSG00000001815	Evx2	protein_coding	0	0	0	0
chr2:74668309-74671599	ENSMUSG00000001819	Hoxd13	protein_coding	0.824617	0.588852	0.531397	0.364741
chr2:74675012-74677705	ENSMUSG00000001823	Hoxd12	protein_coding	0.0117666	0.0125082	0	0
chr7:101858330-101870788	ENSMUSG00000001827	Folr1	protein_coding	59.1758	68.5199	53.4566	58.4241
chr7:101663632-101790168	ENSMUSG00000001829	Clpb	protein_coding	68.5615	58.3909	55.3255	54.6106
chr9:25252438-25308571	ENSMUSG00000001833	2019-09-07	protein_coding	46.4891	45.7268	48.4642	48.2083
chr5:143316488-143329256	ENSMUSG00000001844	Zdhhc4	protein_coding	13.9736	18.1478	17.3229	19.1093
chr5:143503633-143528036	ENSMUSG00000001847	Rac1	protein_coding	128.273	131.283	146.581	143.23
chr2:31974435-32053975	ENSMUSG00000001855	Nup214	protein_coding	29.7376	30.9256	27.6641	34.2795
chr2:31950138-31973442	ENSMUSG00000001864	Aif1l	protein_coding	5.63528	3.20897	1.2607	2.70718
chr3:20215619-20242181	ENSMUSG00000001865	Cpa3	protein_coding	0	0	0	0
chr17:75005567-75392512	ENSMUSG00000001870	Ltbp1	protein_coding	2.08862	1.77082	1.21803	1.48277
chr11:21321137-21371201	ENSMUSG00000001891	Ugp2	protein_coding	10.532	10.9199	10.5759	10.9952
chr11:106008123-106034549	ENSMUSG00000001901	Kcnh6	protein_coding	0.829307	0.722449	0.573586	0.578037
chr8:84686306-84699808	ENSMUSG00000001909	Trmt1	protein_coding	105.472	107.216	115.062	109.414
chr8:84670482-84687862	ENSMUSG00000001910	Nacc1	protein_coding	120.627	129.188	128.209	125.656
chr8:84699875-84800344	ENSMUSG00000001911	Nfix	protein_coding	1.33155	0.696767	0.347229	0.368988
chr7:16781345-16798274	ENSMUSG00000001918	Slc1a5	protein_coding	86.7244	88.9571	77.9676	83.7796
chrX:20658325-20683179	ENSMUSG00000001924	Uba1	protein_coding	149.356	153.719	147.034	142.905
chr6:125546773-125686679	ENSMUSG00000001930	Vwf	protein_coding	0.741802	0.179677	0.378576	0.692447
chr9:37613846-37648318	ENSMUSG00000001942	Siae	protein_coding	3.32178	3.57559	3.61517	4.32922
chr9:37539254-37544205	ENSMUSG00000001943	Vsig2	protein_coding	1.86451	0.940841	0.68555	0.75646
chr9:37528077-37538319	ENSMUSG00000001946	Esam	protein_coding	2.79643	3.02672	2.64779	2.50737
chr9:37603294-37613720	ENSMUSG00000001948	Spa17	protein_coding	1.84948	2.84044	2.8971	2.77456
chrX:74313032-74320149	ENSMUSG00000001962	Fam50a	protein_coding	32.8406	32.1215	31.7112	33.7141
chrX:74254686-74261548	ENSMUSG00000001964	Emd	protein_coding	56.955	61.3774	61.859	63.9555
chr11:106066060-106073612	ENSMUSG00000001983	Taco1	protein_coding	11.2052	11.3461	10.8293	12.1531
chr4:125490699-125714173	ENSMUSG00000001985	Grik3	protein_coding	6.88374	6.79503	6.89942	7.87453
chrX:41400853-41678601	ENSMUSG00000001986	Gria3	protein_coding	0.251694	0.269448	0.29932	0.258229
chr7:16455720-16476780	ENSMUSG00000001988	Npas1	protein_coding	0.292323	0.322927	0.369129	0.273046
chr8:125418062-125492710	ENSMUSG00000001995	Sipa1l2	protein_coding	10.5444	9.93266	10.4593	10.3784
chr2:127008716-127067909	ENSMUSG00000001998	Ap4e1	protein_coding	5.47438	5.42722	5.6908	4.89982
chr2:127070664-127097084	ENSMUSG00000001999	Blvra	protein_coding	11.6598	11.2136	11.5339	11.3198
chrX:73793358-73824969	ENSMUSG00000002006	Pdzd4	protein_coding	34.0584	39.7516	38.3644	35.9804
chrX:73774404-73778925	ENSMUSG00000002007	Srpk3	protein_coding	0.0589363	0.148161	0	0.0128996
chrX:73778962-73786897	ENSMUSG00000002010	Idh3g	protein_coding	120.172	119.875	117.108	113.697
chrX:73655993-73660117	ENSMUSG00000002012	Pnck	protein_coding	2.02995	1.7586	0.944474	1.13995
chrX:73787027-73790830	ENSMUSG00000002014	Ssr4	protein_coding	79.7637	79.3676	74.3682	68.589
chrX:73686177-73716175	ENSMUSG00000002015	Bcap31	protein_coding	69.9734	75.4449	76.2189	75.9495
chr17:75537085-75551946	ENSMUSG00000002017	Fam98a	protein_coding	22.5585	21.1556	21.1206	21.0413
chr12:84783211-84876532	ENSMUSG00000002020	Ltbp2	protein_coding	0.315153	0.310731	0.340468	0.126133
chr9:44803354-44881296	ENSMUSG00000002028	Kmt2a	protein_coding	6.36458	6.61067	7.17265	6.84529
chr9:44767907-44792714	ENSMUSG00000002031	Ift46	protein_coding	56.1238	47.7069	46.9241	50.1504
chr9:44793775-44799307	ENSMUSG00000002032	Tmem25	protein_coding	0.886701	0.607817	0.632717	0.528273
chr9:44969571-44980431	ENSMUSG00000002033	Cd3g	protein_coding	0	0	0	0
chr7:19508669-19516145	ENSMUSG00000002043	Trappc6a	protein_coding	30.0453	34.3291	38.0462	37.5418
chr11:78206745-78245987	ENSMUSG00000002052	Supt6	protein_coding	34.5714	39.2002	39.4733	39.1521
chr11:78301528-78322457	ENSMUSG00000002055	Spag5	protein_coding	28.9378	26.3627	24.7884	25.4506
chr11:78357576-78386558	ENSMUSG00000002057	Foxn1	protein_coding	0.0283071	0.0148206	0.00866895	0.0321151
chr11:78343481-78349164	ENSMUSG00000002058	Unc119	protein_coding	17.882	17.9981	17.1219	17.2981
chr11:78188429-78192193	ENSMUSG00000002059	Rab34	protein_coding	15.309	15.5154	16.3173	14.7338
chr11:78245745-78255496	ENSMUSG00000002064	Sdf2	protein_coding	21.1848	21.254	25.9146	23.7352
chr7:38097983-38107534	ENSMUSG00000002068	Ccne1	protein_coding	103.177	104.477	104.481	102.13
chr17:31944768-32034508	ENSMUSG00000002076	Hsf2bp	protein_coding	31.5586	28.0709	23.8779	26.2916
chr7:16309615-16318205	ENSMUSG00000002083	Bbc3	protein_coding	29.2298	31.2432	31.588	32.9059
chr2:91118143-91136516	ENSMUSG00000002100	Mybpc3	protein_coding	0.152401	0.115739	0.0627011	0.0812587
chr2:91054008-91066369	ENSMUSG00000002102	Psmc3	protein_coding	116.956	110.737	111.891	113.981
chr2:91202884-91214098	ENSMUSG00000002103	Acp2	protein_coding	4.28378	4.07528	5.50636	5.06684
chr2:91035619-91045729	ENSMUSG00000002104	Rapsn	protein_coding	0.386958	0.235695	0.372426	0.215489
chr2:91061790-91070417	ENSMUSG00000002105	Slc39a13	protein_coding	5.85309	5.36049	5.79922	5.23428
chr2:6539693-7509563	ENSMUSG00000002107	Celf2	protein_coding	2.43604	1.41199	0.945465	1.11272
chr2:91184060-91202834	ENSMUSG00000002108	Nr1h3	protein_coding	0.270254	0.587528	0.515559	0.218793
chr2:91211571-91236982	ENSMUSG00000002109	Ddb2	protein_coding	8.0384	8.97178	7.97203	9.03316
chr2:91082389-91115756	ENSMUSG00000002111	Spi1	protein_coding	0.783178	0.088855	0.180621	0.177078
chr11:4160349-4182541	ENSMUSG00000002129	Sf3a1	protein_coding	51.625	55.7116	53.3666	55.0631
chr10:127642985-127660957	ENSMUSG00000002147	Stat6	protein_coding	10.1497	9.75173	10.933	10.7325
chr8:83389866-83428552	ENSMUSG00000002190	Clgn	protein_coding	4.40769	5.74017	5.59214	5.24583
chr7:44572431-44586862	ENSMUSG00000002204	Napsa	protein_coding	1.18736	1.18651	1.34224	1.18565
chr7:44748412-44777515	ENSMUSG00000002205	Vrk3	protein_coding	22.8212	18.8993	21.6133	22.9627
chr7:24399618-24422778	ENSMUSG00000002210	Smg9	protein_coding	16.6919	16.73	14.9245	17.1238
chr5:27740079-27791691	ENSMUSG00000002221	Paxip1	protein_coding	26.366	24.0847	25.2024	29.1833
chr6:71388633-71440637	ENSMUSG00000002222	Rmnd5a	protein_coding	22.0485	21.1271	23.1991	22.2556
chr3:104794835-104818563	ENSMUSG00000002227	Mov10	protein_coding	51.6962	52.145	52.5807	50.8656
chr3:104781055-104786018	ENSMUSG00000002228	Ppm1j	protein_coding	25.733	30.7007	29.245	26.8824
chr3:104788374-104794459	ENSMUSG00000002233	Rhoc	protein_coding	84.9457	94.7041	98.2318	95.9788
chr5:87825685-87846387	ENSMUSG00000002240	Prr27	protein_coding	0	0	0	0
chr17:28331670-28350805	ENSMUSG00000002249	Tead3	protein_coding	2.38876	2.51116	2.52343	2.38872
chr17:28232753-28301469	ENSMUSG00000002250	Ppard	protein_coding	14.5838	16.0874	16.2628	17.2876
chr17:28207777-28228608	ENSMUSG00000002257	Def6	protein_coding	20.9055	20.2081	21.7533	21.2748
chr7:6703891-6730421	ENSMUSG00000002265	Peg3	protein_coding	4.9728	5.15632	5.13704	4.85054
chr7:6675442-6696450	ENSMUSG00000002266	Zim1	protein_coding	0.249487	0.28565	0.348407	0.162884
chr17:25794570-25797136	ENSMUSG00000002274	Metrn	protein_coding	18.2223	16.9012	14.5147	15.8808
chr17:25579173-25662826	ENSMUSG00000002279	Lmf1	protein_coding	10.7874	10.0538	10.107	10.1819
chr17:25773775-25783332	ENSMUSG00000002280	Narfl	protein_coding	12.0334	13.0326	18.371	10.6517
chr17:33773749-33781575	ENSMUSG00000002289	Angptl4	protein_coding	6.99104	6.2281	4.85279	4.36921
chr5:8396972-8422716	ENSMUSG00000002297	Dbf4	protein_coding	64.7832	69.6242	71.8705	69.8982
chr17:33909413-33915589	ENSMUSG00000002307	Daxx	protein_coding	41.2469	49.2946	52.0093	47.1669
chr17:33843090-33849774	ENSMUSG00000002308	Cd320	protein_coding	30.9578	27.5727	23.5548	25.7128
chr14:55625399-55637895	ENSMUSG00000002319	Ipo4	protein_coding	34.8261	32.8111	32.3541	33.9246
chr14:55635964-55643806	ENSMUSG00000002320	Tm9sf1	protein_coding	17.0816	16.5377	17.542	18.977
chr14:55618036-55625395	ENSMUSG00000002324	Rec8	protein_coding	8.75019	9.19807	14.3538	10.4495
chr14:55603570-55610030	ENSMUSG00000002325	Irf9	protein_coding	4.62947	4.48169	4.63682	4.63253
chr14:55672234-55678750	ENSMUSG00000002326	Gmpr2	protein_coding	13.2051	12.4606	13.2659	14.0137
chr14:55657878-55660508	ENSMUSG00000002329	Mdp1	protein_coding	18.0878	17.9374	19.8316	19.6769
chr14:55739019-55745690	ENSMUSG00000002332	Dhrs1	protein_coding	31.0772	23.651	25.8853	28.5819
chr8:70093084-70120873	ENSMUSG00000002341	Ncan	protein_coding	1.22072	1.89863	1.91434	1.95652
chr8:70172355-70183681	ENSMUSG00000002342	Tmem161a	protein_coding	38.4879	32.2506	28.6176	26.6471
chr8:70220171-70234466	ENSMUSG00000002343	Armc6	protein_coding	12.1419	11.2889	9.70801	10.4181
chr8:70139498-70167488	ENSMUSG00000002345	2310045N01Rik	protein_coding	27.6242	32.6668	33.5735	31.7658
chr8:70184339-70212305	ENSMUSG00000002346	Slc25a42	protein_coding	4.68944	4.89154	4.22145	5.0198
chr17:5841327-5931033	ENSMUSG00000002365	Snx9	protein_coding	14.5796	15.0712	14.8825	14.6659
chr17:56673224-56711769	ENSMUSG00000002372	Ranbp3	protein_coding	42.919	41.6363	42.9079	41.4633
chr17:56717761-56724248	ENSMUSG00000002379	Ndufa11	protein_coding	19.9799	18.5123	18.9429	18.2411
chr4:123105164-123132099	ENSMUSG00000002384	Bmp8b	protein_coding	1.23087	0.729789	0.546854	0.314816
chr8:71374122-71381960	ENSMUSG00000002393	Nr2f6	protein_coding	23.7088	26.6066	21.9944	22.9173
chr8:71366847-71369732	ENSMUSG00000002395	Use1	protein_coding	71.5965	77.0225	77.3803	71.6927
chr8:71371297-71379361	ENSMUSG00000002396	Ocel1	protein_coding	3.53349	2.87248	3.06622	3.08052
chr7:28179468-28187294	ENSMUSG00000002409	Dyrk1b	protein_coding	3.75551	2.3966	2.82397	3.25053
chr6:39603236-39725463	ENSMUSG00000002413	Braf	protein_coding	5.88046	6.51896	7.47081	7.52144
chr6:39592573-39603382	ENSMUSG00000002416	Ndufb2	protein_coding	141.007	132.444	143.23	143.415
chr3:20057810-20118490	ENSMUSG00000002428	Hltf	protein_coding	14.3939	15.5179	16.3826	13.1929
chr2:181591867-181655660	ENSMUSG00000002455	Prpf6	protein_coding	36.0215	37.6821	40.9575	40.0491
chr2:181688418-181693977	ENSMUSG00000002458	Rgs19	protein_coding	20.0893	22.1403	21.4042	21.3396
chr1:4909575-5070285	ENSMUSG00000002459	Rgs20	protein_coding	1.66176	2.53357	2.20392	2.45464
chr18:10644410-10706771	ENSMUSG00000002475	Abhd3	protein_coding	0.917351	0.619004	0.703155	0.579422
chr18:10617795-10628230	ENSMUSG00000002477	Snrpd1	protein_coding	149.277	143.667	162.433	161.769
chr5:114707759-114722327	ENSMUSG00000002486	Tchp	protein_coding	5.76636	6.01685	5.89175	6.26089
chr16:89787110-89980080	ENSMUSG00000002489	Tiam1	protein_coding	8.28313	8.83105	7.33804	8.67328
chr17:24595936-24632629	ENSMUSG00000002496	Tsc2	protein_coding	16.6473	15.9736	14.8989	15.2811
chr17:24727819-24736143	ENSMUSG00000002500	Rpl3l	protein_coding	1.68637	1.00861	0.733187	1.58175
chr17:24639281-24650305	ENSMUSG00000002504	Slc9a3r2	protein_coding	7.49717	6.55445	5.64581	5.44755
chr15:76070183-76080946	ENSMUSG00000002524	Puf60	protein_coding	91.7013	88.4297	88.4353	88.4971
chr2:32287383-32307921	ENSMUSG00000002546	Golga2	protein_coding	11.184	9.93571	10.3429	9.01127
chr2:32255001-32260159	ENSMUSG00000002550	Uck1	protein_coding	20.0312	19.9703	19.2835	19.2394
chr12:40059768-40134228	ENSMUSG00000002565	Scin	protein_coding	0.0517063	0.111244	0.0347422	0
chr10:128630842-128645991	ENSMUSG00000002578	Ikzf4	protein_coding	0.672237	0.656022	0.440011	0.601708
chr11:98437707-98438991	ENSMUSG00000002580	Mien1	protein_coding	39.5289	31.3558	32.7202	33.0874
chr6:5168089-5193946	ENSMUSG00000002588	Pon1	protein_coding	0	0	0	0.0868465
chr7:25757272-25788705	ENSMUSG00000002602	Axl	protein_coding	1.2073	1.29685	1.03218	0.950389
chr7:25687001-25705077	ENSMUSG00000002603	Tgfb1	protein_coding	3.9951	5.26337	5.31508	5.07419
chr7:25711105-25719088	ENSMUSG00000002608	Ccdc97	protein_coding	16.8537	15.5396	17.8274	18.0887
chr17:23173868-23193252	ENSMUSG00000002617	Zfp40	protein_coding	1.24001	1.66213	1.97195	1.93998
chr17:32321424-32350581	ENSMUSG00000002625	Akap8l	protein_coding	18.5788	20.0555	22.777	21.5236
chr5:28456814-28467256	ENSMUSG00000002633	Shh	protein_coding	0	0.0109939	0	0.0244443
chr7:34184498-34196661	ENSMUSG00000002635	Pdcd2l	protein_coding	41.1848	38.8376	41.3967	41.3475
chr17:57003404-57011288	ENSMUSG00000002658	Gtf2f1	protein_coding	51.459	51.9081	55.0052	55.019
chr17:56990263-56996371	ENSMUSG00000002660	Clpp	protein_coding	57.8498	58.5855	59.3444	56.1775
chr17:56997338-56999322	ENSMUSG00000002661	Alkbh7	protein_coding	27.1506	29.6301	26.4235	27.0433
chr17:56999456-57000018	ENSMUSG00000002664	Pspn	protein_coding	0.125696	0	0	0.292946
chr17:57066055-57078510	ENSMUSG00000002668	Dennd1c	protein_coding	0.76524	0.813799	0.831456	0.762982
chr12:81573556-81595008	ENSMUSG00000002679	Med6	protein_coding	41.0622	38.8628	45.5466	45.2078
chr12:50341230-50649223	ENSMUSG00000002688	Prkd1	protein_coding	0.473533	0.319038	0.157283	0.133296
chr11:34046919-34092295	ENSMUSG00000002699	Lcp2	protein_coding	0	0	0	0
chr2:166906039-166946389	ENSMUSG00000002718	Cse1l	protein_coding	65.6081	65.2994	71.5769	63.1949
chr2:145902098-145916425	ENSMUSG00000002728	Naa20	protein_coding	62.2508	57.1335	63.8616	60.2069
chr2:76629897-76648015	ENSMUSG00000002731	Prkra	protein_coding	10.1329	9.1461	10.4164	10.1246
chr2:76663043-76673116	ENSMUSG00000002732	Fkbp7	protein_coding	3.74076	2.49286	2.75993	4.03906
chr2:76675280-76696828	ENSMUSG00000002733	Plekha3	protein_coding	14.6949	12.6553	14.5869	14.547
chr11:5955692-5967780	ENSMUSG00000002741	Ykt6	protein_coding	51.1793	46.7136	44.2376	45.0563
chr5:135187263-135246129	ENSMUSG00000002748	Baz1b	protein_coding	25.63	27.5148	26.6554	26.4747
chr17:46711462-46725541	ENSMUSG00000002763	Pex6	protein_coding	15.0867	16.6037	18.2711	16.7937
chr17:46646228-46650139	ENSMUSG00000002767	Mrpl2	protein_coding	91.8375	89.6315	96.2019	96.5497
chr17:46681136-46683105	ENSMUSG00000002768	Mea1	protein_coding	45.9477	40.4501	42.8319	44.7394
chr17:46725663-46729168	ENSMUSG00000002769	Gnmt	protein_coding	3.92703	3.03642	0.989903	0.70755
chr7:45831882-45870928	ENSMUSG00000002771	Grin2d	protein_coding	1.24054	0.689024	0.274996	0.261165
chr7:45872771-45883731	ENSMUSG00000002778	Kdelr1	protein_coding	45.6783	50.1585	48.2751	51.3606
chr7:45896940-45917413	ENSMUSG00000002781	Tmem143	protein_coding	11.9774	12.3225	11.9554	10.1572
chr17:32076082-32107350	ENSMUSG00000002791	Pdxk-ps	transcribed_unprocessed_pseudogene	0.0562387	0	0.0123126	0.0303659
chr6:54982579-54992950	ENSMUSG00000002797	Ggct	protein_coding	12.3912	13.7791	12.4411	12.1127
chr12:112908589-112929495	ENSMUSG00000002799	Jag2	protein_coding	11.3536	10.94	9.33667	9.13648
chr12:112976481-112978930	ENSMUSG00000002803	Btbd6	protein_coding	7.28439	6.89962	7.07893	6.33089
chr12:112934732-112942118	ENSMUSG00000002804	Nudt14	protein_coding	26.2683	24.8944	24.9437	24.117
chr13:19591708-19619830	ENSMUSG00000002808	Epdr1	protein_coding	5.61733	5.38588	4.58359	5.57935
chr11:60714122-60727263	ENSMUSG00000002812	Flii	protein_coding	22.111	19.2745	27.1708	27.1529
chr11:60740057-60777365	ENSMUSG00000002814	Top3a	protein_coding	9.08565	9.10708	9.78842	9.81415
chr9:21265298-21274368	ENSMUSG00000002820	Atg4d	protein_coding	14.524	15.3635	14.7368	14.2931
chr9:21411836-21420277	ENSMUSG00000002825	Qtrt1	protein_coding	27.2438	28.8199	27.1437	24.1195
chr17:56100590-56109803	ENSMUSG00000002831	Plin4	protein_coding	0.0827772	0.123376	0.0709646	0.0628119
chr17:56079656-56100596	ENSMUSG00000002833	Hdgfrp2	protein_coding	45.6016	45.5138	44.7835	44.1577
chr17:56040415-56068026	ENSMUSG00000002835	Chaf1a	protein_coding	29.8741	29.1076	29.4493	30.7126
chr16:38445398-38452689	ENSMUSG00000002844	Adprh	protein_coding	59.6613	58.0074	59.3387	61.7339
chr16:38558697-38592162	ENSMUSG00000002845	Tmem39a	protein_coding	106.183	100.042	96.6682	101.536
chr16:38498346-38522663	ENSMUSG00000002846	Timmdc1	protein_coding	14.7117	14.3594	14.5221	13.1082
chr16:38396118-38433145	ENSMUSG00000002847	Pla1a	protein_coding	0.541271	0.38137	0.413563	0.2193
chr6:88883474-88898780	ENSMUSG00000002870	Mcm2	protein_coding	147.397	148.894	145.428	149.096
chr6:88902250-88912238	ENSMUSG00000002871	Tpra1	protein_coding	13.4901	9.01612	12.3149	13.3167
chr1:52457293-52500679	ENSMUSG00000002881	Nab1	protein_coding	3.44528	2.99465	3.26424	3.19542
chr8:83723250-83741326	ENSMUSG00000002885	Adgre5	protein_coding	27.2035	22.7746	26.3377	23.9509
chr6:120463196-120483727	ENSMUSG00000002897	Il17ra	protein_coding	2.07553	2.03154	1.85848	1.8776
chr12:31265233-31329644	ENSMUSG00000002900	Lamb1	protein_coding	71.9182	69.699	66.838	65.0794
chr8:70842048-70857008	ENSMUSG00000002908	Kcnn1	protein_coding	1.18239	1.20203	1.06086	1.23172
chr8:70835154-70839720	ENSMUSG00000002910	Arrdc2	protein_coding	8.78095	7.9402	7.47116	7.89214
chr6:56017514-56032688	ENSMUSG00000002930	Ppp1r17	protein_coding	0	0	0	0
chr5:17781689-17888801	ENSMUSG00000002944	Cd36	protein_coding	0.0232241	0	0.0111203	0
chr8:4238739-4251423	ENSMUSG00000002948	Map2k7	protein_coding	35.7888	39.5361	35.9221	34.2541
chr8:4259730-4275913	ENSMUSG00000002949	Timm44	protein_coding	62.9468	59.5795	64.2775	67.9655
chr7:141562172-141633011	ENSMUSG00000002957	Ap2a2	protein_coding	40.0019	37.2435	38.2165	37.9166
chr7:44857138-44862992	ENSMUSG00000002963	Pnkp	protein_coding	16.3059	17.5472	17.3635	14.6421
chr7:44879390-44892397	ENSMUSG00000002968	Med25	protein_coding	41.7011	42.2286	41.3588	43.8704
chr7:19756130-19771016	ENSMUSG00000002980	Bcam	protein_coding	64.3107	62.4613	64.2012	65.213
chr7:19631580-19665030	ENSMUSG00000002981	Clptm1	protein_coding	18.2131	17.6833	17.6144	17.2843
chr7:19606216-19629438	ENSMUSG00000002983	Relb	protein_coding	7.2459	6.07526	5.80576	6.04966
chr7:19701312-19715438	ENSMUSG00000002984	Tomm40	protein_coding	144.266	145.296	143.355	143.613
chr7:19696108-19699166	ENSMUSG00000002985	Apoe	protein_coding	706.661	676.179	733.608	678.565
chr7:19671578-19681423	ENSMUSG00000002992	Apoc2	protein_coding	0.162119	0.143847	0.518239	0.405183
chr12:31926253-31950535	ENSMUSG00000002996	Hbp1	protein_coding	23.6386	22.7248	25.697	26.4041
chr12:31958475-32061296	ENSMUSG00000002997	Prkar2b	protein_coding	1.05821	1.07132	0.900575	0.522425
chr6:134920400-134925513	ENSMUSG00000003031	Cdkn1b	protein_coding	13.8039	14.9666	15.2648	15.9397
chr4:55527142-55532466	ENSMUSG00000003032	Klf4	protein_coding	131.067	146.355	125.043	140.719
chr8:72240017-72257385	ENSMUSG00000003033	Ap1m1	protein_coding	27.5958	26.45	25.2264	28.8362
chr8:72161199-72183904	ENSMUSG00000003037	Rab8a	protein_coding	38.1205	43.9762	44.3662	45.5744
chr4:133964737-133968650	ENSMUSG00000003038	Hmgn2	protein_coding	86.9912	87.6283	91.7064	86.6724
chr8:72219729-72223764	ENSMUSG00000003039	Fam32a	protein_coding	41.5353	42.194	45.4753	45.7127
chr1:135253574-135258568	ENSMUSG00000003051	Elf3	protein_coding	23.9731	21.366	18.1958	22.578
chr19:39269404-39330713	ENSMUSG00000003053	Cyp2c29	protein_coding	0.0200723	0.018969	0	0
chr13:19357675-19395795	ENSMUSG00000003062	Stard3nl	protein_coding	39.44	39.4291	38.6348	37.2151
chr10:80115802-80130682	ENSMUSG00000003068	Stk11	protein_coding	37.3429	39.8695	41.1915	41.8453
chr10:80179481-80190010	ENSMUSG00000003070	Efna2	protein_coding	4.79174	5.40793	3.93386	3.83049
chr10:80138631-80145818	ENSMUSG00000003072	Atp5d	protein_coding	184.251	186.3	190.681	183.144
chr7:17004639-17027924	ENSMUSG00000003099	Ppp5c	protein_coding	81.9956	76.8478	84.2711	74.5737
chr11:98203058-98278504	ENSMUSG00000003119	Cdk12	protein_coding	18.55	17.8661	17.257	19.0505
chr7:25379526-25398710	ENSMUSG00000003123	Lipe	protein_coding	3.20353	2.92177	2.85363	3.26412
chr9:45965310-45984871	ENSMUSG00000003131	Pafah1b2	protein_coding	14.0375	14.0183	14.832	14.455
chr1:39371491-39478755	ENSMUSG00000003134	Tbc1d8	protein_coding	4.67109	5.41108	4.85363	5.8468
chr1:39534991-39546889	ENSMUSG00000003135	Cnot11	protein_coding	22.2579	20.1693	21.8357	23.6499
chr6:122727808-122801640	ENSMUSG00000003153	Slc2a3	protein_coding	453.059	440.534	390.121	407.26
chr6:122819913-122845366	ENSMUSG00000003154	Foxj2	protein_coding	2.65815	2.346	2.06049	2.34058
chr5:8046077-8069379	ENSMUSG00000003161	Sri	protein_coding	23.6679	22.4648	23.3444	24.3278
chr16:17839481-17894145	ENSMUSG00000003166	Dgcr2	protein_coding	19.9446	19.6035	19.7751	20.0783
chr6:121007240-121081609	ENSMUSG00000003178	Mical3	protein_coding	6.81969	5.12203	4.58788	4.3788
chr7:44997647-45002848	ENSMUSG00000003184	Irf3	protein_coding	20.227	17.6115	16.8056	17.7602
chr7:44991221-44998712	ENSMUSG00000003190	Bcl2l12	protein_coding	13.6328	16.9748	15.1642	17.7281
chr17:55892119-55898928	ENSMUSG00000003198	Zfp959	protein_coding	1.92431	2.1307	3.14574	2.72664
chr17:56005710-56016790	ENSMUSG00000003199	Mpnd	protein_coding	44.2271	40.4793	39.1833	40.9326
chr17:56016752-56036637	ENSMUSG00000003200	Sh3gl1	protein_coding	43.3762	44.4479	44.4906	42.4034
chr17:55952622-55957021	ENSMUSG00000003206	Ebi3	protein_coding	0.411764	0.142172	0.441821	0.377933
chr17:55959186-55967949	ENSMUSG00000003208	Ccdc94	protein_coding	8.41061	7.8665	8.81106	9.11361
chr10:58446851-58494155	ENSMUSG00000003226	Ranbp2	protein_coding	17.7773	18.1013	19.7583	20.4378
chr10:58600788-58675654	ENSMUSG00000003227	Edar	protein_coding	0.0178342	0	0	0.0091632
chr19:60889748-61092553	ENSMUSG00000003228	Grk5	protein_coding	1.21593	1.46589	1.24316	1.17052
chr16:20516981-20532520	ENSMUSG00000003233	Dvl3	protein_coding	11.5997	12.3388	12.1655	12.5002
chr16:20548576-20561379	ENSMUSG00000003234	Abcf3	protein_coding	16.3756	15.5072	17.1318	17.7279
chr16:20498816-20509955	ENSMUSG00000003235	Eif2b5	protein_coding	48.0382	48.0649	48.0704	46.0918
chr7:45806636-45814581	ENSMUSG00000003269	Cyth2	protein_coding	40.9559	40.6373	34.7465	33.6133
chr7:45729982-45759612	ENSMUSG00000003271	Sult2b1	protein_coding	3.42403	3.48759	1.59992	2.04437
chr7:45699842-45704682	ENSMUSG00000003273	Car11	protein_coding	3.30141	3.30868	2.74022	2.52195
chr17:69969072-70821413	ENSMUSG00000003279	Dlgap1	protein_coding	0.37699	0.149569	0.240241	0.267626
chr4:3900995-3938423	ENSMUSG00000003282	Plag1	protein_coding	1.85931	3.56863	3.23005	2.95024
chr2:153108467-153151441	ENSMUSG00000003283	Hck	protein_coding	21.6822	17.8578	14.133	16.5241
chr9:21002736-21008835	ENSMUSG00000003299	Mrpl4	protein_coding	65.0774	67.8793	67.5241	68.0005
chr9:21229729-21239332	ENSMUSG00000003308	Keap1	protein_coding	14.5076	15.1632	14.4116	15.3354
chr9:21295456-21312333	ENSMUSG00000003309	Ap1m2	protein_coding	12.3453	11.1536	10.4075	11.1372
chr8:111154420-111259216	ENSMUSG00000003316	Glg1	protein_coding	40.7784	46.6339	45.9407	45.8854
chr10:80519584-80539124	ENSMUSG00000003341	Atp8b3	protein_coding	0.747032	0.492213	0.456512	0.649157
chr10:80642616-80657071	ENSMUSG00000003344	Btbd2	protein_coding	53.9126	46.5674	49.5802	51.5859
chr10:80622779-80640771	ENSMUSG00000003345	Csnk1g2	protein_coding	57.5515	56.5498	58.0281	57.6166
chr10:80583653-80590341	ENSMUSG00000003346	Abhd17a	protein_coding	47.4885	45.0243	40.7888	43.0511
chr10:80685255-80701820	ENSMUSG00000003348	Mob3a	protein_coding	11.5061	12.0479	11.3229	10.9533
chr15:98632219-98644530	ENSMUSG00000003352	Cacnb3	protein_coding	13.9167	15.144	15.5978	14.4389
chr15:98708206-98723326	ENSMUSG00000003354	Ccdc65	protein_coding	0.849685	0.717656	0.562331	0.499057
chr15:98724372-98728198	ENSMUSG00000003355	Fkbp11	protein_coding	30.5511	28.7255	25.6268	28.6883
chr15:98645133-98662889	ENSMUSG00000003360	Ddx23	protein_coding	54.141	55.1772	53.5237	56.5894
chr7:27531999-27553218	ENSMUSG00000003363	Pld3	protein_coding	29.5673	25.5427	25.6177	26.5847
chr7:25009852-25072369	ENSMUSG00000003378	Grik5	protein_coding	5.07455	5.61702	5.19356	6.10596
chr7:24897380-24902197	ENSMUSG00000003379	Cd79a	protein_coding	2.79514	0.734252	0.321692	0.338091
chr7:24969749-24972728	ENSMUSG00000003380	Rabac1	protein_coding	98.2643	102.421	96.111	99.5611
chr3:87525406-87540156	ENSMUSG00000003382	Etv3	protein_coding	4.94609	4.24954	4.61032	4.45249
chr9:22003034-22014219	ENSMUSG00000003402	Prkcsh	protein_coding	85.2699	82.5972	82.3414	84.1841
chr9:22015004-22052023	ENSMUSG00000003410	Elavl3	protein_coding	4.0472	3.89431	2.67539	3.13314
chr4:108879062-108943324	ENSMUSG00000003411	Rab3b	protein_coding	2.87907	1.43706	1.51009	1.38236
chr2:13651020-13794064	ENSMUSG00000003418	St8sia6	protein_coding	0.502446	0.106966	0.12884	0.188733
chr7:45092992-45103822	ENSMUSG00000003420	Fcgrt	protein_coding	3.38621	2.73826	2.22121	2.73306
chr7:45062428-45078503	ENSMUSG00000003421	Nosip	protein_coding	52.9763	55.9543	52.6076	57.4445
chr7:45154302-45160069	ENSMUSG00000003423	Pih1d1	protein_coding	41.9742	38.9318	43.9216	39.068
chr7:45122387-45124389	ENSMUSG00000003429	Rps11	protein_coding	2070.52	1990.58	2080	1941.33
chr7:28314897-28338719	ENSMUSG00000003435	Supt5	protein_coding	63.7899	61.6475	60.6793	61.3516
chr7:28293552-28302238	ENSMUSG00000003436	Dll3	protein_coding	3.13474	2.43822	1.31543	1.1764
chr7:28392950-28399388	ENSMUSG00000003437	Paf1	protein_coding	33.1914	35.1612	35.6697	34.6195
chr7:28305515-28312072	ENSMUSG00000003438	Timm50	protein_coding	56.9745	58.7796	56.668	58.5707
chr7:28386145-28392708	ENSMUSG00000003444	Med29	protein_coding	17.1455	16.1825	18.0612	19.1207
chr6:149408983-149563329	ENSMUSG00000003452	Bicd1	protein_coding	1.33683	2.03919	1.53104	2.2476
chr1:172066012-172082795	ENSMUSG00000003458	Ncstn	protein_coding	20.5213	20.8517	22.1784	22.5649
chr1:172126754-172136493	ENSMUSG00000003464	Pex19	protein_coding	35.6872	38.4302	36.4627	37.8533
chr14:70457475-70468832	ENSMUSG00000003469	Phyhip	protein_coding	2.58469	2.44851	2.18556	2.25672
chr6:55090048-55133016	ENSMUSG00000003476	Crhr2	protein_coding	0.145156	0.243112	0.100671	0.066965
chr6:55170625-55175043	ENSMUSG00000003477	Inmt	protein_coding	0	0	0	0
chr8:71988481-72009626	ENSMUSG00000003484	Cyp4f18	protein_coding	0	0	0	0
chr6:29200433-29216364	ENSMUSG00000003500	Impdh1	protein_coding	33.4829	25.0767	21.8259	25.1896
chr7:18345421-18355009	ENSMUSG00000003505	Psg18	protein_coding	0	0	0	0
chr11:101971142-101987013	ENSMUSG00000003518	Dusp3	protein_coding	5.84628	7.47542	4.98032	5.79813
chr16:18060356-18090203	ENSMUSG00000003526	Prodh	protein_coding	10.9444	8.70803	7.4965	9.43334
chr16:17900710-17911348	ENSMUSG00000003527	Dgcr14	protein_coding	8.96459	8.64896	8.49984	9.96541
chr16:17925210-17928219	ENSMUSG00000003528	Slc25a1	protein_coding	58.201	52.1096	46.7197	45.8824
chr16:18052859-18071632	ENSMUSG00000003531	Dgcr6	protein_coding	25.7244	28.3151	27.8258	27.2312
chr17:35681566-35704621	ENSMUSG00000003534	Ddr1	protein_coding	7.9096	7.36114	6.6717	6.63181
chr17:35821683-35822923	ENSMUSG00000003541	Ier3	protein_coding	7.7747	7.57737	6.30117	6.35772
chr7:19302720-19310045	ENSMUSG00000003545	Fosb	protein_coding	0.083371	0.0620491	0.0613711	0.0269829
chr17:46630630-46645144	ENSMUSG00000003546	Klc4	protein_coding	10.618	8.74718	8.5478	8.73071
chr7:19344777-19356524	ENSMUSG00000003549	Ercc1	protein_coding	21.5283	19.1202	21.8025	17.4876
chr19:46667164-46672974	ENSMUSG00000003555	Cyp17a1	protein_coding	0	0	0	0
chr19:46707442-46741095	ENSMUSG00000003559	As3mt	protein_coding	7.51662	8.56769	8.99216	9.77408
chr8:70282826-70294361	ENSMUSG00000003573	Homer3	protein_coding	23.4179	23.8072	27.6269	26.2201
chr8:70382354-70439579	ENSMUSG00000003575	Crtc1	protein_coding	5.89214	5.06794	4.72511	5.47252
chr11:4135201-4141172	ENSMUSG00000003581	Rnf215	protein_coding	4.32592	5.24197	4.37115	4.59065
chr11:4097038-4123415	ENSMUSG00000003585	Sec14l2	protein_coding	3.37888	2.86531	2.2668	2.265
chr2:112492963-112634573	ENSMUSG00000003604	Aven	protein_coding	34.7263	33.2763	28.8726	32.2414
chr3:19957053-20009145	ENSMUSG00000003617	Cp	protein_coding	0.007095	0	0	0.0223553
chr5:8966032-8997324	ENSMUSG00000003623	Crot	protein_coding	8.99556	7.67863	7.21594	7.39079
chr4:133847289-133887797	ENSMUSG00000003644	Rps6ka1	protein_coding	73.1009	71.0583	61.719	60.4454
chr8:110142538-110168206	ENSMUSG00000003657	Calb2	protein_coding	0.520394	0.331503	0.0959716	0.265428
chr2:127208385-127240451	ENSMUSG00000003660	Snrnp200	protein_coding	68.6432	70.6888	68.7941	69.4874
chr2:127240937-127247816	ENSMUSG00000003662	Ciao1	protein_coding	30.2875	30.31	29.8551	29.9472
chr17:17843327-17855188	ENSMUSG00000003665	Has1	protein_coding	0.109682	0.0634451	0	0.050767
chr19:8772521-8786417	ENSMUSG00000003680	Taf6l	protein_coding	22.2512	20.0138	18.1427	20.2065
chr1:121304352-121332589	ENSMUSG00000003721	Insig2	protein_coding	11.3588	13.3296	11.2006	11.9177
chr4:129643979-129672767	ENSMUSG00000003731	Kpna6	protein_coding	26.4955	27.3613	29.9635	27.457
chr10:53904787-54075796	ENSMUSG00000003746	Man1a	protein_coding	1.02473	0.928017	0.785427	0.693672
chr7:27207171-27228628	ENSMUSG00000003752	Itpkc	protein_coding	5.47361	4.03226	4.58602	4.8952
chr7:27233022-27262252	ENSMUSG00000003762	Adck4	protein_coding	6.49993	6.40667	5.75021	6.03604
chr18:34598614-34624601	ENSMUSG00000003778	Brd8	protein_coding	43.6039	44.7791	47.5164	42.992
chr18:34624623-34633265	ENSMUSG00000003779	Kif20a	protein_coding	52.0071	50.4417	48.3032	48.7818
chr8:84856988-84869257	ENSMUSG00000003808	Farsa	protein_coding	94.1735	92.3965	89.9089	87.4618
chr8:84886392-84893921	ENSMUSG00000003809	Gcdh	protein_coding	46.0905	37.143	44.4908	38.5851
chr4:116306761-116464183	ENSMUSG00000003810	Mast2	protein_coding	14.9997	15.6214	14.2552	16.1039
chr8:84908559-84922915	ENSMUSG00000003812	Dnase2a	protein_coding	18.6685	17.946	19.0392	19.6076
chr8:84834018-84840665	ENSMUSG00000003813	Rad23a	protein_coding	76.7656	87.8504	86.8397	88.3392
chr8:84841849-84846934	ENSMUSG00000003814	Calr	protein_coding	431.758	406.034	395.34	392.139
chr8:84872110-84888221	ENSMUSG00000003824	Syce2	protein_coding	112.636	103.913	100.513	100.3
chr8:107293469-107379517	ENSMUSG00000003847	Nfat5	protein_coding	10.1642	12.5641	11.8938	12.7733
chr8:107412485-107425051	ENSMUSG00000003848	Nob1	protein_coding	77.9973	83.7869	89.4892	82.9034
chr8:107388224-107403206	ENSMUSG00000003849	Nqo1	protein_coding	33.4849	31.7532	35.7544	36.9731
chr7:45339125-45367019	ENSMUSG00000003863	Ppfia3	protein_coding	3.30463	3.09322	2.52321	2.74231
chr7:45434843-45456619	ENSMUSG00000003865	Gys1	protein_coding	35.0956	36.5798	29.8302	33.9108
chr7:45421851-45438096	ENSMUSG00000003868	Ruvbl2	protein_coding	241.577	237.465	224.219	220.497
chr7:45367890-45370583	ENSMUSG00000003872	Lin7b	protein_coding	3.43215	1.6231	2.82024	1.98196
chr7:45461694-45466898	ENSMUSG00000003873	Bax	protein_coding	303.565	310.032	322.726	312.071
chr15:9506160-9529876	ENSMUSG00000003882	Il7r	protein_coding	0	0	0	0
chr10:71225463-71238280	ENSMUSG00000003923	Tfam	protein_coding	59.4001	48.2903	55.535	55.5864
chr17:33329341-33358878	ENSMUSG00000003929	Zfp81	protein_coding	2.68888	2.19997	2.5879	2.58239
chr11:69554091-69560205	ENSMUSG00000003934	Efnb3	protein_coding	1.49342	1.37082	1.50696	1.39004
chr11:90187683-90278589	ENSMUSG00000003948	Mmd	protein_coding	4.83426	5.05549	5.19738	5.37785
chr11:90336535-90390895	ENSMUSG00000003949	Hlf	protein_coding	0.281718	0.368835	0.241692	0.170798
chr16:36043843-36071515	ENSMUSG00000003955	Fam162a	protein_coding	201.603	187.18	196.652	197.968
chr15:76904070-76906318	ENSMUSG00000003970	Rpl8	protein_coding	2607.88	2614.52	2517.56	2405.82
chr5:9485540-9725170	ENSMUSG00000003974	Grm3	protein_coding	0	0	0	0
chr13:91460282-91703429	ENSMUSG00000003992	Ssbp2	protein_coding	3.80507	3.58117	3.77474	2.07996
chr11:26386134-26471876	ENSMUSG00000004018	Fancl	protein_coding	11.9595	11.5051	10.6671	10.7601
chr1:158245268-158356326	ENSMUSG00000004031	Brinp2	protein_coding	0.143822	0.0825618	0.0771502	0.0428259
chr3:107895820-107898686	ENSMUSG00000004032	Gstm5	protein_coding	7.62192	6.4763	4.22058	4.88701
chr3:107926333-107931817	ENSMUSG00000004035	Gstm7	protein_coding	1.61369	1.70383	2.01538	1.5275
chr3:107963695-107969283	ENSMUSG00000004038	Gstm3	protein_coding	1.76374	0.65935	0.510528	1.01059
chr11:100885097-100939540	ENSMUSG00000004040	Stat3	protein_coding	32.1761	28.6546	26.3814	27.5923
chr11:100859350-100885169	ENSMUSG00000004043	Stat5a	protein_coding	2.09952	1.59771	1.72157	1.10182
chr11:100956732-100970887	ENSMUSG00000004044	Ptrf	protein_coding	17.1916	18.0569	17.5888	17.1516
chr19:5689130-5702862	ENSMUSG00000004054	Map3k11	protein_coding	9.24414	9.22434	10.2704	10.1685
chr7:27591551-27640826	ENSMUSG00000004056	Akt2	protein_coding	31.7188	28.9703	28.4993	30.4652
chr16:4639988-4707695	ENSMUSG00000004069	Dnaja3	protein_coding	30.9469	29.5795	29.2338	28.9456
chr16:4726360-4766742	ENSMUSG00000004070	Hmox2	protein_coding	26.0423	28.2668	29.7677	28.5044
chr16:4750347-4790292	ENSMUSG00000004071	Cdip1	protein_coding	16.4259	17.5575	17.8548	18.8729
chr2:72285636-72442610	ENSMUSG00000004085	Zak	protein_coding	6.40855	6.19176	7.12615	5.64346
chr9:14500616-14510577	ENSMUSG00000004096	Cwc15	protein_coding	73.4472	82.5382	85.2968	82.4682
chr9:20770049-20815067	ENSMUSG00000004098	Col5a3	protein_coding	2.49873	2.04048	1.97867	1.96832
chr9:20907205-20959888	ENSMUSG00000004099	Dnmt1	protein_coding	66.8547	66.1193	66.8438	67.9153
chr9:20888174-20892178	ENSMUSG00000004100	Ppan	protein_coding	132.466	133.701	121.045	128.735
chr2:33216068-33247717	ENSMUSG00000004105	Angptl2	protein_coding	0.634132	0.525947	0.598553	0.652427
chr1:154390730-154884501	ENSMUSG00000004110	Cacna1e	protein_coding	0.0072645	0.0022856	0.00230854	0.00254421
chr2:24603886-24763152	ENSMUSG00000004113	Cacna1b	protein_coding	0.941492	0.987197	1.36626	1.26301
chr3:138143447-138159821	ENSMUSG00000004127	Trmt10a	protein_coding	11.1217	11.8694	11.5106	11.5698
chr12:38779379-38868215	ENSMUSG00000004151	Etv1	protein_coding	5.09448	7.48301	6.03044	5.75926
chr15:76660640-76668196	ENSMUSG00000004187	Kifc2	protein_coding	2.9053	2.48366	3.10763	3.11339
chr10:60277626-60302597	ENSMUSG00000004207	Psap	protein_coding	99.6525	101.869	104.017	107.58
chrX:74393289-74453854	ENSMUSG00000004221	Ikbkg	protein_coding	7.87012	6.53641	8.77288	6.69017
chr19:44756044-44837871	ENSMUSG00000004231	Pax2	protein_coding	0.0920403	0.0100315	0.0431775	0.0664743
chr3:99141067-99239186	ENSMUSG00000004233	Wars2	protein_coding	2.25687	2.05299	2.27325	2.10659
chr6:124739188-124756524	ENSMUSG00000004263	Atn1	protein_coding	17.5508	16.9731	18.3829	17.5025
chr6:124712335-124716950	ENSMUSG00000004264	Phb2	protein_coding	280.448	281.207	275.934	273.737
chr6:124720706-124738714	ENSMUSG00000004266	Ptpn6	protein_coding	16.3553	12.7538	9.09129	9.81461
chr6:124760052-124769673	ENSMUSG00000004267	Eno2	protein_coding	6.83361	4.68812	3.70057	4.5419
chr6:124704380-124712178	ENSMUSG00000004268	Emg1	protein_coding	145.327	142.945	145.194	141.811
chr6:124663026-124704418	ENSMUSG00000004270	Lpcat3	protein_coding	23.278	18.9819	23.8988	24.6283
chr6:29467717-29470512	ENSMUSG00000004285	Atp6v1f	protein_coding	125.757	132.891	135.142	134.259
chr11:44400062-44414033	ENSMUSG00000004296	Il12b	protein_coding	0	0	0	0
chrX:7153809-7319358	ENSMUSG00000004317	Clcn5	protein_coding	5.14732	5.35401	4.85129	5.50368
chr8:60910388-60983300	ENSMUSG00000004319	Clcn3	protein_coding	26.4814	26.2736	26.1889	25.6912
chr7:17031506-17062427	ENSMUSG00000004328	Hif3a	protein_coding	2.79542	3.20917	2.59204	3.67245
chr13:21312216-21319624	ENSMUSG00000004341	Gpx6	protein_coding	0.574595	0.294337	0.502851	0.559442
chr13:21286428-21292731	ENSMUSG00000004344	Gpx5	protein_coding	0	0	0	0.0226262
chr6:56069820-56369634	ENSMUSG00000004347	Pde1c	protein_coding	0.0280561	0.0144472	0.0178763	0.017237
chr10:88746606-88826814	ENSMUSG00000004356	Utp20	protein_coding	18.5722	19.5405	22.6409	20.5309
chr10:88674771-88685015	ENSMUSG00000004359	Spic	protein_coding	0.401054	0.263863	0.424768	0.227189
chr10:29211642-29230779	ENSMUSG00000004360	9330159F19Rik	protein_coding	0.33484	0.163306	0.181578	0.0757339
chr1:80264922-80340480	ENSMUSG00000004364	Cul3	protein_coding	55.2749	52.4627	49.3917	56.7023
chr16:23889580-23890844	ENSMUSG00000004366	Sst	protein_coding	0.0886985	0	0	0
chr7:4773054-4782857	ENSMUSG00000004371	Il11	protein_coding	0.242832	0.431661	0.299741	0.517392
chr8:72814598-73353540	ENSMUSG00000004383	Large	protein_coding	4.80103	4.57569	3.69576	3.92011
chr11:6258918-6267772	ENSMUSG00000004393	Ddx56	protein_coding	45.8076	48.2182	47.6137	45.5481
chr11:6270368-6274870	ENSMUSG00000004394	Tmed4	protein_coding	14.9655	14.9197	14.2015	14.245
chr5:136741758-136883209	ENSMUSG00000004415	Col26a1	protein_coding	3.02095	0.690317	0.283763	0.501285
chr6:120891929-120916853	ENSMUSG00000004446	Bid	protein_coding	19.7129	20.6623	20.2634	20.0876
chr1:119470304-119504794	ENSMUSG00000004451	Ralb	protein_coding	18.6019	20.3642	21.2717	21.5018
chr5:122158277-122175273	ENSMUSG00000004455	Ppp1cc	protein_coding	164.625	175.928	169.61	166.531
chr16:22857844-22879634	ENSMUSG00000004460	Dnajb11	protein_coding	30.9183	29.4695	30.5252	28.4438
chr16:22813214-22857569	ENSMUSG00000004462	Tbccd1	protein_coding	8.18056	7.2844	7.92232	8.29301
chr7:44303769-44306959	ENSMUSG00000004473	Clec11a	protein_coding	0.523947	0.399954	0.554689	0.388126
chr7:12965837-12974236	ENSMUSG00000004500	Zfp324	protein_coding	1.30527	1.61214	1.69821	1.37014
chr7:97081750-97308940	ENSMUSG00000004508	Gab2	protein_coding	0.0734562	0.0781507	0.07518	0.0927641
chr5:113842435-113908758	ENSMUSG00000004530	Coro1c	protein_coding	71.2181	68.1827	65.997	67.4061
chr6:52713728-52766780	ENSMUSG00000004535	Tax1bp1	protein_coding	33.0648	33.9323	36.6509	34.6814
chr7:18813936-18821607	ENSMUSG00000004540	Psg17	protein_coding	0	0	0	0
chr7:18789566-18798520	ENSMUSG00000004542	Psg19	protein_coding	0	0	0	0
chr1:131638305-131675505	ENSMUSG00000004552	Ctse	protein_coding	0	0	0	0
chr14:51905270-51913488	ENSMUSG00000004558	Ndrg2	protein_coding	22.9101	20.4342	18.703	20.4448
chr14:51884841-51893039	ENSMUSG00000004561	Mettl17	protein_coding	13.8007	17.1202	18.7626	14.478
chr14:51984718-52006251	ENSMUSG00000004562	Arhgef40	protein_coding	5.07543	4.84648	4.85923	3.83974
chr8:3515383-3544266	ENSMUSG00000004565	Pnpla6	protein_coding	21.3255	20.09	19.8668	21.347
chr8:3500456-3515232	ENSMUSG00000004567	Mcoln1	protein_coding	32.9459	41.021	33.3149	37.109
chr8:3393005-3456601	ENSMUSG00000004568	Arhgef18	protein_coding	24.0418	21.1516	19.4404	19.9922
chr3:142790901-142882004	ENSMUSG00000004591	Pkn2	protein_coding	24.4184	23.0062	26.0877	24.6298
chr7:43527455-43533171	ENSMUSG00000004609	Cd33	protein_coding	0	0	0	0
chr7:43444107-43457800	ENSMUSG00000004610	Etfb	protein_coding	90.8693	102.41	97.5618	99.1789
chr7:43437072-43438246	ENSMUSG00000004612	Nkg7	protein_coding	0	0	0	0
chr7:43430087-43435991	ENSMUSG00000004613	Lim2	protein_coding	0	0	0	0
chr8:3630954-3643644	ENSMUSG00000004626	Stxbp2	protein_coding	40.152	42.315	48.1803	44.7541
chr8:3623370-3625545	ENSMUSG00000004630	Pcp2	protein_coding	0.158357	0.050278	0.089436	0.261205
chr6:4674349-4747204	ENSMUSG00000004631	Sgce	protein_coding	2.68579	2.86482	3.28866	4.29129
chr6:54039553-54301810	ENSMUSG00000004633	Chn2	protein_coding	3.00371	2.41754	2.28569	2.26453
chr8:114439654-115352708	ENSMUSG00000004637	Wwox	protein_coding	5.17281	5.33399	5.71591	5.8957
chr5:33634951-33652574	ENSMUSG00000004642	Slbp	protein_coding	79.3863	78.8387	80.9359	83.5043
chr7:87427404-87493411	ENSMUSG00000004651	Tyr	protein_coding	0	0	0	0
chr6:55376294-55388530	ENSMUSG00000004654	Ghrhr	protein_coding	0	0	0	0
chr6:55336431-55348555	ENSMUSG00000004655	Aqp1	protein_coding	0.0961008	0.0980493	0.13257	0.0525914
chr9:57790352-57836793	ENSMUSG00000004661	Arid3b	protein_coding	22.8351	22.9747	23.3087	23.7124
chr10:79988583-79996062	ENSMUSG00000004665	Cnn2	protein_coding	12.704	14.5222	15.8358	16.3913
chr10:80035948-80039795	ENSMUSG00000004667	Polr2e	protein_coding	184.411	175.838	173.76	170.474
chr11:9191941-9684259	ENSMUSG00000004668	Abca13	protein_coding	0.0167803	0.00916041	0.0096011	0.0079905
chr8:71272713-71360712	ENSMUSG00000004677	Myo9b	protein_coding	13.5363	13.7661	13.8384	14.5864
chr12:34371502-34528889	ENSMUSG00000004698	Hdac9	protein_coding	0.150289	0.131401	0.0522178	0.0674017
chr1:171588623-171607410	ENSMUSG00000004707	Ly9	protein_coding	0	0	0	0
chr1:171559192-171609746	ENSMUSG00000004709	Cd244	protein_coding	0	0	0	0
chr17:57358685-57483529	ENSMUSG00000004730	Adgre1	protein_coding	0.0105117	0.0152837	0	0
chr11:4091479-4095445	ENSMUSG00000004748	Mtfp1	protein_coding	13.2617	11.3619	9.48286	11.0047
chr1:33719886-33742564	ENSMUSG00000004768	Rab23	protein_coding	25.2873	22.5066	28.2529	24.5441
chr9:64715298-64737758	ENSMUSG00000004771	Rab11a	protein_coding	75.3084	72.2178	71.8569	79.8406
chr12:85219480-85226628	ENSMUSG00000004788	Eif2b2	protein_coding	55.8952	57.1893	53.2816	68.5498
chr12:85110832-85134091	ENSMUSG00000004789	Dlst	protein_coding	48.2856	46.6472	46.6721	47.9332
chr12:85166638-85177296	ENSMUSG00000004791	Pgf	protein_coding	0.923696	0.568686	0.596889	0.638784
chr11:61775648-61855073	ENSMUSG00000004798	Ulk2	protein_coding	1.18239	1.2828	1.15351	1.27671
chr5:135569936-135573049	ENSMUSG00000004814	Ccl24	protein_coding	0	0	0	0
chr5:108646692-108669672	ENSMUSG00000004815	Dgkq	protein_coding	5.27233	5.87	5.31945	6.47376
chr5:108777234-108795363	ENSMUSG00000004821	Tmed11	protein_coding	0	0	0	0
chr11:61653264-61672784	ENSMUSG00000004837	Grap	protein_coding	0.0214738	0	0.0411318	0
chr16:65520510-65535005	ENSMUSG00000004842	Pou1f1	protein_coding	0	0	0	0
chr16:65539132-65562697	ENSMUSG00000004843	Chmp2b	protein_coding	11.4036	10.3695	11.923	12.1491
chr5:136987018-136996648	ENSMUSG00000004846	Plod3	protein_coding	26.2145	24.3341	21.4248	22.9528
chr5:137034992-137046135	ENSMUSG00000004849	Ap1s1	protein_coding	67.0329	60.3548	63.0392	67.2291
chr17:28769306-28778698	ENSMUSG00000004864	Mapk13	protein_coding	14.3781	14.834	15.2743	14.7429
chr17:28587647-28622521	ENSMUSG00000004865	Srpk1	protein_coding	46.9445	42.9565	49.3325	44.152
chr1:78101266-78197134	ENSMUSG00000004872	Pax3	protein_coding	0.00949365	0.0256285	0.029503	0
chr1:181815334-181843046	ENSMUSG00000004880	Lbr	protein_coding	66.5106	70.3949	68.9008	71.2266
chr3:87948665-87953376	ENSMUSG00000004885	Crabp2	protein_coding	6.41887	5.70613	7.2878	6.6643
chr3:87971077-87980451	ENSMUSG00000004891	Nes	protein_coding	4.04953	4.17959	4.64549	4.20085
chr3:87987530-88000230	ENSMUSG00000004892	Bcan	protein_coding	2.45113	1.32868	1.22436	1.43213
chr3:88021749-88027583	ENSMUSG00000004894	Hapln2	protein_coding	0.0727105	0	0.0123363	0
chr3:87858902-87885608	ENSMUSG00000004895	Prcc	protein_coding	41.7259	40.6444	42.5569	42.558
chr3:87922600-87930717	ENSMUSG00000004896	Rrnad1	protein_coding	7.42229	8.08969	10.1163	8.72034
chr3:87906320-87916132	ENSMUSG00000004897	Hdgf	protein_coding	303.447	336.366	342.659	334.327
chr6:120773767-120793982	ENSMUSG00000004902	Slc25a18	protein_coding	0.25389	0.586224	0.71355	0.650342
chr10:81070034-81082559	ENSMUSG00000004929	Thop1	protein_coding	61.3729	58.5943	57.9194	58.9
chr10:81268171-81273246	ENSMUSG00000004931	Apba3	protein_coding	18.6056	18.8331	15.0921	16.2128
chr10:81252934-81263365	ENSMUSG00000004933	Matk	protein_coding	1.63929	2.11892	1.14335	1.40383
chr10:81153265-81167923	ENSMUSG00000004934	Pias4	protein_coding	32.8957	30.5491	28.1935	28.0102
chr9:64185769-64253631	ENSMUSG00000004936	Map2k1	protein_coding	61.1684	58.8102	58.7694	61.4141
chr10:81044074-81060178	ENSMUSG00000004937	Sgta	protein_coding	58.1353	57.8859	56.713	59.682
chr10:81198169-81202037	ENSMUSG00000004939	Nmrk2	protein_coding	0.0381109	0	0	0.019999
chr17:5410869-5440259	ENSMUSG00000004945	Tmem242	protein_coding	46.8912	48.365	55.0744	55.867
chr5:135994799-136032872	ENSMUSG00000004947	Dtx2	protein_coding	12.9021	12.634	12.0787	11.5535
chr5:135980098-135988624	ENSMUSG00000004948	Zp3	protein_coding	2.53063	1.4981	0.988223	1.02889
chr5:135887918-135889563	ENSMUSG00000004951	Hspb1	protein_coding	601.361	542.026	522.899	530.915
chr5:136083915-136111860	ENSMUSG00000004952	Rasa4	protein_coding	4.61581	4.8095	3.29799	3.30378
chr7:4539767-4546567	ENSMUSG00000004961	Syt5	protein_coding	2.59858	1.63828	1.88422	1.93532
chr6:51460433-51469894	ENSMUSG00000004980	Hnrnpa2b1	protein_coding	512.509	495.928	541.284	541.631
chr6:117933728-117937335	ENSMUSG00000004988	Fxyd4	protein_coding	0.242302	0	0.205367	0.0666448
chr8:84257794-84270380	ENSMUSG00000004994	Ccdc130	protein_coding	17.7379	19.4171	16.0064	19.3379
chr8:84249905-84257326	ENSMUSG00000004996	Mri1	protein_coding	33.2884	37.9314	33.1452	37.224
chr3:146729573-146812990	ENSMUSG00000005034	Prkacb	protein_coding	9.82723	10.4326	10.3559	10.6336
chr11:119343424-119355536	ENSMUSG00000005043	Sgsh	protein_coding	1.26458	1.45813	1.4994	1.52043
chr4:152338650-152390194	ENSMUSG00000005045	Chd5	protein_coding	3.14895	2.4565	2.20666	2.44346
chr10:78425669-78427619	ENSMUSG00000005054	Cstb	protein_coding	99.7266	91.6651	92.1136	99.5405
chr5:136218146-136246556	ENSMUSG00000005057	Sh2b2	protein_coding	1.96279	2.18035	1.46246	1.46131
chr6:124396815-124415067	ENSMUSG00000005069	Pex5	protein_coding	19.0774	20.013	20.131	20.0555
chr12:72085588-72101461	ENSMUSG00000005078	Jkamp	protein_coding	17.3997	16.9259	16.593	16.7106
chr2:102811140-102901665	ENSMUSG00000005087	Cd44	protein_coding	0.295616	0.068479	0.13311	0.112981
chr2:102658658-102790784	ENSMUSG00000005089	Slc1a2	protein_coding	0.118277	0	0	0.00272825
chr2:118388617-118475234	ENSMUSG00000005102	Eif2ak4	protein_coding	9.28622	8.75643	9.88862	9.07189
chr5:38526812-38563221	ENSMUSG00000005103	Wdr1	protein_coding	30.191	27.9946	28.9479	27.7472
chr5:38349272-38503143	ENSMUSG00000005107	Slc2a9	protein_coding	0	0	0.0097019	0
chr15:66891319-66923201	ENSMUSG00000005124	Wisp1	protein_coding	0	0.0195699	0.0198269	0.0130798
chr15:66929320-66969640	ENSMUSG00000005125	Ndrg1	protein_coding	19.7593	17.9035	12.531	16.9796
chr9:53405285-53432803	ENSMUSG00000005131	4930550C14Rik	protein_coding	0.729432	0.873528	0.818864	0.703441
chr8:85083268-85098739	ENSMUSG00000005142	Man2b1	protein_coding	18.9552	18.426	21.1399	19.3968
chr14:99298690-99313405	ENSMUSG00000005148	Klf5	protein_coding	131.467	129.37	117.263	114.529
chr8:85075034-85081306	ENSMUSG00000005150	Wdr83	protein_coding	18.2289	18.8389	21.5217	20.395
chr8:84969586-84974834	ENSMUSG00000005161	Prdx2	protein_coding	211.938	235.142	236.591	240.621
chr11:69733996-69758637	ENSMUSG00000005198	Polr2a	protein_coding	73.3053	67.9426	71.2831	71.1894
chr11:69614803-69617905	ENSMUSG00000005202	Shbg	protein_coding	0	0	0	0
chr11:69673114-69682084	ENSMUSG00000005204	Senp3	protein_coding	229.649	261.923	237.298	237.603
chr5:72300024-72504473	ENSMUSG00000005220	Corin	protein_coding	0.0129832	0.016482	0.0108054	0.0284158
chr6:54595110-54645839	ENSMUSG00000005225	Plekha8	protein_coding	6.10393	6.12632	6.16792	6.32655
chr2:69211072-69227841	ENSMUSG00000005232	G6pc2	protein_coding	0.379364	0.145685	0.0365956	0.360889
chr2:69193894-69206194	ENSMUSG00000005233	Spc25	protein_coding	48.565	41.108	49.5564	49.1972
chr11:69420808-69549110	ENSMUSG00000005237	Dnah2	protein_coding	0.822521	0.449491	0.365385	0.390791
chr16:97741932-97763737	ENSMUSG00000005251	Ripk4	protein_coding	3.8097	3.45376	3.93544	3.27764
chr16:18811778-18835261	ENSMUSG00000005262	Ufd1l	protein_coding	20.3571	19.9729	21.5135	23.8628
chr11:62700355-62731905	ENSMUSG00000005267	Zfp287	protein_coding	0.710064	0.769014	0.786466	1.01772
chr15:10177237-10349180	ENSMUSG00000005268	Prlr	protein_coding	0.101215	0.0335813	0.0877507	0.197736
chr5:33739672-33782817	ENSMUSG00000005299	Letm1	protein_coding	21.1717	18.9048	23.8507	20.5575
chr13:58176155-58215653	ENSMUSG00000005312	Ubqln1	protein_coding	58.9641	54.8756	54.5811	55.1202
chr13:55152639-55168759	ENSMUSG00000005320	Fgfr4	protein_coding	2.86906	2.06824	2.16226	2.94017
chr1:173333257-173367695	ENSMUSG00000005338	Cadm3	protein_coding	0.334441	0.258055	0.492124	0.370576
chr1:173221283-173227214	ENSMUSG00000005339	Fcer1a	protein_coding	0	0	0	0
chr15:77915046-77929006	ENSMUSG00000005354	Txn2	protein_coding	95.859	82.2964	90.6343	88.2763
chr10:78711996-78718293	ENSMUSG00000005355	Casp14	protein_coding	0	0.0211762	0.0139147	0.0455211
chr10:78780495-78814825	ENSMUSG00000005357	Slc1a6	protein_coding	0.188391	0.148395	0.185743	0.171059
chr15:8634123-8710764	ENSMUSG00000005360	Slc1a3	protein_coding	6.74579	8.60491	9.72182	10.0656
chr6:106778248-106800074	ENSMUSG00000005362	Crbn	protein_coding	11.013	11.4951	13.2786	12.7722
chr6:106711974-106745109	ENSMUSG00000005364	Il5ra	protein_coding	0	0	0	0
chr17:87975049-87990883	ENSMUSG00000005370	Msh6	protein_coding	157.884	150.321	152.621	147.91
chr17:87990858-88065291	ENSMUSG00000005371	Fbxo11	protein_coding	9.92497	9.93203	9.76968	9.27922
chr5:135089889-135138382	ENSMUSG00000005373	Mlxipl	protein_coding	2.31515	0.890327	0.554374	0.65085
chr5:135149656-135165760	ENSMUSG00000005374	Tbl2	protein_coding	15.2414	11.8285	10.741	12.1984
chr5:135052956-135064959	ENSMUSG00000005378	Wbscr22	protein_coding	56.8579	49.9089	49.8184	50.3
chr13:13437601-13512275	ENSMUSG00000005397	Nid1	protein_coding	35.0265	30.2088	26.205	30.3487
chr8:75109527-75128439	ENSMUSG00000005410	Mcm5	protein_coding	171.525	162.649	158.409	162.19
chr8:75093590-75100596	ENSMUSG00000005413	Hmox1	protein_coding	93.9031	99.0654	95.8384	93.2108
chr11:59661304-59780860	ENSMUSG00000005417	Mprip	protein_coding	37.2517	38.7413	40.7069	39.6559
chr7:25267703-25294159	ENSMUSG00000005442	Cic	protein_coding	33.981	35.7273	37.1394	39.5536
chr7:25295048-25297986	ENSMUSG00000005447	Pafah1b3	protein_coding	53.6559	53.1395	51.9177	49.7589
chr8:84030286-84042575	ENSMUSG00000005465	Il27ra	protein_coding	1.18063	0.694119	0.535467	0.572914
chr8:83972977-83996445	ENSMUSG00000005469	Prkaca	protein_coding	42.4511	41.2644	42.3553	43.8799
chr8:83955506-83970197	ENSMUSG00000005470	Asf1b	protein_coding	34.2928	30.8845	22.7767	28.0641
chr5:136693145-136701094	ENSMUSG00000005474	Myl10	protein_coding	0	0	0	0
chr8:83715176-83726892	ENSMUSG00000005481	Ddx39	protein_coding	195.594	215.871	232.481	218.622
chr8:83608174-83611902	ENSMUSG00000005483	Dnajb1	protein_coding	35.7653	34.3447	34.6977	35.8365
chr3:153857148-153906138	ENSMUSG00000005493	Msh4	protein_coding	0.0694672	0.0328398	0.090066	0.101372
chr1:87945118-88008551	ENSMUSG00000005501	Usp40	protein_coding	3.79473	4.51046	5.21439	4.95442
chr6:52313497-52318378	ENSMUSG00000005503	Evx1	protein_coding	0.0748621	0.0108678	0.0195768	0.159726
chr2:90904739-90911626	ENSMUSG00000005505	Kbtbd4	protein_coding	10.8371	9.86978	10.4677	12.5042
chr2:90940381-91019497	ENSMUSG00000005506	Celf1	protein_coding	56.9166	55.8934	63.0589	59.0226
chr2:90894633-90904827	ENSMUSG00000005510	Ndufs3	protein_coding	69.3693	69.5567	68.6187	72.4279
chr5:135670032-135735326	ENSMUSG00000005514	Por	protein_coding	31.6395	30.151	31.3143	30.6979
chr7:67952858-68226780	ENSMUSG00000005533	Igf1r	protein_coding	3.7222	4.40929	4.07715	4.70734
chr8:3150921-3279617	ENSMUSG00000005534	Insr	protein_coding	4.41592	4.33193	4.18419	4.33144
chr8:3681736-3694174	ENSMUSG00000005540	Fcer2a	protein_coding	0.0591059	0.0807177	0.0533628	0.126345
chr7:26835304-26843548	ENSMUSG00000005547	Cyp2a5	protein_coding	0	0	0	0
chr7:30712208-30725535	ENSMUSG00000005553	Atp4a	protein_coding	1.41057	0.590645	0.694154	1.10922
chr7:13024151-13031035	ENSMUSG00000005566	Trim28	protein_coding	585.04	566.254	549.758	544.746
chr7:13035119-13038275	ENSMUSG00000005575	Ube2m	protein_coding	85.365	82.5663	85.9404	85.4882
chr16:4287528-4420498	ENSMUSG00000005580	Adcy9	protein_coding	1.37981	1.08912	0.756107	0.802644
chr13:83504033-83667080	ENSMUSG00000005583	Mef2c	protein_coding	0.332586	0.110396	0.44638	0.308344
chr7:111028950-111056377	ENSMUSG00000005609	Ctr9	protein_coding	16.1049	15.7457	15.5588	15.2851
chr7:111070567-111083030	ENSMUSG00000005610	Eif4g2	protein_coding	244.435	250.233	246.766	244.404
chr7:110868265-110982461	ENSMUSG00000005611	Mrvi1	protein_coding	0.0174612	0	0	0.0125607
chr16:32430920-32475070	ENSMUSG00000005615	Pcyt1a	protein_coding	5.60149	6.65542	5.33254	6.38328
chr7:80993680-81045164	ENSMUSG00000005621	Zfp592	protein_coding	7.96219	7.73411	7.88085	7.00504
chr3:95032693-95042614	ENSMUSG00000005625	Psmd4	protein_coding	138.507	137.202	147.57	144.351
chr3:95124475-95129209	ENSMUSG00000005628	Tmod4	protein_coding	0.556558	0.517531	0.303823	0.540891
chr3:87796950-87816101	ENSMUSG00000005640	Insrr	protein_coding	0.0580241	0.0188159	0	0.0191672
chr7:13398131-13408887	ENSMUSG00000005649	Cabp5	protein_coding	0.0176434	0	0.0289462	0
chr12:54746348-54795703	ENSMUSG00000005656	Snx6	protein_coding	34.0934	37.938	43.4845	42.2169
chr6:83305690-83317606	ENSMUSG00000005667	Mthfd2	protein_coding	84.9595	78.9171	66.2027	72.4835
chr5:75574915-75656722	ENSMUSG00000005672	Kit	protein_coding	13.3736	11.4793	10.9233	11.0556
chr1:171216010-171222514	ENSMUSG00000005674	Tomm40l	protein_coding	23.0722	24.0058	19.4576	20.9948
chr1:171213969-171220701	ENSMUSG00000005677	Nr1i3	protein_coding	0.126078	0.0505263	0.045635	0.0550985
chr1:171225053-171226379	ENSMUSG00000005681	Apoa2	protein_coding	26.3064	25.5308	25.5562	24.186
chr10:128303334-128321358	ENSMUSG00000005682	Pan2	protein_coding	16.8026	15.1537	14.2927	14.8635
chr10:128337831-128362479	ENSMUSG00000005683	Cs	protein_coding	90.915	85.5075	86.6217	88.3194
chr7:110768205-110812405	ENSMUSG00000005686	Ampd3	protein_coding	3.23457	2.26058	1.86116	2.89543
chr3:103171654-103179166	ENSMUSG00000005687	Bcas2	protein_coding	113.854	114.257	116.816	118.094
chrX:42502452-42529330	ENSMUSG00000005696	Sh2d1a	protein_coding	1.85741e-18	0.0352318	0	0.0127178
chr8:105636567-105682922	ENSMUSG00000005698	Ctcf	protein_coding	51.8145	52.356	57.0178	54.0778
chr8:105701153-105703493	ENSMUSG00000005699	Pard6a	protein_coding	9.36916	8.39641	8.68906	8.80553
chr8:105566697-105637393	ENSMUSG00000005705	Agrp	protein_coding	0.476475	0.22087	0.0648715	0.078419
chr15:78191113-78206400	ENSMUSG00000005716	Pvalb	protein_coding	0.0386535	0.0822065	0	0
chr16:4544660-4559720	ENSMUSG00000005718	Tfap4	protein_coding	12.6879	14.4597	15.7875	14.5501
chr16:18239783-18248732	ENSMUSG00000005732	Ranbp1	protein_coding	400.98	416.714	440.159	427.45
chr1:165788680-165877277	ENSMUSG00000005763	Cd247	protein_coding	0.260672	0.381315	0.155091	7.71949e-66
chr3:94954074-94961561	ENSMUSG00000005774	Rfx5	protein_coding	5.78252	5.62561	6.42883	6.28003
chr3:94884092-94886961	ENSMUSG00000005779	Psmb4	protein_coding	208.947	228.144	223.91	224.63
chr9:7558428-7568486	ENSMUSG00000005800	Mmp8	protein_coding	0	0	0	0
chr2:122681232-122702663	ENSMUSG00000005802	Slc30a4	protein_coding	1.71584	2.18148	1.87523	1.53068
chr2:122765236-122809569	ENSMUSG00000005803	Sqrdl	protein_coding	0.163413	0.0283993	0.16441	0.0654465
chr2:122738502-122749475	ENSMUSG00000005804	Bloc1s6	protein_coding	20.2624	18.9259	22.9977	20.9451
chr3:138458955-138489515	ENSMUSG00000005813	Metap1	protein_coding	29.3855	30.3907	31.41	30.8346
chr17:57234913-57247641	ENSMUSG00000005823	Gpr108	protein_coding	6.7872	5.12997	6.07462	5.17797
chr17:57189491-57194189	ENSMUSG00000005824	Tnfsf14	protein_coding	0	0	0	0
chr18:11052509-11085635	ENSMUSG00000005836	Gata6	protein_coding	9.06938	9.19788	9.93942	9.26908
chr16:11192969-11203331	ENSMUSG00000005846	Rsl1d1	protein_coding	137.326	133.089	141.151	134.594
chrX:71991848-72010218	ENSMUSG00000005864	Cnga2	protein_coding	0.021478	0.0101426	0	0
chr18:34220923-34322189	ENSMUSG00000005871	Apc	protein_coding	13.9697	16.5251	14.5741	16.0716
chr18:34344888-34373415	ENSMUSG00000005873	Reep5	protein_coding	8.67253	9.32546	9.6452	9.55501
chr2:156008044-156018279	ENSMUSG00000005881	Ergic3	protein_coding	58.7736	62.0437	64.0973	65.85
chr2:155846893-155930310	ENSMUSG00000005882	Uqcc1	protein_coding	33.7051	33.3007	36.5258	36.1646
chr2:172977699-172993576	ENSMUSG00000005883	Spo11	protein_coding	0	0	0	0
chr1:13139104-13374083	ENSMUSG00000005886	Ncoa2	protein_coding	6.74195	10.0848	8.10684	8.16958
chr13:28016211-28023548	ENSMUSG00000005891	Prl4a1	protein_coding	0	0	0	0
chr6:92242060-92244650	ENSMUSG00000005892	Trh	protein_coding	61.7685	66.5822	94.1931	83.4976
chr6:92091389-92173057	ENSMUSG00000005893	Nr2c2	protein_coding	5.19191	5.23366	5.22635	5.38699
chr10:94148022-94197211	ENSMUSG00000005897	Nr2c1	protein_coding	3.10787	3.80478	3.81451	3.82546
chr16:17619353-17644828	ENSMUSG00000005899	Smpd4	protein_coding	55.0025	53.1422	57.6685	56.7503
chr5:3596065-3637232	ENSMUSG00000005907	Pex1	protein_coding	7.86286	6.98165	8.14311	7.75292
chr11:21994763-22002897	ENSMUSG00000005917	Otx1	protein_coding	0.388825	0.368682	0.0771454	0.197916
chr17:28951949-28969549	ENSMUSG00000005936	Kctd20	protein_coding	29.65	28.381	28.6928	30.5166
chr11:73090582-73147446	ENSMUSG00000005947	Itgae	protein_coding	0.545493	0.418238	0.465891	0.392098
chr11:73183595-73199042	ENSMUSG00000005949	Ctns	protein_coding	4.7354	4.66746	5.04686	4.09265
chr11:73160420-73172685	ENSMUSG00000005950	P2rx5	protein_coding	1.08424	0.55414	0.346348	0.403838
chr11:73199459-73224511	ENSMUSG00000005951	Shpk	protein_coding	0.445048	0.32211	0.297609	0.33139
chr11:73234291-73261242	ENSMUSG00000005952	Trpv1	protein_coding	0.0144752	0.0181954	0.0106446	0.0128602
chr16:21204754-21223305	ENSMUSG00000005958	Ephb3	protein_coding	14.21	14.3844	14.1422	15.4155
chr3:94612756-94658872	ENSMUSG00000005968	Tuft1	protein_coding	4.60818	4.56902	5.46144	3.74417
chr2:105386290-105399319	ENSMUSG00000005973	Rcn1	protein_coding	37.6341	31.9141	30.0294	33.2978
chr16:4036941-4040024	ENSMUSG00000005980	Dnase1	protein_coding	0.6965	1.0804	1.30165	1.30638
chr16:4039970-4077827	ENSMUSG00000005981	Trap1	protein_coding	90.0543	93.4484	88.4973	91.2593
chr16:3872374-3904780	ENSMUSG00000005982	Naa60	protein_coding	15.3873	16.5857	17.4154	19.9032
chr16:3895178-3908689	ENSMUSG00000005983	1700037C18Rik	protein_coding	0.65786	0.596118	1.48945	0.711097
chr19:4270179-4283137	ENSMUSG00000005986	Ankrd13d	protein_coding	5.80172	3.90417	3.42797	4.67177
chr4:80834122-80851719	ENSMUSG00000005994	Tyrp1	protein_coding	0	0	0	0
chr1:150392837-150449935	ENSMUSG00000006005	Tpr	protein_coding	56.6805	53.2563	56.2507	62.7843
chr1:150319416-150333906	ENSMUSG00000006007	Pdc	protein_coding	0.0678943	0.0867267	0.0362943	0.11226
chr1:150361304-150393080	ENSMUSG00000006010	BC003331	protein_coding	7.77187	6.37462	7.2752	6.53054
chr1:150449411-150466165	ENSMUSG00000006014	Prg4	protein_coding	0.12475	0	0.0857679	0.121207
chr7:16197146-16222037	ENSMUSG00000006019	Dhx34	protein_coding	7.65213	9.01263	10.5625	10.2909
chr7:16119894-16127516	ENSMUSG00000006021	Kptn	protein_coding	6.9464	6.82897	7.37835	7.77532
chr7:16098457-16117975	ENSMUSG00000006024	Napa	protein_coding	38.8854	39.1984	40.6629	42.4854
chr18:36666680-36679366	ENSMUSG00000006050	Sra1	protein_coding	84.8461	87.9725	89.318	91.2656
chr11:96099325-96111964	ENSMUSG00000006056	Calcoco2	protein_coding	11.4428	8.60505	7.00933	8.91344
chr11:96068851-96075670	ENSMUSG00000006057	Atp5g1	protein_coding	351	320.808	317.284	306.187
chr11:96034884-96047430	ENSMUSG00000006058	Snf8	protein_coding	49.8693	51.8248	49.4432	50.2992
chr7:30224130-30232272	ENSMUSG00000006095	Tbcb	protein_coding	76.7567	69.7181	74.3189	73.027
chr11:75630987-75648871	ENSMUSG00000006127	Inpp5k	protein_coding	8.06179	7.72388	6.51572	8.36193
chr16:17451986-17486255	ENSMUSG00000006134	Crkl	protein_coding	17.071	18.1715	17.7932	18.1686
chr5:136054491-136064326	ENSMUSG00000006143	Upk3bl	protein_coding	0.876442	0.0934483	0.265723	0.152983
chr7:4460673-4479404	ENSMUSG00000006154	Eps8l1	protein_coding	0.0381978	0.361772	0.498729	0.416789
chr11:45852050-45910625	ENSMUSG00000006169	Clint1	protein_coding	25.3021	26.2692	29.1495	26.6932
chr13:22002175-22009742	ENSMUSG00000006179	Prss16	protein_coding	1.9694	2.67249	2.22088	2.02367
chr13:29191745-29855674	ENSMUSG00000006191	Cdkal1	protein_coding	8.40667	9.12126	9.26266	8.30233
chrX:37826909-37829857	ENSMUSG00000006200	Rhox6	protein_coding	0.709531	0.38664	0.562955	1.00199
chr7:131174401-131250945	ENSMUSG00000006204	5430419D17Rik	protein_coding	0	0	0	0
chr7:130936110-130985660	ENSMUSG00000006205	Htra1	protein_coding	20.7967	18.9668	19.9703	18.1593
chr4:141444653-141467930	ENSMUSG00000006215	Zbtb17	protein_coding	8.56858	8.54509	9.83917	9.09986
chr4:141404352-141416014	ENSMUSG00000006216	Clcnkb	protein_coding	1.41953	0.366663	0.0744064	0.0589992
chr4:141368219-141384175	ENSMUSG00000006218	Fam131c	protein_coding	8.84191	7.13454	6.19651	5.72567
chr4:141576061-141606096	ENSMUSG00000006219	Fblim1	protein_coding	102.936	83.2259	81.8681	85.91
chr4:141420778-141425311	ENSMUSG00000006221	Hspb7	protein_coding	0.0226653	0.0113358	0	0.0249388
chr9:21958898-21963576	ENSMUSG00000006235	Epor	protein_coding	2.01707	2.95988	1.71613	2.4928
chr9:21927470-21935872	ENSMUSG00000006241	Ccdc159	protein_coding	0.760717	0.758566	1.05293	1.05782
chr5:88720854-88764220	ENSMUSG00000006262	Mob1b	protein_coding	3.66567	3.94432	3.78679	3.32088
chr6:83743016-83758809	ENSMUSG00000006269	Atp6v1b1	protein_coding	0	0.0960218	0	0
chr19:59166186-59170056	ENSMUSG00000006270	Vax1	protein_coding	0.110946	0	0.03289	0
chr8:69088645-69113711	ENSMUSG00000006273	Atp6v1b2	protein_coding	90.9385	82.6264	88.6837	94.5493
chr8:72341000-72421474	ENSMUSG00000006276	Eps15l1	protein_coding	24.8048	26.6706	25.7094	25.6084
chr14:50824061-50870560	ENSMUSG00000006281	Tep1	protein_coding	3.77985	3.84115	3.80776	4.00003
chr14:50765414-50785518	ENSMUSG00000006288	Ttc5	protein_coding	22.6116	23.9338	23.1329	23.4962
chr14:50906477-50924893	ENSMUSG00000006289	Osgep	protein_coding	54.2613	56.9449	50.5551	55.9102
chr1:74279839-74284738	ENSMUSG00000006299	Aamp	protein_coding	94.3663	93.7694	88.6851	90.4383
chr1:74288246-74305622	ENSMUSG00000006301	Tmbim1	protein_coding	12.6321	12.5621	11.9577	12.9116
chr1:74236083-74268209	ENSMUSG00000006304	Arpc2	protein_coding	123.78	126.651	131.923	126.831
chr7:30568857-30588726	ENSMUSG00000006307	Kmt2b	protein_coding	29.7475	29.6082	25.5623	28.4139
chr7:30589680-30598909	ENSMUSG00000006310	Zbtb32	protein_coding	9.53046	9.49568	8.27465	9.98406
chr7:30633615-30635852	ENSMUSG00000006311	Etv2	protein_coding	0.989245	1.57357	1.13987	1.42371
chr7:30603091-30612734	ENSMUSG00000006313	Upk1a	protein_coding	1.15576	0.713235	0.518021	0.598739
chr7:30727700-30729534	ENSMUSG00000006315	Tmem147	protein_coding	36.692	43.4588	43.6724	42.7736
chr7:3703992-3706901	ENSMUSG00000006333	Rps9	protein_coding	1546.57	1586.1	1596.68	1547.37
chr7:3620323-3629929	ENSMUSG00000006335	Tfpt	protein_coding	13.4658	17.446	15.5747	17.2015
chr10:75636618-75644008	ENSMUSG00000006342	Susd2	protein_coding	8.6359	7.24378	5.9962	7.13597
chr10:75589339-75617200	ENSMUSG00000006344	Ggt5	protein_coding	0.0870416	0.0068517	0.0061662	0.0626364
chr10:75561603-75586200	ENSMUSG00000006345	Ggt1	protein_coding	11.0029	6.6272	5.71847	6.38753
chr12:113140235-113145506	ENSMUSG00000006356	Crip2	protein_coding	45.1847	43.701	41.3054	40.2645
chr12:113146315-113153879	ENSMUSG00000006360	Crip1	protein_coding	39.4166	34.7861	43.4227	38.0732
chr15:85205948-85286535	ENSMUSG00000006369	Fbln1	protein_coding	24.0289	21.1692	20.3627	23.3981
chrX:36598205-36606079	ENSMUSG00000006373	Pgrmc1	protein_coding	25.7765	30.5574	34.0608	32.3941
chr15:79030873-79043558	ENSMUSG00000006378	Gcat	protein_coding	30.6736	30.7413	28.1125	28.1935
chr4:94739288-94874976	ENSMUSG00000006386	Tek	protein_coding	0.754387	0.395435	0.576916	0.634027
chr4:118442414-118457513	ENSMUSG00000006389	Mpl	protein_coding	0.0112526	0	0.0107506	0.0115663
chr4:118428092-118432953	ENSMUSG00000006390	Elovl1	protein_coding	15.8106	14.6088	16.1593	16.068
chr4:118409336-118415782	ENSMUSG00000006392	Med8	protein_coding	37.8751	41.4211	43.0616	40.5228
chr4:118359989-118362744	ENSMUSG00000006395	Hyi	polymorphic_pseudogene	3.64364	3.30842	2.90037	2.85173
chr4:118432900-118437352	ENSMUSG00000006398	Cdc20	protein_coding	196.418	204.726	197.797	197.013
chr1:171250420-171260637	ENSMUSG00000006403	Adamts4	protein_coding	0.861708	0.742214	0.569654	0.771667
chr1:171370098-171388598	ENSMUSG00000006411	Pvrl4	protein_coding	0.681901	0.622422	0.509685	0.621839
chr1:171345669-171359254	ENSMUSG00000006412	Pfdn2	protein_coding	102.953	104.806	100.293	101.621
chr2:167492644-167516173	ENSMUSG00000006418	Rnf114	protein_coding	29.2782	28.2735	29.2133	28.1947
chrX:36823736-36874111	ENSMUSG00000006423	C330007P06Rik	protein_coding	8.53617	7.71038	8.82102	8.95449
chr19:47178819-47259440	ENSMUSG00000006435	Neurl1a	protein_coding	7.843	5.58533	4.67446	5.55316
chr4:148591502-148594993	ENSMUSG00000006442	Srm	protein_coding	201.046	192.26	176.155	172.754
chr4:141301239-141329384	ENSMUSG00000006445	Epha2	protein_coding	73.09	98.0684	100.045	91.444
chr19:4800568-4811634	ENSMUSG00000006456	Rbm14	protein_coding	64.4428	69.2937	51.2623	57.2668
chr19:4861222-4877909	ENSMUSG00000006457	Actn3	protein_coding	11.5487	11.892	11.4316	11.056
chr2:167691176-167729172	ENSMUSG00000006462	A530013C23Rik	lincRNA	0	0	0.0111661	0
chr19:4878667-4885397	ENSMUSG00000006463	Zdhhc24	protein_coding	6.12446	6.79473	6.13528	6.29976
chr19:4886897-4906627	ENSMUSG00000006464	Bbs1	protein_coding	1.1089	1.56855	1.5893	1.8805
chr2:25228897-25234364	ENSMUSG00000006469	Slc34a3	protein_coding	1.63523	0.861978	0.589573	0.975506
chr2:25244820-25256022	ENSMUSG00000006471	Ndor1	protein_coding	20.5117	19.3685	18.7207	18.664
chr2:25054354-25062881	ENSMUSG00000006476	Nsmf	protein_coding	6.55944	3.63323	2.26659	4.17021
chr13:27633379-27642474	ENSMUSG00000006488	Prl7a1	protein_coding	0	0	0	0
chr13:27558008-27564604	ENSMUSG00000006490	Prl8a9	protein_coding	0	0	0	0
chr2:71873223-71903858	ENSMUSG00000006494	Pdk1	protein_coding	96.2901	87.4762	85.3893	91.2827
chr10:79854426-79864771	ENSMUSG00000006498	Ptbp1	protein_coding	355.38	343.482	336.737	347.692
chr14:30908572-30923760	ENSMUSG00000006522	Itih3	protein_coding	0.030907	0	0	0
chr14:30825589-30876986	ENSMUSG00000006526	Tmem110	protein_coding	11.6921	10.8628	10.2252	8.91989
chr14:30714848-30822713	ENSMUSG00000006527	Sfmbt1	protein_coding	5.53425	6.29723	5.98714	5.85151
chr14:30929179-30943289	ENSMUSG00000006529	Itih1	protein_coding	0	0	0.00909165	0
chr1:74945314-74951672	ENSMUSG00000006538	Ihh	protein_coding	0.998403	0.973779	0.862723	0.772164
chr1:74738921-74749221	ENSMUSG00000006542	Prkag3	protein_coding	0.144368	0.011058	0.131772	0.0724663
chr1:74889933-74893143	ENSMUSG00000006546	Cryba2	protein_coding	0.0653965	0	0	0.0684175
chr8:21992784-22060305	ENSMUSG00000006567	Atp7b	protein_coding	1.86569	1.62218	1.49228	1.68693
chr8:21839925-21843482	ENSMUSG00000006570	Defb2	protein_coding	0	0	0	0
chr11:102348823-102366203	ENSMUSG00000006574	Slc4a1	protein_coding	0.25681	0.0770844	0.0313298	0.043806
chr11:102393402-102402555	ENSMUSG00000006575	Rundc3a	protein_coding	5.9268	4.81643	6.05488	7.31729
chr1:75546265-75562172	ENSMUSG00000006576	Slc4a3	protein_coding	4.78132	5.13926	4.01729	5.24075
chr4:13743435-13893649	ENSMUSG00000006586	Runx1t1	protein_coding	0.539861	0.505928	0.111393	0.285756
chr7:46796102-46823800	ENSMUSG00000006599	Gtf2h1	protein_coding	36.7313	38.2601	39.0389	39.3426
chr13:23702033-23710854	ENSMUSG00000006611	Hfe	protein_coding	0.560604	0.311231	0.0602812	0.28121
chr5:30950065-30955091	ENSMUSG00000006638	Abhd1	processed_transcript	3.64553	2.7488	3.47541	2.22661
chr5:31036035-31048924	ENSMUSG00000006641	Slc5a6	protein_coding	8.28128	7.36867	8.42768	6.81653
chr5:30968661-30977018	ENSMUSG00000006642	Tcf23	protein_coding	0.742541	0.611069	0.712981	0.692221
chr7:30458314-30487223	ENSMUSG00000006649	Nphs1	protein_coding	18.3891	21.8501	23.8612	19.0672
chr7:30434980-30445582	ENSMUSG00000006651	Aplp1	protein_coding	37.9398	38.5782	36.1932	35.8055
chr9:108516805-108560163	ENSMUSG00000006673	Qrich1	protein_coding	53.0459	51.4297	53.2438	55.1119
chr9:108578861-108597667	ENSMUSG00000006675	P4htm	protein_coding	4.9649	3.74903	4.78963	4.06822
chr9:108490601-108502337	ENSMUSG00000006676	Usp19	protein_coding	44.6566	46.2882	47.2888	47.8001
chrX:93304766-93632155	ENSMUSG00000006678	Pola1	protein_coding	20.98	23.0647	21.9197	22.3837
chr4:137319695-137357720	ENSMUSG00000006699	Cdc42	protein_coding	141.597	141.521	142.2	136.939
chr17:31564748-31607684	ENSMUSG00000006705	Pknox1	protein_coding	8.83759	8.18735	8.12952	8.74384
chr13:24845134-24901270	ENSMUSG00000006711	D130043K22Rik	protein_coding	0.0063897	0.00622395	0	0.0410969
chr13:24751844-24761923	ENSMUSG00000006715	Gmnn	protein_coding	128.567	130.084	131.849	127.679
chr13:24817947-24831517	ENSMUSG00000006717	Acot13	protein_coding	36.9819	36.4095	49.0627	41.8036
chr13:21945093-21960779	ENSMUSG00000006720	Zfp184	protein_coding	3.39461	4.09041	3.85552	3.8388
chr10:127048249-127053006	ENSMUSG00000006724	Cyp27b1	protein_coding	0.612217	0.38107	0.423459	0.315897
chr10:127063533-127067920	ENSMUSG00000006728	Cdk4	protein_coding	370.096	375.741	385.404	394.296
chr10:127165155-127172340	ENSMUSG00000006731	B4galnt1	protein_coding	6.49385	5.2673	4.94045	4.99321
chr10:127041413-127046365	ENSMUSG00000006732	Mettl1	protein_coding	16.1265	17.6552	17.3879	17.2122
chr10:127067316-127070261	ENSMUSG00000006736	Tspan31	protein_coding	30.6581	31.2574	31.7974	34.3238
chr18:6201001-6242174	ENSMUSG00000006740	Kif5b	protein_coding	31.9222	34.1188	36.3238	33.5819
chr7:46686107-46710680	ENSMUSG00000006763	Saal1	protein_coding	16.8314	18.5194	17.3031	18.2955
chr10:115078640-115185022	ENSMUSG00000006764	Tph2	protein_coding	0.0805791	0.0786195	0.151454	0.0921436
chr11:99477973-99493137	ENSMUSG00000006777	Krt23	protein_coding	0	0	0.0196849	0.0479509
chr11:100574903-100591729	ENSMUSG00000006782	Cnp	protein_coding	12.2805	10.471	10.1359	8.28946
chr11:100545606-100572568	ENSMUSG00000006784	Ttc25	protein_coding	1.20836	1.20442	0.948535	0.998514
chr2:166073088-166155663	ENSMUSG00000006800	Sulf2	protein_coding	52.8586	56.0911	55.9972	56.6906
chr17:13007838-13018119	ENSMUSG00000006818	Sod2	protein_coding	30.639	30.5085	29.2604	29.3894
chr18:36735067-36742391	ENSMUSG00000006850	Tmco6	protein_coding	13.9017	14.5772	14.902	14.0765
chr6:83543205-83572504	ENSMUSG00000006906	Stambp	protein_coding	2.56758	2.64008	2.66941	2.59187
chr11:101191114-101226463	ENSMUSG00000006920	Ezh1	protein_coding	11.2187	10.1564	10.3937	11.3708
chr11:100347326-100356128	ENSMUSG00000006930	Hap1	protein_coding	33.147	35.163	35.819	36.2306
chr11:100408455-100414836	ENSMUSG00000006931	P3h4	protein_coding	5.82369	5.54894	5.57693	5.81955
chr9:120929215-120960507	ENSMUSG00000006932	Ctnnb1	protein_coding	210.77	210.396	223.637	217.672
chr9:120492605-120495327	ENSMUSG00000006941	Eif1b	protein_coding	25.9123	27.5882	26.5978	29.5719
chr7:43881171-43885804	ENSMUSG00000006948	Klk4	protein_coding	0	0	0	0
chr16:20733126-20742384	ENSMUSG00000006958	Chrd	protein_coding	1.40241	1.30918	1.21578	1.08488
chr16:20651651-20663414	ENSMUSG00000006998	Psmd2	protein_coding	153.401	151.758	152.702	152.531
chr17:24685091-24689955	ENSMUSG00000007021	Syngr3	protein_coding	3.63769	3.32589	3.92892	4.10708
chr17:35000986-35016322	ENSMUSG00000007029	Vars	protein_coding	114.304	111.319	103.468	103.968
chr17:35016578-35026741	ENSMUSG00000007030	Vwa7	protein_coding	0.527871	0.410588	0.400749	0.598629
chr17:34972702-34979285	ENSMUSG00000007033	Hspa1l	protein_coding	1.04955	1.31429	1.57408	1.35205
chr17:34914465-34930436	ENSMUSG00000007034	Slc44a4	protein_coding	2.9703	2.11416	1.84062	2.09498
chr17:35028604-35046745	ENSMUSG00000007035	Msh5	protein_coding	1.35473	0.59963	0.587099	0.812746
chr17:35089262-35102987	ENSMUSG00000007036	Abhd16a	protein_coding	12.5884	13.4394	13.2998	13.8752
chr17:34931252-34935953	ENSMUSG00000007038	Neu1	protein_coding	12.5167	11.1204	11.0061	10.6642
chr17:35059034-35062095	ENSMUSG00000007039	Ddah2	protein_coding	55.7554	51.0868	50.7715	55.3391
chr17:35049965-35058749	ENSMUSG00000007041	Clic1	protein_coding	51.6261	55.9586	58.7519	62.7837
chr17:34981861-34985891	ENSMUSG00000007050	Lsm2	protein_coding	109.284	115.524	120.694	119.832
chr5:110286305-110337474	ENSMUSG00000007080	Pole	protein_coding	31.8336	28.0338	28.6626	29.4766
chr1:172271708-172298064	ENSMUSG00000007097	Atp1a2	protein_coding	1.89083	0.883752	1.174	1.49748
chr1:172223512-172258414	ENSMUSG00000007107	Atp1a4	protein_coding	0.045858	0.0442956	0.0418449	0
chr1:172209893-172219868	ENSMUSG00000007122	Casq1	protein_coding	2.84242	1.44032	1.71415	2.24424
chr5:135023481-135051100	ENSMUSG00000007207	Stx1a	protein_coding	6.77615	5.41432	5.16864	4.96557
chr7:16721928-16726110	ENSMUSG00000007209	Ceacam9	protein_coding	0.108091	0	0.0461649	0.083485
chr6:48613179-48623227	ENSMUSG00000007216	Zfp775	protein_coding	2.05961	1.71216	1.72156	1.61258
chr7:109798675-109865679	ENSMUSG00000007279	Scube2	protein_coding	1.3716	1.03032	1.1005	0.937406
chr19:6053629-6057751	ENSMUSG00000007338	Mrpl49	protein_coding	41.6903	38.5474	38.1129	38.0277
chr3:103102603-103169769	ENSMUSG00000007379	Dennd2c	protein_coding	12.7705	13.2181	13.7959	12.4653
chr12:111574509-111656227	ENSMUSG00000007411	Mark3	protein_coding	23.3143	23.3458	26.0927	25.1323
chr5:3632931-3657185	ENSMUSG00000007415	Gatad1	protein_coding	50.3807	48.2894	59.7929	53.3081
chr18:37005202-37187657	ENSMUSG00000007440	Pcdha11	protein_coding	8.799e-135	5.07205e-17	1.1383e-120	0
chr5:87969458-87972870	ENSMUSG00000007457	2310003L06Rik	protein_coding	0.151947	0.173054	0.100322	0.186375
chr6:122308719-122317680	ENSMUSG00000007458	M6pr	protein_coding	49.7377	53.1476	53.5136	51.9291
chr2:30237714-30263790	ENSMUSG00000007476	Lrrc8a	protein_coding	2.50795	2.63813	2.83359	2.70617
chr18:68337602-68339711	ENSMUSG00000007480	Mc5r	protein_coding	0.278257	0.335608	0.346123	0.278114
chr17:20945310-20965916	ENSMUSG00000007564	Ppp2r1a	protein_coding	119.053	122.367	138.76	127.529
chr17:28313529-28326568	ENSMUSG00000007570	Fance	protein_coding	29.8325	30.8684	29.8114	28.9808
chr14:55679082-55681817	ENSMUSG00000007589	Tinf2	protein_coding	30.9162	29.8509	35.9686	34.5776
chr14:55650181-55652539	ENSMUSG00000007591	Tssk4	protein_coding	0.0461584	0.141148	0	0.0272228
chr8:70083528-70090862	ENSMUSG00000007594	Hapln4	protein_coding	4.55847	3.23981	2.66071	2.95005
chr17:56764750-56770092	ENSMUSG00000007603	Dus3l	protein_coding	23.3886	21.6618	20.9155	21.2745
chr8:71488102-71499583	ENSMUSG00000007610	Gtpbp3	protein_coding	20.653	25.0872	21.8653	22.4168
chr4:47353221-47414931	ENSMUSG00000007613	Tgfbr1	protein_coding	4.92793	4.39128	4.78829	4.29487
chr13:93303756-93404129	ENSMUSG00000007617	Homer1	protein_coding	7.98726	8.64939	8.72087	8.22356
chr11:87376644-87404954	ENSMUSG00000007646	Rad51c	protein_coding	10.1993	9.45454	9.59968	10.0816
chr11:42419756-42629028	ENSMUSG00000007653	Gabrb2	protein_coding	0.090956	0.07317	0	0.0484595
chr6:17306334-17341452	ENSMUSG00000007655	Cav1	protein_coding	0	0	0	0
chr9:75037613-75060313	ENSMUSG00000007656	Arpp19	protein_coding	197.197	194.613	209.293	204.793
chr2:152780667-152831728	ENSMUSG00000007659	Bcl2l1	protein_coding	20.6057	21.0258	21.1425	23.2987
chr17:57021057-57031507	ENSMUSG00000007670	Khsrp	protein_coding	63.4791	60.0974	64.6615	62.1365
chr12:90724553-90738438	ENSMUSG00000007682	Dio2	protein_coding	0	0.0051201	0.0051741	0
chr8:70868226-70873490	ENSMUSG00000007721	Ccdc124	protein_coding	150.04	140.817	146.236	143.573
chr11:22990518-23003780	ENSMUSG00000007739	Cct4	protein_coding	251.05	254.735	263.183	254.529
chr11:51685385-51688874	ENSMUSG00000007777	0610009B22Rik	protein_coding	28.6803	26.3206	29.1051	27.5852
chr7:44959372-44974851	ENSMUSG00000007783	Cpt1c	protein_coding	9.72094	10.1477	12.3241	13.5972
chr1:91801460-91848028	ENSMUSG00000007805	Twist2	protein_coding	0.367443	0.0647285	0.0240606	0.12627
chr5:145231714-145247302	ENSMUSG00000007812	Zfp655	protein_coding	16.4956	15.4223	15.0875	17.6659
chr9:108306128-108337934	ENSMUSG00000007815	Rhoa	protein_coding	164.819	169.112	168.778	171.887
chr14:25459184-25666743	ENSMUSG00000007817	Zmiz1	protein_coding	28.5051	30.3265	27.1461	24.2462
chr6:118501307-118562226	ENSMUSG00000007827	Ankrd26	protein_coding	4.55355	3.79313	2.99069	3.15498
chr7:45140683-45154584	ENSMUSG00000007833	Aldh16a1	protein_coding	26.3714	24.7556	19.5847	22.2085
chr13:58125878-58128556	ENSMUSG00000007836	Hnrnpa0	protein_coding	182.724	191.086	204.016	196.483
chr7:45053612-45062677	ENSMUSG00000007837	Prrg2	protein_coding	8.19817	6.93032	8.32342	6.795
chr11:50376989-50386528	ENSMUSG00000007850	Hnrnph1	protein_coding	176.185	184.86	205.888	192.216
chr12:86082560-86162458	ENSMUSG00000007867	Ift43	protein_coding	8.41565	12.2485	12.9825	13.1151
chr4:136143496-136145755	ENSMUSG00000007872	Id3	protein_coding	20.5395	14.4244	8.6869	10.8733
chr11:98383810-98384953	ENSMUSG00000007877	Tcap	protein_coding	0.0778895	0	0.0750575	0
chr4:133679007-133756769	ENSMUSG00000007880	Arid1a	protein_coding	48.8749	53.832	51.5297	49.5748
chr8:70493157-70504081	ENSMUSG00000007888	Crlf1	protein_coding	3.71037	2.67145	3.80783	1.98011
chr7:142371147-142388038	ENSMUSG00000007891	Ctsd	protein_coding	121.638	114.514	121.303	120.581
chr9:61913283-61914538	ENSMUSG00000007892	Rplp1	protein_coding	6251.31	6383.74	6349.52	5939.38
chr5:87979438-87981544	ENSMUSG00000007907	Cabs1	protein_coding	0.13437	0.0457186	0.0438124	0.0502621
chr9:76014854-76136350	ENSMUSG00000007908	Hmgcll1	protein_coding	1.4897	0.516632	0.48862	0.58045
chr7:27653914-27656208	ENSMUSG00000007944	Ttc9b	protein_coding	1.14091	1.05769	1.06566	0.667034
chr7:101818312-101822726	ENSMUSG00000007946	Phox2a	protein_coding	3.36538	2.74855	2.3609	2.545
chr8:71456699-71463657	ENSMUSG00000007950	Abhd8	protein_coding	15.4642	13.6635	13.653	13.8921
chr5:136908149-136915404	ENSMUSG00000007987	Ift22	protein_coding	5.72941	6.40674	5.78112	6.37102
chr14:65201025-65262463	ENSMUSG00000007989	Fzd3	protein_coding	2.10631	1.85142	1.69962	1.82175
chr7:44360042-44385820	ENSMUSG00000008028	1700008O03Rik	protein_coding	2.02448	1.60308	1.5198	1.4404
chrX:10715012-10719690	ENSMUSG00000008035	Mid1ip1	protein_coding	17.089	16.5861	13.4146	14.9537
chr7:16738409-16749294	ENSMUSG00000008036	Ap2s1	protein_coding	89.6211	91.1786	95.7019	94.2654
chr5:108692381-108706924	ENSMUSG00000008090	Fgfrl1	protein_coding	4.84866	4.77966	2.93951	2.41607
chr8:84148024-84172590	ENSMUSG00000008129	4930432K21Rik	protein_coding	1.21054	1.33659	1.34415	1.1098
chr1:43123073-43196984	ENSMUSG00000008136	Fhl2	protein_coding	0.359492	0.507822	0.526779	0.574915
chr7:44489936-44496529	ENSMUSG00000008140	Emc10	protein_coding	61.3542	68.0842	58.5194	66.8124
chr6:124430758-124464794	ENSMUSG00000008153	Clstn3	protein_coding	10.1462	7.43804	9.15329	9.23072
chr8:85060054-85067124	ENSMUSG00000008167	Fbxw9	protein_coding	20.2642	21.8873	25.0147	22.563
chr7:44525994-44532071	ENSMUSG00000008193	Spib	protein_coding	0.696732	0.378451	0.122943	0.23545
chr2:90745369-90781021	ENSMUSG00000008200	Fnbp4	protein_coding	39.5644	40.7707	41.867	38.6904
chr8:4493025-4531680	ENSMUSG00000008206	Cers4	protein_coding	10.9088	11.6752	11.5746	11.4185
chr2:73312600-73337818	ENSMUSG00000008226	Scrn3	protein_coding	8.03154	11.8616	8.85854	8.65156
chr18:56562442-56587712	ENSMUSG00000008301	Phax	protein_coding	28.937	33.6457	32.509	29.6012
chr4:72117141-72200919	ENSMUSG00000008305	Tle1	protein_coding	12.759	11.0693	10.3851	11.0138
chr5:3571565-3584356	ENSMUSG00000008307	1700109H08Rik	protein_coding	0.751254	1.0055	0.968299	0.870993
chr7:100845847-100863446	ENSMUSG00000008318	Relt	protein_coding	4.32765	3.59804	3.72437	3.03785
chr2:143063038-143072853	ENSMUSG00000008333	Snrpb2	protein_coding	55.8169	56.6885	62.827	67.7046
chr5:125385964-125390202	ENSMUSG00000008348	Ubc	protein_coding	22.0215	20.4231	21.0656	22.8366
chr7:3629984-3642486	ENSMUSG00000008373	Prpf31	protein_coding	51.1789	57.0792	59.0688	58.7905
chr7:27486909-27490316	ENSMUSG00000008384	Sertad1	protein_coding	9.43985	9.748	10.0982	9.02759
chr16:8658586-8672153	ENSMUSG00000008393	Carhsp1	protein_coding	27.4919	25.8687	28.0731	25.193
chr10:93247413-93311135	ENSMUSG00000008398	Elk3	protein_coding	5.07813	4.42659	5.07748	5.06452
chr9:25108129-25151781	ENSMUSG00000008429	Herpud2	protein_coding	9.564	8.29939	9.07758	9.21788
chr7:4424769-4445649	ENSMUSG00000008435	Rdh13	protein_coding	10.9222	12.8265	9.4027	10.8906
chr12:81558583-81568474	ENSMUSG00000008438	Adam21	protein_coding	0.0744454	0.043764	0.0410294	0.0119273
chr8:105860633-105880402	ENSMUSG00000008450	Nutf2	protein_coding	79.2272	78.8156	82.204	78.7589
chr7:45617605-45621059	ENSMUSG00000008461	Fut1	protein_coding	0.184563	0.1736	0.188962	0.282483
chr1:152766541-152775597	ENSMUSG00000008475	Arpc5	protein_coding	43.1989	42.8698	47.2691	47.344
chr17:24715838-24718057	ENSMUSG00000008482	Rnf151	protein_coding	0.327818	0.264524	0.532844	0.50551
chr4:91250762-91400785	ENSMUSG00000008489	Elavl2	protein_coding	5.86303	4.98863	5.30138	5.00103
chr7:25087343-25159922	ENSMUSG00000008496	Pou2f2	protein_coding	5.89311	7.7477	5.96834	5.59681
chr6:138140315-138156755	ENSMUSG00000008540	Mgst1	protein_coding	1.01863	1.37899	1.38168	0.612451
chr4:82290172-82705750	ENSMUSG00000008575	Nfib	protein_coding	1.88702	1.97711	1.98151	1.6567
chr9:48935007-48964990	ENSMUSG00000008590	Htr3b	protein_coding	0	0	0.0357488	0
chr3:88542028-88548300	ENSMUSG00000008601	Rab25	protein_coding	1.20287	2.56921	1.81358	1.64234
chr3:88553757-88569725	ENSMUSG00000008604	Ubqln4	protein_coding	85.3018	81.2312	82.4022	80.4497
chr16:6809221-7412479	ENSMUSG00000008658	Rbfox1	protein_coding	0.0445147	0.0074361	0.00669285	0.0339013
chr17:33951998-33956001	ENSMUSG00000008668	Rps18	protein_coding	2965.79	3063.57	2974.35	2816.05
chrX:74270811-74273135	ENSMUSG00000008682	Rpl10	protein_coding	2440.64	2473.71	2386.45	2261.06
chr7:118104377-118116186	ENSMUSG00000008683	Rps15a	protein_coding	810.732	796.846	872.072	790.864
chr15:89355718-89372826	ENSMUSG00000008690	Ncaph2	protein_coding	82.8095	79.2163	79.5252	84.5024
chr3:103739814-103791563	ENSMUSG00000008730	Hipk1	protein_coding	10.6147	11.799	11.3869	11.2033
chr7:118972039-118995211	ENSMUSG00000008734	Gprc5b	protein_coding	4.25537	3.65392	3.51539	3.69691
chr3:100562207-100685503	ENSMUSG00000008763	Man1a2	protein_coding	11.4922	15.6288	11.3408	13.701
chr7:17713251-17761121	ENSMUSG00000008789	Ceacam5	protein_coding	0	0	0	0
chr14:51918424-51920699	ENSMUSG00000008813	Tppp2	protein_coding	0	0	0	0
chr12:85272397-85288438	ENSMUSG00000008822	Acyp1	protein_coding	21.0385	21.4787	25.8361	21.3307
chr5:134914248-134915526	ENSMUSG00000008843	Cldn13	protein_coding	0.0331922	0.0352905	0	0
chr6:124304650-124330527	ENSMUSG00000008845	Cd163	protein_coding	0.025786	0	0	0.00745345
chr11:102194431-102230166	ENSMUSG00000008855	Hdac5	protein_coding	29.0117	23.2116	23.9736	29.9352
chr13:17880574-17944239	ENSMUSG00000008859	Rala	protein_coding	19.4247	17.3863	19.3432	18.5549
chr8:114418085-114425846	ENSMUSG00000008874	Clec3a	protein_coding	0	0	0	0
chr8:22577074-22593813	ENSMUSG00000008892	Vdac3	protein_coding	157.125	160.452	161.349	168.637
chr4:107968331-108013532	ENSMUSG00000008932	Slc1a7	protein_coding	0.0696131	0.0493658	0	0.0190374
chr3:95111021-95123051	ENSMUSG00000008958	Vps72	protein_coding	48.1052	51.1413	50.4819	53.2129
chr16:84834924-84863779	ENSMUSG00000008976	Gabpa	protein_coding	39.4107	37.1684	37.2976	36.6898
chr2:172868011-172940321	ENSMUSG00000008999	Bmp7	protein_coding	3.68428	3.19224	3.19002	3.45871
chr5:115297109-115300999	ENSMUSG00000009013	Dynll1	protein_coding	243.603	243.206	252.547	252.161
chr2:37350073-37359332	ENSMUSG00000009030	Pdcl	protein_coding	25.8351	26.9297	26.222	27.5601
chr15:79360683-79403303	ENSMUSG00000009035	Tmem184b	protein_coding	22.9877	22.2452	20.4715	22.2901
chr16:88777895-88778528	ENSMUSG00000009047	Gm5965	protein_coding	0	0	0	0
chr10:74957476-75032586	ENSMUSG00000009070	Rsph14	protein_coding	0	0	0.0560185	0.0215221
chr11:4765844-4849536	ENSMUSG00000009073	Nf2	protein_coding	47.4298	49.6242	46.7636	50.195
chr11:4736891-4746778	ENSMUSG00000009075	Cabp7	protein_coding	2.19093	1.16284	0.943401	0.671048
chr11:4704677-4737669	ENSMUSG00000009076	Zmat5	protein_coding	20.945	21.8561	26.7717	25.3477
chr11:5069688-5099266	ENSMUSG00000009079	Ewsr1	protein_coding	228.618	228.802	239.063	238.214
chr11:4986823-5042791	ENSMUSG00000009090	Ap1b1	protein_coding	24.2588	25.9625	26.6016	25.5704
chr10:75893397-75895941	ENSMUSG00000009092	Derl3	protein_coding	3.04101	2.47767	2.17002	2.3279
chr10:75814942-75822543	ENSMUSG00000009093	Gstt4	protein_coding	0	0.0418819	0.073334	0
chr16:18581712-18586969	ENSMUSG00000009097	Tbx1	protein_coding	1.23497	0.914238	0.232444	0.559101
chr3:108092788-108101432	ENSMUSG00000009108	Gnat2	protein_coding	2.82174	4.30487	3.46758	5.09656
chr6:120836229-120892842	ENSMUSG00000009112	Bcl2l13	protein_coding	10.9604	10.5453	10.8364	10.8825
chr10:76449080-76461110	ENSMUSG00000009114	2610028H24Rik	protein_coding	8.82474e-08	1.87167e-07	1.07909e-07	0.0280911
chr10:76562271-76570201	ENSMUSG00000009115	Spatc1l	protein_coding	0.0376208	0.106799	0.0479863	0.0394338
chr6:83057843-83067210	ENSMUSG00000009145	Dqx1	protein_coding	0.3879	0.409045	0.320081	0.27038
chr11:82115184-82116799	ENSMUSG00000009185	Ccl8	protein_coding	0	0	0	0
chr2:74520290-74579435	ENSMUSG00000009207	Lnp	protein_coding	7.03528	7.41109	6.51713	7.58155
chr11:106365471-106377558	ENSMUSG00000009210	2310007L24Rik	protein_coding	0	0	0	0
chr2:27061635-27072179	ENSMUSG00000009214	Tmem8c	protein_coding	0	0	0	0
chr2:27110379-27142491	ENSMUSG00000009216	Fam163b	protein_coding	1.35587	1.3598	1.60957	1.4376
chr7:143069152-143094642	ENSMUSG00000009246	Trpm5	protein_coding	0.242353	0.21294	0.317845	0.0667785
chr7:142966821-142969264	ENSMUSG00000009248	Ascl2	protein_coding	3.08433	2.56447	1.80102	2.36321
chr6:48569697-48572670	ENSMUSG00000009281	Rarres2	protein_coding	0.0598715	0	0	0
chr10:77581719-77598732	ENSMUSG00000009291	Pttg1ip	protein_coding	22.4089	22.5705	22.6153	24.5076
chr10:77907721-77970563	ENSMUSG00000009292	Trpm2	protein_coding	0.242059	0.127638	0.0938256	0.1044
chr10:77622274-77645993	ENSMUSG00000009293	Ube2g2	protein_coding	21.2824	20.5611	24.0074	20.411
chr11:87793580-87804413	ENSMUSG00000009350	Mpo	protein_coding	0	0	0	0
chr11:87806427-87828289	ENSMUSG00000009356	Lpo	protein_coding	0.0313659	0.0106679	0	0
chr6:17463799-17573980	ENSMUSG00000009376	Met	protein_coding	0.378406	0.46013	0.401769	0.963479
chr19:34668402-34747289	ENSMUSG00000009378	Slc16a12	protein_coding	0.0141128	0	0.0202537	0.024848
chr6:115134901-115282626	ENSMUSG00000009394	Syn2	protein_coding	0.0826459	0	0.00932775	0
chrX:20933394-20950608	ENSMUSG00000009406	Elk1	protein_coding	7.80249	8.00563	8.23299	8.81648
chr1:135434579-135607295	ENSMUSG00000009418	Nav1	protein_coding	20.0235	19.4097	16.4492	18.2067
chr13:98839018-98926384	ENSMUSG00000009470	Tnpo1	protein_coding	54.3466	56.3656	59.2391	54.9475
chr7:46376473-46379092	ENSMUSG00000009471	Myod1	protein_coding	0.203574	0.0356988	0.0482984	0
chr7:46240986-46311434	ENSMUSG00000009487	Otog	protein_coding	0.00889071	0.0029059	0.00816148	0.0064688
chr18:68300354-68324852	ENSMUSG00000009535	Rnmt	protein_coding	47.9352	51.7593	50.4788	51.9081
chr7:143106361-143427042	ENSMUSG00000009545	Kcnq1	protein_coding	0.348871	0.222877	0.214367	0.168873
chr2:118475849-118479711	ENSMUSG00000009549	Srp14	protein_coding	106.44	107.786	114.305	115.348
chr2:32732619-32741016	ENSMUSG00000009551	6330409D20Rik	protein_coding	0	0	0	0.0361187
chr2:32705783-32713076	ENSMUSG00000009555	Cdk9	protein_coding	53.9591	51.4715	55.2439	48.8905
chr2:32757233-32762244	ENSMUSG00000009563	Tor2a	protein_coding	36.603	35.2698	38.1098	47.2227
chr2:32682608-32704145	ENSMUSG00000009566	Fpgs	protein_coding	39.2995	37.0535	36.6733	35.1856
chr16:13256480-13417529	ENSMUSG00000009569	Mkl2	protein_coding	4.64583	3.53378	3.79992	3.55631
chr15:103191543-103239816	ENSMUSG00000009575	Cbx5	protein_coding	67.737	75.8722	76.4376	76.4555
chr5:87885028-87894174	ENSMUSG00000009580	Odam	protein_coding	0	0	0	0
chr15:79891658-79915906	ENSMUSG00000009585	Apobec3	protein_coding	51.7473	47.985	42.5487	47.425
chr11:116765024-116775507	ENSMUSG00000009588	St6galnac1	protein_coding	0	0	0	0
chrX:134460117-134476490	ENSMUSG00000009596	Taf7l	protein_coding	0.931398	0.215375	0.380476	0.198428
chr2:27188392-27248337	ENSMUSG00000009614	Sardh	protein_coding	0.112422	0.0669954	0	0
chr2:27262103-27427033	ENSMUSG00000009621	Vav2	protein_coding	7.57374	6.9384	7.18581	7.23963
chr8:33516737-33585582	ENSMUSG00000009628	Tex15	protein_coding	3.58486	3.48607	4.57138	3.84089
chr8:33599620-33619794	ENSMUSG00000009630	Ppp2cb	protein_coding	63.1253	65.823	70.0991	69.8624
chr1:193272160-193273217	ENSMUSG00000009633	G0s2	protein_coding	1.34744	2.03617	0.887641	0.921168
chr4:117674680-117682273	ENSMUSG00000009640	Dmap1	protein_coding	24.5053	22.3063	24.0821	23.5223
chr10:59403659-59421976	ENSMUSG00000009646	Pla2g12b	protein_coding	1.8319	1.29231	2.07534	1.31883
chr10:59446983-59616692	ENSMUSG00000009647	Mcu	protein_coding	8.36046	8.35799	8.14336	8.34778
chr10:59422957-59441778	ENSMUSG00000009654	Oit3	protein_coding	0.0354003	0.176866	0.0117114	0.0257362
chrX:100838647-101059667	ENSMUSG00000009670	Tex11	protein_coding	3.18791	1.32744	1.17752	1.33338
chr10:75060895-75184923	ENSMUSG00000009681	Bcr	protein_coding	6.08737	5.6592	6.36263	5.89598
chr7:31032721-31042481	ENSMUSG00000009687	Fxyd5	protein_coding	1.05906	0.735831	0.327993	0.119732
chrX:7822288-7838280	ENSMUSG00000009731	Kcnd1	protein_coding	1.66871	1.62805	1.55906	1.24844
chr15:100502798-100552008	ENSMUSG00000009733	Tfcp2	protein_coding	4.08777	3.79831	3.97397	4.62367
chr13:18121100-18382041	ENSMUSG00000009734	Pou6f2	protein_coding	0.147346	0.0582255	0.074936	0.0960436
chr15:100575317-100599984	ENSMUSG00000009739	Pou6f1	protein_coding	1.93658	2.23513	1.86453	1.60943
chr9:113930933-113977199	ENSMUSG00000009741	Ubp1	protein_coding	30.3518	27.7899	27.1776	27.574
chr1:132316125-132333488	ENSMUSG00000009772	Nuak2	protein_coding	3.16303	2.65975	2.83115	3.54833
chr9:78109191-78172107	ENSMUSG00000009828	Ick	protein_coding	7.20504	6.31309	6.0534	7.53716
chr4:140961202-140979193	ENSMUSG00000009863	Sdhb	protein_coding	86.4331	88.7792	96.9198	97.0083
chr2:152754172-152765037	ENSMUSG00000009876	Cox4i2	protein_coding	5.66779	2.20758	1.57482	2.21186
chr11:59407133-59451186	ENSMUSG00000009894	Snap47	protein_coding	38.229	36.7141	36.812	36.6751
chr11:59248032-59290752	ENSMUSG00000009900	Wnt3a	protein_coding	0.090951	0.0175106	0.0319922	0.088494
chr1:106720458-106759727	ENSMUSG00000009905	Kdsr	protein_coding	5.79789	4.65008	6.6823	5.17914
chr1:106764070-106796728	ENSMUSG00000009907	Vps4b	protein_coding	27.2231	24.6142	29.2776	28.3398
chr9:44407713-44410405	ENSMUSG00000009927	Rps25	protein_coding	1450.29	1475.55	1467.99	1418.38
chrX:134944525-134964754	ENSMUSG00000009941	Nxf2	protein_coding	0.0815645	0	0	0.0203325
chrX:74281911-74290151	ENSMUSG00000009995	Taz	protein_coding	13.218	13.3942	14.857	15.044
chr11:114765387-114790739	ENSMUSG00000010021	Kif19a	protein_coding	0.759393	0.287707	0.252957	0.61332
chr11:61223416-61267464	ENSMUSG00000010025	Aldh3a2	protein_coding	11.6621	12.662	9.90752	10.9872
chr9:107547297-107551319	ENSMUSG00000010044	Zmynd10	protein_coding	0.640178	1.17896	0.592852	0.0692862
chr9:107533944-107538673	ENSMUSG00000010045	Tmem115	protein_coding	9.1864	8.55877	9.80007	9.87837
chr9:107567944-107572779	ENSMUSG00000010047	Hyal2	protein_coding	17.4981	15.6074	15.8675	15.0039
chr9:107587641-107593385	ENSMUSG00000010048	Ifrd2	protein_coding	35.9173	32.8038	29.6469	31.3922
chr9:107576926-107581710	ENSMUSG00000010051	Hyal1	protein_coding	2.84215	3.04429	3.70179	3.28503
chr9:107563254-107566112	ENSMUSG00000010054	Tusc2	protein_coding	11.8596	10.8702	14.9728	14.3089
chr9:107542225-107545706	ENSMUSG00000010057	Nprl2	protein_coding	11.0121	9.51554	9.49091	10.3308
chr9:107650633-107669530	ENSMUSG00000010064	Slc38a3	protein_coding	7.75113	6.14225	4.18369	4.73185
chr9:107399611-107529343	ENSMUSG00000010066	Cacna2d2	protein_coding	4.7287	4.64928	3.66	4.25355
chr9:107551554-107562267	ENSMUSG00000010067	Rassf1	protein_coding	8.82088	10.4811	9.45255	8.04842
chr11:94489598-94499974	ENSMUSG00000010080	Epn3	protein_coding	0.193383	0	0.0653094	0.0618455
chr11:61448441-61454131	ENSMUSG00000010086	Rnf112	protein_coding	0.129095	0.0154786	0.0520605	0.0681551
chr19:8706881-8723369	ENSMUSG00000010095	Slc3a2	protein_coding	125.897	131.583	122.108	128.885
chr19:8757072-8772475	ENSMUSG00000010097	Nxf1	protein_coding	97.0551	94.4006	95.8986	96.0213
chr19:8741412-8756069	ENSMUSG00000010110	Stx5a	protein_coding	16.4006	17.5314	21.415	18.6398
chr11:61343400-61378345	ENSMUSG00000010122	Slc47a1	protein_coding	3.23634	2.7774	1.59993	1.6836
chr3:105996956-106014646	ENSMUSG00000010136	Pifo	protein_coding	0.0419329	0.0445866	0	0
chr11:61126754-61149372	ENSMUSG00000010142	Tnfrsf13b	protein_coding	0.298633	0.716911	0.624664	0.474013
chr1:190118034-190170714	ENSMUSG00000010175	Prox1	protein_coding	0.171868	0.10953	0.0836402	0.122357
chr9:21074167-21091988	ENSMUSG00000010205	Raver1	protein_coding	52.9817	53.329	54.584	53.1736
chr11:78261751-78290623	ENSMUSG00000010277	2610507B11Rik	protein_coding	60.1643	70.4102	70.4034	69.1796
chr1:43098709-43115947	ENSMUSG00000010290	AI597479	protein_coding	10.7116	10.1749	11.1085	10.8342
chr7:47050639-47054776	ENSMUSG00000010307	Tmem86a	protein_coding	1.97097	2.15083	1.66657	1.88252
chr1:133897198-133907999	ENSMUSG00000010311	Optc	protein_coding	0.0654345	0	0	0
chr11:87405064-87555823	ENSMUSG00000010342	Tex14	protein_coding	5.74634	5.83662	5.77139	5.91892
chr11:101448406-101458698	ENSMUSG00000010358	Ifi35	protein_coding	1.81846	1.51001	1.0956	1.67577
chr11:101627194-101636100	ENSMUSG00000010362	Rdm1	protein_coding	42.9795	49.4226	52.9327	50.343
chr14:55662264-55671906	ENSMUSG00000010376	Nedd8	protein_coding	241.464	232.808	246.911	241.209
chr11:76726601-76763579	ENSMUSG00000010392	Gosr1	protein_coding	8.1226	8.11186	8.53797	7.97718
chr14:54426908-54429756	ENSMUSG00000010406	Mrpl52	protein_coding	205.068	200.74	213.657	211.012
chr8:12573048-12600738	ENSMUSG00000010435	Spaca7	protein_coding	0	0	0	0
chr1:36335729-36369181	ENSMUSG00000010453	Kansl3	protein_coding	20.0781	20.0154	18.7645	22.9008
chr10:23104167-23349895	ENSMUSG00000010461	Eya4	protein_coding	0.0341906	0	0	0
chr7:137193672-137314445	ENSMUSG00000010476	Ebf3	protein_coding	0.0699472	0.0468064	0.0517691	0.0601963
chr2:181578479-181585170	ENSMUSG00000010492	Uckl1os	antisense	0.384678	0.231256	0.196746	0.857057
chr2:181763331-181827797	ENSMUSG00000010505	Myt1	protein_coding	0.0193866	0	0	0
chr4:109676587-109963960	ENSMUSG00000010517	Faf1	protein_coding	27.8042	28.3562	29.8575	29.1081
chr12:111484610-111485823	ENSMUSG00000010529	Gm266	protein_coding	0.870664	0.95796	0.627377	0.489322
chr3:88282756-88296999	ENSMUSG00000010538	Tsacc	protein_coding	4.60411	5.58419	5.55941	6.87417
chr11:74770829-74828525	ENSMUSG00000010554	Mettl16	protein_coding	35.3539	31.5334	32.2008	33.3274
chr17:50279393-50293599	ENSMUSG00000010592	Dazl	protein_coding	1.91321	0.537775	0.245676	0.244592
chr15:77388220-77399110	ENSMUSG00000010601	Apol7a	protein_coding	0.123401	0.0923598	0.100818	0.0264699
chr9:22156845-22158358	ENSMUSG00000010607	Pigyl	protein_coding	43.4993	40.5139	42.6898	43.9875
chr12:83631235-83683123	ENSMUSG00000010608	Rbm25	protein_coding	65.1014	58.5849	66.0923	63.4329
chr1:180227003-180263438	ENSMUSG00000010609	Psen2	protein_coding	6.92267	7.59981	6.37108	7.5058
chr9:119148022-119157093	ENSMUSG00000010651	Acaa1b	protein_coding	2.36144	2.55293	1.47283	2.49186
chr9:119071526-119093496	ENSMUSG00000010660	Plcd1	protein_coding	16.4192	13.0383	12.3886	13.6118
chr19:10182887-10196870	ENSMUSG00000010663	Fads1	protein_coding	21.4368	23.6664	23.7235	24.7498
chr5:29229801-29378390	ENSMUSG00000010721	Lmbr1	protein_coding	1.88892	2.47893	1.91918	1.80238
chr7:143634805-143649661	ENSMUSG00000010751	Tnfrsf22	protein_coding	9.68568	10.2431	9.08793	8.5731
chr7:143557229-143600090	ENSMUSG00000010755	Cars	protein_coding	70.8761	65.3334	58.6143	58.6961
chr7:143501544-143502541	ENSMUSG00000010760	Phlda2	protein_coding	149.438	159.1	151.427	136.246
chr6:18050963-18109061	ENSMUSG00000010796	Asz1	protein_coding	0	0	0	0
chr6:17988939-18030585	ENSMUSG00000010797	Wnt2	protein_coding	0	0	0	0
chr11:42130938-42182930	ENSMUSG00000010803	Gabra1	protein_coding	0.0136017	0.0128428	0.0129812	0
chr5:143357337-143392152	ENSMUSG00000010825	Grid2ip	protein_coding	0.31672	0.194269	0.113414	0.110791
chr15:79516407-79527739	ENSMUSG00000010830	Kdelr3	protein_coding	56.4479	51.0371	49.1979	53.1462
chr11:101984278-101992264	ENSMUSG00000010841	1700006E09Rik	protein_coding	0	0	0.074979	0
chr2:103073674-103092644	ENSMUSG00000010911	Apip	protein_coding	14.8173	15.3605	16.4667	17.2593
chr2:103021074-103073513	ENSMUSG00000010914	Pdhx	protein_coding	13.1609	14.7438	12.9814	13.457
chr8:110618637-110720396	ENSMUSG00000010936	Vac14	protein_coding	37.9251	37.0605	39.5808	38.1938
chr3:146149832-146195513	ENSMUSG00000011008	Mcoln2	protein_coding	0.148615	0	0.0254704	0.0280113
chr5:33104218-33162870	ENSMUSG00000011034	Slc5a1	protein_coding	0.328071	0.349457	0.238677	0.268307
chr17:26554253-26561499	ENSMUSG00000011052	1700049J03Rik	antisense	0	0	0	0
chr7:44848990-44855421	ENSMUSG00000011096	Akt1s1	protein_coding	42.354	42.3873	48.9174	44.5609
chr9:37649181-37657312	ENSMUSG00000011114	Tbrg1	protein_coding	114.389	111.85	104.85	113.518
chr9:37659901-37669222	ENSMUSG00000011118	Panx3	protein_coding	0	0	0	0
chr12:112620044-112641354	ENSMUSG00000011148	Adssl1	protein_coding	3.16832	2.64889	1.81894	2.55473
chr7:83774100-83794880	ENSMUSG00000011154	1700026D08Rik	protein_coding	0.143778	0.149039	0.129594	0.131394
chr12:112959861-113000621	ENSMUSG00000011158	Brf1	protein_coding	5.92854	6.47482	5.97907	7.07517
chr12:116077725-116146261	ENSMUSG00000011171	Vipr2	protein_coding	0.0278508	0.112582	0	0.123321
chr12:17544872-17551502	ENSMUSG00000011179	Odc1	protein_coding	315.791	321.022	318.047	317.806
chr11:45946842-45955494	ENSMUSG00000011254	Thg1l	protein_coding	16.6125	16.6072	16.3478	16.6717
chr11:46055991-46147343	ENSMUSG00000011256	Adam19	protein_coding	12.4262	13.5352	14.109	12.5748
chr4:123262350-123298925	ENSMUSG00000011257	Pabpc4	protein_coding	173.531	180.413	175.095	168.258
chr7:19489055-19496760	ENSMUSG00000011263	Exoc3l2	protein_coding	1.30292	0.525616	0.476778	0.642097
chr7:19577286-19580656	ENSMUSG00000011267	Zfp296	protein_coding	17.2023	14.3414	12.3739	12.9826
chr17:56111600-56117596	ENSMUSG00000011305	Plin5	protein_coding	1.37418	1.07997	0.590377	0.597268
chr8:70042812-70071953	ENSMUSG00000011306	Sugp1	protein_coding	20.7842	20.3934	22.0664	21.2965
chr7:24870056-24877651	ENSMUSG00000011349	Dmrtc2	protein_coding	1.55586	1.15605	0.472135	1.05682
chr7:24818794-24840275	ENSMUSG00000011350	Gm5893	processed_transcript	0	0	0	0.169741
chr7:45472955-45488805	ENSMUSG00000011382	Dhdh	protein_coding	7.1274	8.45433	7.84342	8.04553
chr7:29816071-29832042	ENSMUSG00000011427	Zfp790	protein_coding	1.21216	1.47954	1.51314	1.44016
chr3:20248263-20275733	ENSMUSG00000011463	Cpb1	protein_coding	0	0.0231424	0.0325536	0
chr17:57032772-57041654	ENSMUSG00000011486	Slc25a41	protein_coding	1.16487	0.36946	0.57271	0.55036
chr17:55986510-55996881	ENSMUSG00000011589	Fsd1	protein_coding	11.9519	12.9826	12.8801	14.6602
chr7:24541698-24546071	ENSMUSG00000011632	Pinlyp	protein_coding	0.121555	0.5614	0.215903	0
chr7:44896078-44902631	ENSMUSG00000011658	Fuz	protein_coding	5.58331	6.68992	7.92793	8.19838
chr7:27356382-27447686	ENSMUSG00000011751	Sptbn4	protein_coding	8.86045	8.17272	7.26226	8.21475
chr19:41911870-41918664	ENSMUSG00000011752	Pgam1	protein_coding	271.906	269.736	257.626	263.496
chr5:107744794-107875107	ENSMUSG00000011831	Evi5	protein_coding	18.1037	17.0824	18.071	19.3283
chr8:4166566-4211257	ENSMUSG00000011832	Evi5l	protein_coding	2.65779	3.28713	2.59595	2.60168
chr8:4253101-4256219	ENSMUSG00000011837	Snapc2	protein_coding	27.1174	26.5551	27.3434	25.6469
chr11:77493561-77507786	ENSMUSG00000011877	Git1	protein_coding	43.1392	44.9866	43.9535	43.9172
chr5:114669397-114690984	ENSMUSG00000011884	Gltp	protein_coding	25.416	26.5451	28.4142	26.232
chr9:69989465-70008317	ENSMUSG00000011958	Bnip2	protein_coding	21.4915	22.0397	24.3289	24.9109
chr15:98538688-98570923	ENSMUSG00000011960	Ccnt1	protein_coding	14.2543	13.3054	12.8444	13.7405
chr16:17797281-17808287	ENSMUSG00000012017	Scarf2	protein_coding	1.85503	1.18982	0.817957	0.946171
chr3:138164077-138193825	ENSMUSG00000012042	4930579F01Rik	protein_coding	0	0	0	0
chr12:55836365-55869735	ENSMUSG00000012076	Brms1l	protein_coding	6.31164	7.38335	7.18498	7.04209
chr16:17651220-17722930	ENSMUSG00000012114	Med15	protein_coding	19.8046	18.9282	19.1608	19.2429
chr4:133969027-134000918	ENSMUSG00000012117	Dhdds	protein_coding	12.3293	10.0128	11.8097	11.6443
chr4:134065911-134092504	ENSMUSG00000012123	Aim1l	protein_coding	10.6147	13.9183	10.4971	11.0851
chr4:134102569-134127593	ENSMUSG00000012126	Ubxn11	protein_coding	2.8361	2.35832	2.4368	3.64256
chr1:78510990-78538173	ENSMUSG00000012187	Mogat1	protein_coding	0	0.0821265	0	0
chr12:113074501-113088917	ENSMUSG00000012211	Tex22	protein_coding	0.063333	0.0600385	0	0
chr18:34542312-34548273	ENSMUSG00000012282	Wnt8a	protein_coding	0.211622	0.281605	0.420684	0.316443
chr17:46257850-46283026	ENSMUSG00000012296	Tjap1	protein_coding	25.8421	24.3169	25.8286	25.7217
chr2:103263432-103303278	ENSMUSG00000012350	Ehf	protein_coding	0	0.105875	0.023268	0.0664435
chr6:122707488-122714633	ENSMUSG00000012396	Nanog	protein_coding	161.185	137.07	126.916	134.578
chr14:18267822-18271391	ENSMUSG00000012405	Rpl15	protein_coding	892.018	920.609	927.113	871.226
chr13:90089122-90143907	ENSMUSG00000012422	Tmem167	protein_coding	6.81114	6.74657	7.07858	6.84675
chr5:7960456-7982213	ENSMUSG00000012428	Steap4	protein_coding	0.0566082	0.0604925	0.0552551	0.085756
chr13:17695412-17699105	ENSMUSG00000012429	Mplkip	protein_coding	8.99388	9.45892	10.1748	10.9431
chr19:37376402-37421859	ENSMUSG00000012443	Kif11	protein_coding	34.26	36.4748	39.4511	38.4021
chr6:8255935-8259173	ENSMUSG00000012483	Rpa3	protein_coding	86.9882	82.3813	94.5076	94.1044
chr8:111311796-111338177	ENSMUSG00000012519	Mlkl	protein_coding	0.818955	0.553971	0.64052	0.985705
chr5:67094398-67099301	ENSMUSG00000012520	Phox2b	protein_coding	0.065649	0	0	0
chr6:29540826-29609887	ENSMUSG00000012535	Tnpo3	protein_coding	60.8671	59.1379	63.1637	62.4259
chr12:85824658-86061893	ENSMUSG00000012609	Ttll5	protein_coding	6.72837	6.16807	5.9077	5.71138
chr7:43296196-43313294	ENSMUSG00000012640	Zfp715	protein_coding	3.92475	3.14088	4.05865	3.96273
chr8:3655769-3660110	ENSMUSG00000012705	Retn	protein_coding	0.152844	0	0	0.179229
chr7:44252147-44257378	ENSMUSG00000012777	Acpt	protein_coding	0	0	0.0241075	0
chr10:60302747-60696490	ENSMUSG00000012819	Cdh23	protein_coding	0.813611	0.892419	0.694431	1.38781
chr7:12922289-12926686	ENSMUSG00000012848	Rps5	protein_coding	1892.18	1960.36	1837.46	1768.72
chr8:84125988-84132527	ENSMUSG00000012889	Podnl1	protein_coding	0.211526	0.100265	0.0343594	0.0682347
chr8:83900104-83941954	ENSMUSG00000013033	Adgrl1	protein_coding	40.9346	45.563	42.1788	42.1803
chr9:14541965-14615483	ENSMUSG00000013076	Amotl1	protein_coding	4.17288	4.53346	4.17651	4.08627
chr7:30699782-30700380	ENSMUSG00000013083	2200002J24Rik	protein_coding	0	1.22208	0.36691	0
chr16:22381308-22439719	ENSMUSG00000013089	Etv5	protein_coding	68.2318	70.5872	70.806	67.217
chr7:4782939-4784341	ENSMUSG00000013091	Tmem190	protein_coding	0	0	0	0
chr8:105713853-105758664	ENSMUSG00000013150	Gfod2	protein_coding	8.85457	7.27821	7.4715	9.7362
chr8:105703654-105707933	ENSMUSG00000013155	Enkd1	protein_coding	23.6288	25.1577	24.3779	25.1141
chr8:105708290-105710244	ENSMUSG00000013158	4933405L10Rik	protein_coding	0.674672	0.33678	0.354845	0.492721
chr8:105524464-105566047	ENSMUSG00000013160	Atp6v0d1	protein_coding	70.9393	74.1693	78.1732	77.4822
chr17:56412430-56476483	ENSMUSG00000013236	Ptprs	protein_coding	21.8113	20.631	20.0956	20.039
chr1:131827492-131848865	ENSMUSG00000013275	Slc41a1	protein_coding	11.5804	12.541	12.4771	13.0393
chr2:156019138-156052947	ENSMUSG00000013338	Fer1l4	protein_coding	0.132901	0.0307379	0.0463903	0.140513
chr7:43492043-43505940	ENSMUSG00000013353	4931406B18Rik	protein_coding	0	0.018333	0	0
chr7:43472906-43490075	ENSMUSG00000013367	Iglon5	protein_coding	1.40529	1.37497	1.2998	1.82824
chr11:95957162-96005940	ENSMUSG00000013415	Igf2bp1	protein_coding	54.1975	60.9061	57.3232	57.2532
chr11:95865942-95914891	ENSMUSG00000013418	B4galnt2	protein_coding	3.43014	2.79594	3.00906	2.88801
chr9:121760032-121771742	ENSMUSG00000013419	Zfp651	protein_coding	1.55025	1.84098	1.72391	1.87875
chr2:25199711-25211489	ENSMUSG00000013465	Nelfb	protein_coding	38.0573	43.5092	40.2212	38.7535
chr11:119307767-119345375	ENSMUSG00000013483	Card14	protein_coding	0.522858	0.232741	0.183304	0.106556
chr5:108629769-108648782	ENSMUSG00000013495	Tmem175	protein_coding	6.81065	6.5184	6.76053	8.71032
chr2:170346990-170427845	ENSMUSG00000013523	Bcas1	protein_coding	0.972938	0.64563	1.6355	0.985681
chr16:18300824-18348103	ENSMUSG00000013539	Tango2	protein_coding	11.9163	10.0678	11.6786	12.5761
chr17:31557125-31559113	ENSMUSG00000013562	4833413E03Rik	lincRNA	0.63999	0.311146	0.411228	0.839202
chr9:71215788-71296243	ENSMUSG00000013584	Aldh1a2	protein_coding	1.01157	1.30581	0.670953	0.72073
chr1:171234852-171251388	ENSMUSG00000013593	Ndufs2	protein_coding	101.362	99.9976	107.788	102.623
chr15:36504061-36555573	ENSMUSG00000013611	Snx31	protein_coding	0.632427	0.586278	0.332524	0.289459
chr5:31048311-31054623	ENSMUSG00000013622	Atraid	protein_coding	17.1363	16.6714	22.1033	17.6553
chr5:31054779-31078479	ENSMUSG00000013629	Cad	protein_coding	95.3849	124.707	95.0141	109.843
chr11:58379042-58390728	ENSMUSG00000013643	Lypd8	protein_coding	0	0	0	0
chr11:58330723-58347728	ENSMUSG00000013646	Sh3bp5l	protein_coding	12.8521	12.3927	12.2306	13.6809
chr11:58421110-58426024	ENSMUSG00000013653	1810065E05Rik	protein_coding	0	0	0	0
chr19:32672562-32712298	ENSMUSG00000013662	Atad1	protein_coding	25.7165	26.4431	26.3601	25.4821
chr19:32757496-32826160	ENSMUSG00000013663	Pten	protein_coding	11.105	12.1204	12.955	11.9889
chr7:131137712-131146314	ENSMUSG00000013668	4933402N03Rik	protein_coding	0	0	0	0
chr1:172196727-172206804	ENSMUSG00000013698	Pea15a	protein_coding	11.6357	10.2724	11.1299	11.7581
chr14:32180161-32201898	ENSMUSG00000013701	Timm23	protein_coding	119.374	115.101	117.91	113.888
chr3:95139520-95142360	ENSMUSG00000013707	Tnfaip8l2	protein_coding	0.923841	0.690336	0.724037	0.398375
chr6:106769119-106782474	ENSMUSG00000013736	Trnt1	protein_coding	22.8229	21.6874	25.0337	24.9937
chr17:35076901-35078804	ENSMUSG00000013766	Ly6g6e	protein_coding	10.895	9.4152	6.29246	7.96739
chr17:34898468-34914052	ENSMUSG00000013787	Ehmt2	protein_coding	69.8525	72.4984	69.1016	67.4299
chr9:22112988-22117148	ENSMUSG00000013822	Elof1	protein_coding	61.3439	63.9841	69.5032	65.1373
chr10:79894707-79908923	ENSMUSG00000013833	Med16	protein_coding	16.1323	13.2675	12.6529	15.7196
chr15:67102874-67113992	ENSMUSG00000013846	St3gal1	protein_coding	0.606715	0.34118	0.361144	0.232255
chr10:79974947-79984330	ENSMUSG00000013858	Tmem259	protein_coding	49.5857	46.6517	46.1381	46.8077
chr8:26119367-26143871	ENSMUSG00000013878	Rnf170	protein_coding	4.80132	5.84854	6.00996	5.92009
chr7:30291671-30308367	ENSMUSG00000013921	Clip3	protein_coding	20.4493	24.9057	25.4498	21.675
chr7:30280093-30290237	ENSMUSG00000013928	Thap8	protein_coding	0.0365909	0.0817668	0.0632725	0.075403
chr5:122100950-122113472	ENSMUSG00000013936	Myl2	protein_coding	0.230401	0	0.29953	0.331518
chr1:171329144-171342331	ENSMUSG00000013973	Dedd	protein_coding	31.7739	32.7972	33.593	33.2017
chr8:3665761-3668905	ENSMUSG00000013974	Mcemp1	protein_coding	0.103553	0.100844	0.0958652	0.0355783
chr1:171338007-171345646	ENSMUSG00000013997	Nit1	protein_coding	19.2156	15.7836	18.2779	18.0799
chr4:44524756-44710487	ENSMUSG00000014030	Pax5	protein_coding	0.26468	0.42006	0.0895099	0.0846069
chr16:97791466-97851850	ENSMUSG00000014039	Prdm15	protein_coding	4.2934	3.45643	3.57573	4.05762
chr16:32277458-32301434	ENSMUSG00000014074	Rnf168	protein_coding	20.656	21.5597	21.1622	23.3516
chr16:32419701-32429099	ENSMUSG00000014075	Tctex1d2	protein_coding	16.2988	16.6796	18.0863	15.9853
chr2:119547696-119587027	ENSMUSG00000014077	Chp1	protein_coding	25.938	26.9462	28.1027	26.2423
chr6:41852988-41864413	ENSMUSG00000014104	Sval2	protein_coding	0	0	0	0
chr5:114622151-114658421	ENSMUSG00000014158	Trpv4	protein_coding	1.80431	0.784819	0.67166	0.732036
chr13:58004220-58113592	ENSMUSG00000014164	Klhl3	protein_coding	0.469498	0.483082	0.461063	0.322876
chr11:62879454-62916780	ENSMUSG00000014177	Tvp23b	protein_coding	14.7881	15.1484	14.9762	13.6712
chr11:100582817-100620168	ENSMUSG00000014195	Dnajc7	protein_coding	94.2054	96.1393	96.2665	89.4696
chr11:100627542-100692455	ENSMUSG00000014198	Zfp385c	protein_coding	3.00424	1.75608	1.39714	1.53544
chr1:160202366-160212875	ENSMUSG00000014226	Cacybp	protein_coding	212.685	179.466	201.792	200.956
chr16:3908800-3941147	ENSMUSG00000014232	Cluap1	protein_coding	8.12263	7.34525	7.74388	6.75054
chr11:62267223-62281375	ENSMUSG00000014243	Zswim7	protein_coding	29.6191	24.7223	26.4848	27.581
chr11:62458459-62514417	ENSMUSG00000014245	Pigl	protein_coding	16.4057	15.2493	15.0714	14.4201
chr18:36742331-36744557	ENSMUSG00000014294	Ndufa2	protein_coding	113.226	123.93	130.216	130.415
chr16:4616463-4624988	ENSMUSG00000014301	Pam16	protein_coding	45.8627	46.1367	49.7599	45.1802
chr16:4594712-4624924	ENSMUSG00000014303	Glis2	protein_coding	13.5287	15.5318	15.5586	16.7249
chr15:35925885-35938246	ENSMUSG00000014313	Cox6c	protein_coding	539.148	522.395	570.313	547.694
chr10:70922831-71159700	ENSMUSG00000014329	Bicc1	protein_coding	0.837747	0.847949	0.575792	0.547511
chr11:96047431-96065388	ENSMUSG00000014349	Ube2z	protein_coding	43.8581	43.5337	44.3851	43.4023
chr11:96024544-96030831	ENSMUSG00000014351	Gip	protein_coding	0.241378	0	0	0.0802075
chr2:128818117-128854261	ENSMUSG00000014353	Tmem87b	protein_coding	6.53553	5.21875	7.02454	6.25529
chr2:128610103-128687391	ENSMUSG00000014355	Anapc1	protein_coding	37.3974	31.883	34.7259	35.6757
chr2:128698955-128802894	ENSMUSG00000014361	Mertk	protein_coding	1.70536	1.92461	1.96214	1.82441
chr7:46888948-46919969	ENSMUSG00000014402	Tsg101	protein_coding	35.4945	35.4056	36.3395	36.8728
chr7:46760465-46796064	ENSMUSG00000014418	Hps5	protein_coding	7.34852	6.90522	7.11836	8.50676
chr17:12227620-12318660	ENSMUSG00000014426	Map3k4	protein_coding	19.1043	18.0292	18.7989	18.8094
chr14:63372836-63417187	ENSMUSG00000014453	Blk	protein_coding	0	0	0	0
chr14:31700014-31830415	ENSMUSG00000014496	Ankrd28	protein_coding	13.3092	14.0189	15.9075	15.1555
chr10:128377114-128408704	ENSMUSG00000014498	Ankrd52	protein_coding	7.64704	8.53491	9.28411	8.34535
chr18:34409422-34442789	ENSMUSG00000014503	Pkd2l2	protein_coding	0.351703	0.291465	0.351904	0.30236
chr18:34330846-34336599	ENSMUSG00000014504	Srp19	protein_coding	85.3872	85.8782	92.9608	88.6471
chr5:3651180-3680325	ENSMUSG00000014529	Tmbim7	protein_coding	0	0	0	0
chr6:83644541-83656187	ENSMUSG00000014542	Clec4f	protein_coding	0	0	0	0
chr6:129831153-129876672	ENSMUSG00000014543	Klra17	protein_coding	0	0	0	0
chr14:62837689-62956886	ENSMUSG00000014547	Wdfy2	protein_coding	2.99188	2.61892	3.39436	2.90076
chr6:92186711-92214925	ENSMUSG00000014550	Rbsn	protein_coding	6.51835	7.7394	8.40502	7.8994
chr6:92169524-92184033	ENSMUSG00000014551	Mrps25	protein_coding	54.6473	56.8253	55.9733	54.8641
chr6:83480216-83506969	ENSMUSG00000014554	Dguok	protein_coding	23.2512	25.2666	25.6521	24.7985
chr4:150917321-151861876	ENSMUSG00000014592	Camta1	protein_coding	16.452	17.217	16.9438	15.0569
chr3:107741047-107760469	ENSMUSG00000014599	Csf1	protein_coding	0.876229	0.736216	0.460443	0.740618
chr3:107612531-107631694	ENSMUSG00000014601	Strip1	protein_coding	15.6015	15.9039	14.7664	15.565
chr1:93015463-93101951	ENSMUSG00000014602	Kif1a	protein_coding	2.63065	1.46447	0.93458	1.08801
chr3:107595030-107605776	ENSMUSG00000014603	Alx3	protein_coding	0.140945	0.054331	0.0516059	0.0387696
chr11:70644195-70647479	ENSMUSG00000014606	Slc25a11	protein_coding	30.9903	31.5823	32.7082	31.3407
chr11:70614882-70619216	ENSMUSG00000014609	Chrne	protein_coding	0	0	0	0
chr8:116888684-116921455	ENSMUSG00000014633	Cmc2	protein_coding	29.5563	26.1486	27.9348	32.9552
chr5:110135841-110171972	ENSMUSG00000014668	Chfr	protein_coding	25.286	25.27	25.3269	27.0453
chr7:19852096-19861299	ENSMUSG00000014686	Ceacam16	protein_coding	0.299374	0.325093	0.0505494	0.214266
chr6:52162510-52164831	ENSMUSG00000014704	Hoxa2	protein_coding	0.0776963	0.12015	0.153437	0.241983
chr14:68606026-68655842	ENSMUSG00000014725	Adam28	protein_coding	0	0	0	0
chr6:83762643-83768326	ENSMUSG00000014747	Ankrd53	protein_coding	0.137976	0.0192388	0.0715628	0.106812
chr6:83768884-83775813	ENSMUSG00000014748	Tex261	protein_coding	20.2736	14.7957	16.1384	19.7982
chr17:15396245-15433580	ENSMUSG00000014763	Fam120b	protein_coding	2.95203	3.36503	3.53294	3.83595
chr17:15499887-15528379	ENSMUSG00000014767	Tbp	protein_coding	32.6472	29.6101	33.7004	35.1497
chr17:15475720-15498276	ENSMUSG00000014769	Psmb1	protein_coding	164.642	163.185	171.714	166.069
chr17:15519207-15527301	ENSMUSG00000014771	Pdcd2	protein_coding	34.6557	38.2963	38.6011	32.8375
chr17:15367353-15376872	ENSMUSG00000014773	Dll1	protein_coding	1.67731	0.761791	1.04023	0.429394
chr8:105276446-105281939	ENSMUSG00000014776	Nol3	protein_coding	1.94893	1.88157	1.55862	2.2294
chr8:105329162-105347953	ENSMUSG00000014778	Fhod1	protein_coding	9.61502	10.1187	9.46363	9.18954
chr8:105373273-105382862	ENSMUSG00000014782	Plekhg4	protein_coding	1.68988	1.2393	0.933447	0.921326
chr8:105348257-105369881	ENSMUSG00000014786	Slc9a5	protein_coding	7.87661	7.98123	7.58726	8.35445
chr8:105305600-105310623	ENSMUSG00000014791	Elmo3	protein_coding	1.96881	1.6515	2.04729	1.77621
chr14:69029288-69041401	ENSMUSG00000014813	Stc1	protein_coding	0.27952	0.303434	0.239605	0.205512
chr8:105280409-105289528	ENSMUSG00000014837	4931428F04Rik	protein_coding	7.7505	8.92876	7.43178	8.08005
chr8:105467492-105471526	ENSMUSG00000014846	Tppp3	protein_coding	18.5496	19.8852	19.4588	24.578
chr13:92211871-92355003	ENSMUSG00000014850	Msh3	protein_coding	11.1996	10.3377	11.4039	9.99508
chr2:26973415-27009628	ENSMUSG00000014852	Adamts13	protein_coding	0	0	0.00796585	0
chr8:105326353-105335219	ENSMUSG00000014856	Tmem208	protein_coding	38.4297	41.409	42.7781	44.7386
chr8:105297662-105305369	ENSMUSG00000014859	E2f4	protein_coding	176.478	174.265	173.691	177.993
chr2:26920039-26933928	ENSMUSG00000014867	Surf4	protein_coding	39.5332	37.5431	37.4677	38.6907
chr2:26916366-26920183	ENSMUSG00000014873	Surf2	protein_coding	26.2298	27.979	32.8614	27.4044
chr12:44205896-44210068	ENSMUSG00000014905	Dnajb9	protein_coding	6.00919	5.65095	6.11439	7.3859
chr8:66860216-66890564	ENSMUSG00000014907	Naf1	protein_coding	31.8683	29.8711	32.1259	31.1587
chr5:32611170-32687057	ENSMUSG00000014932	Yes1	protein_coding	15.3606	15.5333	16.7497	16.9633
chr5:32458842-32517433	ENSMUSG00000014956	Ppp1cb	protein_coding	77.629	78.419	89.2615	80.2175
chr2:70661575-70712636	ENSMUSG00000014959	Gorasp2	protein_coding	62.2005	58.0211	65.5186	61.7418
chr1:152370734-152386688	ENSMUSG00000014980	Tsen15	protein_coding	14.188	14.2035	14.7835	13.6682
chr15:65876052-65912397	ENSMUSG00000015001	Oc90	protein_coding	0	0	0	0
chr15:65787033-65873816	ENSMUSG00000015002	Efr3a	protein_coding	20.0088	16.676	15.9169	18.8498
chr8:110974995-110997800	ENSMUSG00000015023	Ddx19a	protein_coding	43.8043	48.7157	48.2064	48.7492
chr6:88193890-88207030	ENSMUSG00000015053	Gata2	protein_coding	1.38245	0.604149	0.351946	0.42026
chr2:25498650-25501719	ENSMUSG00000015083	C8g	protein_coding	3.27475	1.95783	2.18612	2.93964
chr2:25395873-25401321	ENSMUSG00000015085	Entpd2	protein_coding	1.80748	0.819544	1.22235	0.821695
chr2:25583017-25608521	ENSMUSG00000015087	Rabl6	protein_coding	37.5198	41.0748	43.3191	41.728
chr2:25466708-25470046	ENSMUSG00000015090	Ptgds	protein_coding	2.51733	0.375531	0.176475	0.487784
chr2:25557846-25562082	ENSMUSG00000015092	Edf1	protein_coding	160.538	153.048	168.365	166.111
chr2:25456837-25458776	ENSMUSG00000015093	Clic3	protein_coding	1.15857	1.31505	1.09318	0.933885
chr2:25399350-25409494	ENSMUSG00000015094	Npdc1	protein_coding	21.7115	24.0151	24.1988	25.9048
chr2:25500749-25505471	ENSMUSG00000015095	Fbxw5	protein_coding	16.96	19.0971	19.0947	19.718
chr6:6041217-6217173	ENSMUSG00000015112	Slc25a13	protein_coding	37.9821	37.3389	35.7523	35.6553
chr17:25261915-25274622	ENSMUSG00000015120	Ube2i	protein_coding	269.025	266.304	283.934	270.457
chr17:25240169-25242798	ENSMUSG00000015126	Tsr3	protein_coding	29.2754	26.3064	24.8788	26.298
chr17:25188396-25234443	ENSMUSG00000015127	Unkl	protein_coding	6.69856	5.25521	6.54674	6.12627
chr7:66226911-66388350	ENSMUSG00000015133	Lrrk1	protein_coding	1.00017	0.594197	0.82943	0.777647
chr7:66390891-66427517	ENSMUSG00000015134	Aldh1a3	protein_coding	0.18447	0	0.187309	0.203812
chr12:80167541-80260371	ENSMUSG00000015143	Actn1	protein_coding	77.5028	76.8994	77.9241	78.5509
chr7:28766734-28788665	ENSMUSG00000015149	Sirt2	protein_coding	14.235	16.6796	18.4009	19.0906
chr7:28808540-28822266	ENSMUSG00000015165	Hnrnpl	protein_coding	406.607	417.062	384.668	392.981
chr19:46075862-46085528	ENSMUSG00000015176	Nolc1	protein_coding	80.7113	82.4012	85.0356	85.1539
chr6:4600839-4643381	ENSMUSG00000015189	Casd1	protein_coding	2.5731	2.51396	2.58059	2.31903
chr10:7119062-7212237	ENSMUSG00000015202	Cnksr3	protein_coding	5.67194	5.71382	4.65072	4.23011
chrX:71364759-71419196	ENSMUSG00000015214	Mtmr1	protein_coding	1.72294	2.01586	2.11084	1.96516
chrX:71555917-71560676	ENSMUSG00000015217	Hmgb3	protein_coding	12.6241	14.0945	15.598	13.0468
chr1:66175272-66442583	ENSMUSG00000015222	Map2	protein_coding	4.2718	4.29228	2.46929	2.10476
chr4:96568428-96591578	ENSMUSG00000015224	Cyp2j9	protein_coding	0.0809509	0.0246662	0	0.140494
chr4:52989271-53001162	ENSMUSG00000015242	Nipsnap3a	protein_coding	0	0	0	0
chr4:53030786-53159895	ENSMUSG00000015243	Abca1	protein_coding	1.13263	0.879387	1.12451	1.04506
chr4:53011879-53022060	ENSMUSG00000015247	Nipsnap3b	protein_coding	19.1233	15.5543	15.0909	15.4169
chrX:74351275-74353618	ENSMUSG00000015289	Lage3	protein_coding	39.8354	42.693	53.3461	54.7314
chrX:74365717-74373218	ENSMUSG00000015290	Ubl4	protein_coding	18.9076	22.6925	23.6599	20.9836
chrX:74304997-74311862	ENSMUSG00000015291	Gdi1	protein_coding	51.8147	56.1684	58.5743	44.4124
chr10:8722218-8886070	ENSMUSG00000015305	Sash1	protein_coding	3.25816	3.22731	3.86268	3.44895
chr10:80930090-80932204	ENSMUSG00000015312	Gadd45b	protein_coding	14.8032	13.9868	12.7286	14.6671
chr1:171917514-171953170	ENSMUSG00000015314	Slamf6	protein_coding	0.0266982	0.0196879	0	0.0198644
chr1:171767126-171801184	ENSMUSG00000015316	Slamf1	protein_coding	0	0	0	0
chr2:30090943-30093648	ENSMUSG00000015335	Zdhhc12	protein_coding	31.9323	31.4089	29.3548	29.0915
chr2:30171492-30174069	ENSMUSG00000015337	Endog	protein_coding	14.265	13.1318	10.7253	10.729
chrX:9435251-9487771	ENSMUSG00000015340	Cybb	protein_coding	0.0833839	0.0253195	0.0305859	0.209939
chr8:23241352-23257074	ENSMUSG00000015341	Golga7	protein_coding	82.5551	82.1415	91.7784	89.6892
chrX:9272755-9313250	ENSMUSG00000015342	Xk	protein_coding	0.828523	0.957869	0.761742	0.752231
chr9:95637600-95698096	ENSMUSG00000015354	Pcolce2	protein_coding	5.55277	4.99144	4.09931	4.65444
chr1:171682008-171705258	ENSMUSG00000015355	Cd48	protein_coding	0	0	0	0
chr9:65294259-65330658	ENSMUSG00000015357	Clpx	protein_coding	13.8492	13.8964	16.471	15.1117
chr15:89075123-89087077	ENSMUSG00000015363	Trabd	protein_coding	13.9125	12.3986	14.1047	13.5982
chr15:88982908-89055152	ENSMUSG00000015365	Mov10l1	protein_coding	6.51358	1.91746	1.58934	0.99818
chr15:89182216-89196474	ENSMUSG00000015377	Dennd6b	protein_coding	2.12763	2.47029	2.46291	2.43318
chr13:43785106-43803130	ENSMUSG00000015396	Cd83	protein_coding	0.349987	0.0685966	0.0425317	0.116817
chrX:164088829-164118860	ENSMUSG00000015401	Tmem27	protein_coding	0	0	0	0
chrX:164139331-164188420	ENSMUSG00000015405	Ace2	protein_coding	0	0	0	0
chr14:56258855-56262260	ENSMUSG00000015437	Gzmb	protein_coding	0.0231196	0	0.0249241	0
chr14:56205265-56211407	ENSMUSG00000015441	Gzmf	protein_coding	0	0	0	0
chr14:56165796-56174596	ENSMUSG00000015443	Gzmn	protein_coding	0	0	0	0
chr17:34809091-34823464	ENSMUSG00000015451	C4a	processed_transcript	2.55295	1.16734	0.857914	1.1564
chr17:34597861-34600936	ENSMUSG00000015452	Ager	protein_coding	0.720835	0.686282	0.755889	0.507196
chr17:34647145-34655074	ENSMUSG00000015461	Atf6b	protein_coding	27.6072	26.1765	25.9964	25.2584
chr17:34613348-34615971	ENSMUSG00000015467	Egfl8	protein_coding	0.263356	0.159968	0.300513	0.514686
chr17:34564267-34588503	ENSMUSG00000015468	Notch4	protein_coding	6.07085	8.21513	7.81161	7.86264
chr17:34616661-34628510	ENSMUSG00000015474	Ppt2	protein_coding	13.4947	11.4162	14.4854	14.3417
chr17:34629532-34633126	ENSMUSG00000015476	Prrt1	protein_coding	0.205055	0.0508295	0.162106	0.177789
chr17:34601090-34603690	ENSMUSG00000015478	Rnf5	protein_coding	47.0397	44.4211	49.0613	44.756
chr1:156075965-156205026	ENSMUSG00000015484	Fam163a	protein_coding	0.0406419	0	0	0
chr2:27009925-27021089	ENSMUSG00000015488	Cacfd1	protein_coding	9.23848	9.17057	8.35602	9.05476
chr10:13966074-14151374	ENSMUSG00000015501	Hivep2	protein_coding	0.209697	0.304008	0.179306	0.266877
chr10:28972287-28986303	ENSMUSG00000015519	2310057J18Rik	protein_coding	0	0	0	0
chr3:95434387-95497240	ENSMUSG00000015522	Arnt	protein_coding	29.9404	31.3943	28.6268	29.3784
chr13:114835915-114932041	ENSMUSG00000015533	Itga2	protein_coding	0.00761605	0	0.0145399	0
chr13:114818235-114832275	ENSMUSG00000015536	Mocs2	protein_coding	13.495	14.5021	14.0205	13.6583
chr11:115182831-115187859	ENSMUSG00000015542	Nat9	protein_coding	8.90038	7.93042	10.9037	9.69716
chr8:68880490-68907448	ENSMUSG00000015568	Lpl	protein_coding	2.03568	2.10525	1.86698	2.10841
chr17:26676395-26699644	ENSMUSG00000015575	Atp6v0e	protein_coding	67.6587	68.9536	73.4987	73.467
chr17:26838663-26841565	ENSMUSG00000015579	Nkx2-5	protein_coding	1.77468	0.733154	0.177451	0.595018
chr17:46383730-46420920	ENSMUSG00000015597	Zfp318	protein_coding	6.56345	7.01674	6.16946	8.60379
chr17:46442447-46487675	ENSMUSG00000015599	Ttbk1	protein_coding	0.208714	0.0881412	0.0977358	0.0980174
chr17:46546838-46556162	ENSMUSG00000015605	Srf	protein_coding	14.8867	15.5082	14.1666	15.3388
chr2:9857077-9890034	ENSMUSG00000015619	Gata3	protein_coding	0.069246	0.254147	0.129757	0.0919572
chr2:180325132-180334699	ENSMUSG00000015627	Gata5	protein_coding	0.00998095	0.0145105	0.00848745	0.0205155
chr2:180176372-180225859	ENSMUSG00000015647	Lama5	protein_coding	25.663	25.7089	23.7752	24.2033
chr5:5736316-5749326	ENSMUSG00000015652	Steap1	protein_coding	20.5665	21.326	20.0125	23.3639
chr5:5664828-5694578	ENSMUSG00000015653	Steap2	protein_coding	21.3142	21.9647	19.4774	18.4113
chr9:40800983-40805200	ENSMUSG00000015656	Hspa8	protein_coding	1336.2	1315.01	1353.07	1296.59
chr17:6042195-6079741	ENSMUSG00000015659	Serac1	protein_coding	6.75732	4.94613	7.07892	6.50802
chrX:100572250-100578205	ENSMUSG00000015665	Awat1	protein_coding	0	0	0	0
chrX:100622882-100626568	ENSMUSG00000015668	Pdzd11	protein_coding	13.5208	16.9775	17.326	14.7505
chr13:14613241-14625671	ENSMUSG00000015671	Psma2	protein_coding	192.784	199.117	201.279	201.159
chr13:14610300-14613037	ENSMUSG00000015672	Mrpl32	protein_coding	25.6157	25.9609	27.1653	26.3602
chr3:95323524-95357202	ENSMUSG00000015697	Setdb1	protein_coding	22.6743	24.0361	25.8772	25.3506
chr3:95296095-95307176	ENSMUSG00000015702	Anxa9	protein_coding	0.443654	0.719019	1.14427	0.628472
chr7:84246280-84409959	ENSMUSG00000015709	Arnt2	protein_coding	0.911533	0.717062	0.52978	0.595998
chr3:95253673-95282076	ENSMUSG00000015711	Prune	protein_coding	26.6269	26.0636	25.4932	25.8271
chr3:95314790-95323599	ENSMUSG00000015714	Cers2	protein_coding	24.119	29.4434	32.5487	30.0131
chr7:23385888-23441922	ENSMUSG00000015721	Nlrp5	protein_coding	0	0	0	0
chr6:17636233-17666972	ENSMUSG00000015733	Capza2	protein_coding	41.1358	41.1	44.16	41.2964
chr3:95988428-95996001	ENSMUSG00000015745	Plekho1	protein_coding	5.17578	6.13924	7.39329	6.33005
chr3:95999831-96058466	ENSMUSG00000015747	Vps45	protein_coding	7.63194	11.3514	10.3164	7.14018
chr3:95830123-95855885	ENSMUSG00000015748	Prpf3	protein_coding	42.5382	42.9746	43.3465	39.3085
chr3:95929245-95947390	ENSMUSG00000015749	Anp32e	protein_coding	116.292	105.564	108.925	117.002
chr3:95893968-95898288	ENSMUSG00000015750	Aph1a	protein_coding	19.9374	18.8886	21.6493	22.3657
chr10:7905652-7956230	ENSMUSG00000015755	Tab2	protein_coding	19.9601	19.7456	20.8182	19.413
chr10:7792890-7823135	ENSMUSG00000015757	Ppil4	protein_coding	13.3356	13.178	13.7715	13.812
chr14:46775581-46788411	ENSMUSG00000015759	Cnih1	protein_coding	43.0215	41.9344	45.463	42.6531
chr6:137477244-137654876	ENSMUSG00000015766	Eps8	protein_coding	10.6344	9.42271	10.8686	8.44403
chr2:26905261-26910677	ENSMUSG00000015776	Med22	protein_coding	15.7216	17.3623	19.7441	20.453
chr2:26842502-26864979	ENSMUSG00000015787	Abo	protein_coding	0	0.0187231	0.0758995	0
chr2:26913380-26916530	ENSMUSG00000015790	Surf1	protein_coding	25.6069	26.6981	28.2383	27.2381
chr5:45520228-45529276	ENSMUSG00000015804	Med28	protein_coding	52.3731	46.4006	48.2073	52.9732
chr5:45434020-45450236	ENSMUSG00000015806	Qdpr	protein_coding	79.4641	80.8274	80.201	83.7887
chr14:67745228-67749435	ENSMUSG00000015812	Gnrh1	protein_coding	0	0	0	0.119825
chr1:159523768-159931729	ENSMUSG00000015829	Tnr	protein_coding	0	0	0	0
chr11:50199365-50210827	ENSMUSG00000015837	Sqstm1	protein_coding	81.2163	76.0343	81.6585	79.9474
chr2:75675512-75704641	ENSMUSG00000015839	Nfe2l2	protein_coding	28.2154	27.9596	31.4438	29.3419
chr1:167598383-167639623	ENSMUSG00000015843	Rxrg	protein_coding	1.61454	2.24892	3.50957	2.42887
chr2:27676439-27762957	ENSMUSG00000015846	Rxra	protein_coding	7.4932	4.70368	4.96193	5.85287
chr3:95676200-95687917	ENSMUSG00000015850	Adamtsl4	protein_coding	1.71809	0.796542	1.25337	0.580651
chr3:87250757-87263738	ENSMUSG00000015852	Fcrls	protein_coding	0	0	0	0
chr3:87357880-87371073	ENSMUSG00000015854	Cd5l	protein_coding	0.0339063	0	0	0
chr11:116470844-116494202	ENSMUSG00000015869	Prpsap1	protein_coding	59.941	62.0608	63.9707	58.2717
chr5:45529704-45639614	ENSMUSG00000015879	Fam184b	protein_coding	0.435868	0.420176	0.528469	0.396309
chr5:45669918-45700546	ENSMUSG00000015880	Ncapg	protein_coding	24.3704	25.3762	26.7968	25.086
chr5:45697180-45857615	ENSMUSG00000015882	Lcorl	protein_coding	5.77719	7.66064	6.32264	6.12718
chr10:93453395-93484896	ENSMUSG00000015889	Lta4h	protein_coding	44.6206	47.0066	46.7924	45.7103
chr10:93523337-93540033	ENSMUSG00000015890	Amdhd1	protein_coding	0.212078	0.186391	0.180648	0.203291
chr2:143915319-143943324	ENSMUSG00000015932	Dstn	protein_coding	129.812	144.053	162.357	147.219
chr13:56073618-56136361	ENSMUSG00000015937	H2afy	protein_coding	98.7594	98.2639	106.062	112.321
chr5:134184018-134224355	ENSMUSG00000015942	Gtf2ird2	protein_coding	1.04689	1.85021	1.69294	2.9131
chr5:134198016-134198644	ENSMUSG00000015942	Gtf2ird2	protein_coding	0.437603	0.310279	0.238221	0.25551
chr3:96196587-96219709	ENSMUSG00000015943	Bola1	protein_coding	39.8785	36.3906	38.6456	36.3595
chr5:134099710-134144343	ENSMUSG00000015944	Gatsl2	protein_coding	2.73484	2.3739	2.79947	2.73414
chr3:96282908-96293969	ENSMUSG00000015947	Fcgr1	protein_coding	0	0	0	0
chr5:134220052-134229625	ENSMUSG00000015950	Ncf1	protein_coding	0.210694	0.121428	0.105881	0.0379877
chr7:98835111-98855195	ENSMUSG00000015957	Wnt11	protein_coding	3.91209	5.12575	3.83946	4.36862
chr1:177762961-177796511	ENSMUSG00000015961	Adss	protein_coding	47.5748	47.8844	50.7261	47.7471
chr1:177729813-177753324	ENSMUSG00000015962	1700016C15Rik	protein_coding	0	0	0	0
chr14:29996140-30008896	ENSMUSG00000015966	Il17rb	protein_coding	0.068853	0.0747032	0.0710933	0.12575
chr14:30039948-30491156	ENSMUSG00000015968	Cacna1d	protein_coding	0.172111	0.137285	0.185566	0.173709
chr14:30009022-30040466	ENSMUSG00000015970	Chdh	protein_coding	0.0287137	0.0119632	0.0191124	0.0179877
chr14:29978336-29993221	ENSMUSG00000015971	Actr8	protein_coding	21.2059	21.4325	22.5491	20.466
chr7:139212987-139242979	ENSMUSG00000015980	Lrrc27	protein_coding	1.80598	2.29883	2.47811	1.67289
chr7:139103637-139213307	ENSMUSG00000015981	Stk32c	protein_coding	0.764962	0.62225	0.556333	0.531054
chr8:25998728-26015601	ENSMUSG00000015994	Fnta	protein_coding	54.5605	55.8088	60.5847	55.1829
chr13:112867779-112927380	ENSMUSG00000016018	Skiv2l2	protein_coding	38.6227	38.9946	40.9719	40.0776
chr2:158306492-158332852	ENSMUSG00000016024	Lbp	protein_coding	0.150254	0.0831338	0.0240216	0.111737
chr15:85898757-86033777	ENSMUSG00000016028	Celsr1	protein_coding	4.22582	4.12265	3.68476	4.15754
chr9:32422203-32542861	ENSMUSG00000016087	Fli1	protein_coding	0	0.171279	0	0.0487312
chr5:151037509-151233836	ENSMUSG00000016128	Stard13	protein_coding	0.328195	0.269967	0.315195	0.347692
chrX:42527865-43429126	ENSMUSG00000016150	Tenm1	protein_coding	0.151937	0.142843	0.0515519	0.0348582
chr1:193346345-193370298	ENSMUSG00000016179	Camk1g	protein_coding	0.0176274	0	0.0693546	0
chr1:193091103-193130272	ENSMUSG00000016181	Diexf	protein_coding	14.0579	15.1954	16.3009	16.2248
chr1:193221633-193264075	ENSMUSG00000016194	Hsd11b1	protein_coding	0.0549825	0	0	0
chr1:192891232-193035775	ENSMUSG00000016200	Syt14	protein_coding	1.86545	2.12958	2.27846	2.28299
chr17:37270219-37274484	ENSMUSG00000016206	H2-M3	protein_coding	1.40875	0.574952	0.414193	0.318232
chrX:36328352-36362341	ENSMUSG00000016239	Lonrf3	protein_coding	0.944687	0.639274	0.595615	0.539883
chr2:174461071-174464105	ENSMUSG00000016252	Atp5e	protein_coding	449.371	441.022	489.394	440.811
chr2:174415803-174427502	ENSMUSG00000016253	Nelfcd	protein_coding	40.2825	39.1176	43.2706	43.3897
chr2:174450694-174457882	ENSMUSG00000016255	Tubb1	protein_coding	0.204335	0.0631473	0.0224337	0.0270493
chr2:174427492-174439039	ENSMUSG00000016256	Ctsz	protein_coding	61.0155	58.0675	58.118	56.5636
chr2:174465066-174473081	ENSMUSG00000016257	Slmo2	protein_coding	40.5775	40.4848	40.7194	45.9964
chr1:192844487-192855756	ENSMUSG00000016262	Sertad4	protein_coding	0.904272	0.956063	0.38844	0.49965
chr17:37480850-37483552	ENSMUSG00000016283	H2-M2	protein_coding	0.116	0	0.0526085	0
chrX:36873899-36884222	ENSMUSG00000016308	Ube2a	protein_coding	44.916	43.6885	49.5846	47.2998
chrX:36795650-36798807	ENSMUSG00000016319	Slc25a5	protein_coding	556.014	600.844	606.455	567.716
chrX:38316183-38336769	ENSMUSG00000016327	Atp1b4	protein_coding	0	0	0	0
chr2:181187246-181188771	ENSMUSG00000016344	Ppdpf	protein_coding	55.3389	61.2135	75.3402	61.7005
chr2:181075578-181135300	ENSMUSG00000016346	Kcnq2	protein_coding	3.17122	3.13471	2.21816	1.82458
chr2:181147652-181157014	ENSMUSG00000016349	Eef1a2	protein_coding	1.24165	0.891987	0.892319	0.671579
chr2:180986534-181017540	ENSMUSG00000016356	Col20a1	protein_coding	0.142817	0.270884	0.241793	0.11692
chrX:75785653-75875182	ENSMUSG00000016382	Pls3	protein_coding	8.04749	8.56092	10.2183	9.15763
chr2:106693268-106868356	ENSMUSG00000016386	Mpped2	protein_coding	0.888437	1.21513	1.37218	1.14174
chrX:37126794-37150746	ENSMUSG00000016409	Nkap	protein_coding	6.37419	5.44543	5.54787	6.07545
chrX:37187587-37191163	ENSMUSG00000016427	Ndufa1	protein_coding	133.899	154.873	152.567	146.305
chr2:105126528-105173616	ENSMUSG00000016458	Wt1	protein_coding	2.00965	2.76473	2.88239	1.97754
chr13:29906574-29985668	ENSMUSG00000016477	E2f3	protein_coding	31.7425	43.2426	54.431	27.0887
chr1:195097381-195131586	ENSMUSG00000016481	Cr1l	protein_coding	10.5867	11.5272	12.1362	12.4367
chr6:146888486-147032025	ENSMUSG00000016487	Ppfibp1	protein_coding	11.9892	11.8038	12.2013	12.3689
chr1:195036825-195092249	ENSMUSG00000016493	Cd46	protein_coding	0.0804625	0.208301	0.0740481	0.178211
chr1:194938818-194961279	ENSMUSG00000016494	Cd34	protein_coding	0.654519	0.515525	0.191278	0.488773
chr19:29348598-29367390	ENSMUSG00000016495	Plgrkt	protein_coding	5.86276	6.54049	6.45807	6.04898
chr19:29367454-29388095	ENSMUSG00000016496	Cd274	protein_coding	0.104483	0.11452	0.144567	0.0554276
chr19:29410918-29471157	ENSMUSG00000016498	Pdcd1lg2	protein_coding	0	0	0	0
chr5:146948656-146955614	ENSMUSG00000016503	Gtf3a	protein_coding	50.4869	49.352	49.4839	47.5179
chr5:146951572-146963800	ENSMUSG00000016510	Mtif3	protein_coding	4.99681	5.95228	5.79469	6.29562
chr5:147016654-147076586	ENSMUSG00000016520	Lnx2	protein_coding	5.07465	6.72039	6.51759	6.06017
chr1:130932655-130940115	ENSMUSG00000016524	Il19	protein_coding	0	0	0	0
chr1:131127454-131138340	ENSMUSG00000016526	Dyrk3	protein_coding	19.9575	20.8715	20.3391	19.3989
chr1:131053699-131097826	ENSMUSG00000016528	Mapkapk2	protein_coding	11.6677	11.911	13.2349	13.4703
chr1:131019844-131024974	ENSMUSG00000016529	Il10	protein_coding	0.0255007	0	0.0795073	0
chrX:38401356-38456454	ENSMUSG00000016534	Lamp2	protein_coding	16.095	16.5188	16.9177	17.4147
chr15:85336380-85463836	ENSMUSG00000016541	Atxn10	protein_coding	81.8011	81.3716	86.8508	82.7938
chr15:77940521-77956722	ENSMUSG00000016552	Foxred2	protein_coding	5.8385	5.86365	6.36453	5.81058
chr15:77958997-77970824	ENSMUSG00000016554	Eif3d	protein_coding	217.423	210.51	199.23	199.765
chr11:116021911-116027962	ENSMUSG00000016559	H3f3b	protein_coding	316.244	329.204	331.428	336.668
chr15:84923427-84942955	ENSMUSG00000016619	Nup50	protein_coding	26.1206	27.4159	29.8561	29.4286
chr15:84785380-84856049	ENSMUSG00000016624	Phf21b	protein_coding	3.39312	4.57828	3.53219	3.92774
chr7:107166989-107198102	ENSMUSG00000016626	Nlrp14	protein_coding	0.0932832	0.12326	0.144649	0.158715
chr15:78159464-78174108	ENSMUSG00000016637	Ift27	protein_coding	15.8584	17.2665	18.2751	19.4239
chr15:83375606-83464606	ENSMUSG00000016664	Pacsin2	protein_coding	24.3379	24.1658	21.6895	21.5881
chr13:24327419-24477285	ENSMUSG00000016756	Cmah	protein_coding	0.0578005	0.00622195	0	0
chr15:83575118-83595157	ENSMUSG00000016757	Ttll12	protein_coding	26.6114	23.4896	22.5029	22.2919
chr15:83526861-83544635	ENSMUSG00000016758	Bik	protein_coding	2.92005	2.65489	3.05896	2.74686
chr15:83602582-83725021	ENSMUSG00000016763	Scube1	protein_coding	0.285255	0.261335	0.0665424	0.178349
chr14:52279145-52296391	ENSMUSG00000016831	Tox4	protein_coding	28.3209	27.6274	27.6886	27.3362
chr5:100798626-100804471	ENSMUSG00000016833	Mrps18c	protein_coding	54.5847	54.3897	72.4869	68.3843
chr1:12692276-12861192	ENSMUSG00000016918	Sulf1	protein_coding	5.20472	5.07297	5.01563	5.22124
chr2:162931527-162937121	ENSMUSG00000016921	Srsf6	protein_coding	119.299	119.421	118.963	114.692
chr2:160731299-160775760	ENSMUSG00000016933	Plcg1	protein_coding	27.5281	27.2416	24.1775	27.1726
chr11:115420127-115431274	ENSMUSG00000016940	Kctd2	protein_coding	14.7005	15.3333	15.7059	15.2102
chr15:78439667-78468634	ENSMUSG00000016942	Tmprss6	protein_coding	0.0787523	0.0343428	0.0272874	0.031677
chr17:24047733-24073485	ENSMUSG00000016946	Kctd5	protein_coding	35.9929	36.5486	36.3533	36.4381
chr13:21981193-21988734	ENSMUSG00000016982	Pom121l2	protein_coding	0.127368	0.188676	0.0213105	0.0652472
chr11:17938755-17953875	ENSMUSG00000016984	Etaa1	protein_coding	11.1014	10.9166	11.7265	11.0996
chr2:164389392-164405160	ENSMUSG00000016995	Matn4	protein_coding	0.358173	0.227705	0.365275	0.28258
chr2:164275951-164278459	ENSMUSG00000016998	Svs4	protein_coding	0	0	0	0
chr2:164316750-164318453	ENSMUSG00000017000	Svs6	protein_coding	0	0	0	0
chr2:164354069-164389095	ENSMUSG00000017002	Slpi	protein_coding	0.0488497	0	0	0
chr2:164289267-164291500	ENSMUSG00000017003	Svs3a	protein_coding	0	0	0	0
chr2:164332739-164334396	ENSMUSG00000017004	Svs5	protein_coding	0	0	0	0
chr2:164403140-164415448	ENSMUSG00000017007	Rbpjl	protein_coding	0.012234	0.0122347	0.00618295	0.0209037
chr2:164424246-164443887	ENSMUSG00000017009	Sdc4	protein_coding	20.3325	21.9046	27.5618	26.5532
chr8:21969774-21974041	ENSMUSG00000017049	Ccdc70	protein_coding	0	0	0	0
chrX:36112109-36171259	ENSMUSG00000017057	Il13ra1	protein_coding	0.316842	0.36003	0.249177	0.261934
chr13:28142483-28151611	ENSMUSG00000017064	Prl5a1	protein_coding	0	0	0	0
chr11:101552148-101581951	ENSMUSG00000017119	Nbr1	protein_coding	30.8988	29.6632	31.3861	31.6997
chr11:118132018-118248592	ENSMUSG00000017132	Cyth1	protein_coding	2.61481	2.41446	1.93844	2.06607
chr2:51130437-51149111	ENSMUSG00000017144	Rnd3	protein_coding	14.3256	11.5191	11.7949	11.9655
chr11:101488763-101551955	ENSMUSG00000017146	Brca1	protein_coding	19.6844	19.312	19.7765	20.3409
chr11:100334406-100336996	ENSMUSG00000017165	Gast	protein_coding	1.58878	0.510589	0	0.625239
chr11:101170522-101190724	ENSMUSG00000017167	Cntnap1	protein_coding	0.226626	0.255031	0.27942	0.324926
chr11:100422320-100441808	ENSMUSG00000017176	Nt5c3b	protein_coding	21.5487	22.1551	23.4633	24.1506
chr11:101277967-101279114	ENSMUSG00000017188	Coa3	protein_coding	47.4416	49.6868	58.2279	53.4142
chr11:98551096-98558665	ENSMUSG00000017195	Zpbp2	protein_coding	0.191904	0	0.10198	0.199967
chr11:98664350-98677708	ENSMUSG00000017204	Gsdma	protein_coding	0.318765	0.222813	0.294586	0.254543
chr11:98704590-98729435	ENSMUSG00000017210	Med24	protein_coding	33.2876	32.0691	32.3855	34.4188
chr11:98646758-98657964	ENSMUSG00000017211	Gsdma2	protein_coding	0.0254031	0	0	0
chr11:98682553-98695979	ENSMUSG00000017221	Psmd3	protein_coding	138.829	134.264	130.319	131.789
chr4:148558428-148582401	ENSMUSG00000017264	Exosc10	protein_coding	38.3444	42.5025	40.0874	41.8677
chr11:76120986-76243725	ENSMUSG00000017286	Glod4	protein_coding	46.8259	55.0407	59.1848	55.9719
chr11:76046225-76179647	ENSMUSG00000017288	Vps53	protein_coding	10.484	9.8439	12.1805	11.5256
chr11:77529161-77607815	ENSMUSG00000017291	Taok1	protein_coding	7.29373	7.25366	7.22785	7.6393
chr2:164745982-164768607	ENSMUSG00000017299	Dnttip1	protein_coding	25.0498	26.0989	25.7365	24.584
chr2:164777160-164779967	ENSMUSG00000017300	Tnnc2	protein_coding	0.121926	0.33072	0.0662155	0.283766
chr2:164792767-164804882	ENSMUSG00000017307	Acot8	protein_coding	21.6798	25.9733	25.4342	23.6418
chr11:102041508-102055620	ENSMUSG00000017309	Cd300lg	protein_coding	0.172136	0.372989	0.275811	0.18186
chr2:164698500-164702453	ENSMUSG00000017310	Spint4	protein_coding	0	0	0	0
chr11:102106675-102107832	ENSMUSG00000017311	Pyy	protein_coding	0.750152	1.17216	0.785412	0.591845
chr11:102057014-102088515	ENSMUSG00000017314	Mpp2	protein_coding	4.53401	4.39227	2.86356	3.5621
chr11:102099929-102101319	ENSMUSG00000017316	Ppy	protein_coding	0.13232	0	0	0
chr11:78499090-78502324	ENSMUSG00000017344	Vtn	protein_coding	0.11854	0	0	0.225748
chr11:78567167-78697373	ENSMUSG00000017376	Nlk	protein_coding	11.232	12.9578	14.4589	12.9596
chr11:78158498-78165589	ENSMUSG00000017386	Traf4	protein_coding	51.2802	52.1247	56.7052	53.9228
chr11:78322967-78327781	ENSMUSG00000017390	Aldoc	protein_coding	20.4161	18.9543	16.2041	19.8366
chr11:98036622-98053462	ENSMUSG00000017400	Stac2	protein_coding	6.90734	5.97453	4.62901	5.72154
chr11:98026709-98030492	ENSMUSG00000017404	Rpl19	protein_coding	1842.33	1900.66	1824.73	1784.63
chr11:78166105-78176675	ENSMUSG00000017405	Nek8	protein_coding	7.05364	8.31261	8.3569	8.5604
chr2:52428319-52676831	ENSMUSG00000017412	Cacnb4	protein_coding	0.0577367	0.0176758	0.0394523	0.0454563
chr11:97923237-97986444	ENSMUSG00000017417	Plxdc1	protein_coding	4.96517	4.24108	4.02465	4.43849
chr2:15049394-15082456	ENSMUSG00000017418	Arl5b	protein_coding	7.05273	7.14576	7.83557	6.30545
chr11:80383278-80405733	ENSMUSG00000017421	Zfp207	protein_coding	91.2917	91.6348	93.64	93.4269
chr11:80428614-80473248	ENSMUSG00000017428	Psmd11	protein_coding	68.558	66.813	67.8117	69.6234
chr11:118428202-118449963	ENSMUSG00000017446	C1qtnf1	protein_coding	0.404232	0.531181	0.397202	0.734672
chr11:77880614-77894096	ENSMUSG00000017453	Pipox	protein_coding	33.1953	29.1331	28.298	27.452
chr11:118301068-118355740	ENSMUSG00000017466	Timp2	protein_coding	6.93169	5.87327	5.23468	5.64766
chr14:16365178-16430787	ENSMUSG00000017485	Top2b	protein_coding	11.0492	12.0146	12.7119	12.8555
chr14:16430841-16575472	ENSMUSG00000017491	Rarb	protein_coding	0.0313549	0.0930821	0.137219	0.124422
chr11:99041243-99054392	ENSMUSG00000017493	Igfbp4	protein_coding	3.7157	4.41875	4.78479	4.46434
chr11:98907800-98923940	ENSMUSG00000017499	Cdc6	protein_coding	23.7648	22.6421	24.6998	23.633
chr11:79993105-80034123	ENSMUSG00000017548	Suz12	protein_coding	56.2349	53.0775	56.8085	53.8185
chr11:80089399-80135794	ENSMUSG00000017550	Atad5	protein_coding	9.21149	10.0706	10.2281	10.5666
chr11:80046492-80080991	ENSMUSG00000017561	Crlf3	protein_coding	45.7655	45.5528	45.1568	47.0207
chr11:99345564-99351104	ENSMUSG00000017588	Krt27	protein_coding	0.0830055	0	0.0223606	0
chr11:99065677-99089306	ENSMUSG00000017607	Tns4	protein_coding	1.12074	1.61722	1.15404	1.16617
chr11:78522849-78536332	ENSMUSG00000017615	Tnfaip1	protein_coding	13.9505	12.9058	13.8725	13.1439
chr11:76416733-76622314	ENSMUSG00000017631	Abr	protein_coding	38.8316	37.4308	33.2517	34.2478
chr11:79591211-79698023	ENSMUSG00000017639	Rab11fip4	protein_coding	12.4812	12.0267	9.59703	11.9247
chr2:165055626-165072948	ENSMUSG00000017652	Cd40	protein_coding	0.971044	0.781001	0.881975	0.459486
chr2:165276553-165287869	ENSMUSG00000017664	Slc35c2	protein_coding	14.5336	15.9856	17.3804	17.0217
chr2:165374263-165388259	ENSMUSG00000017667	Zfp334	protein_coding	1.95845	2.30229	2.29149	2.36046
chr2:165288030-165326479	ENSMUSG00000017670	Elmo2	protein_coding	17.5082	17.2326	17.224	16.2186
chr11:79239371-79254671	ENSMUSG00000017677	Wsb1	protein_coding	63.3741	63.5559	73.6672	69.8002
chr2:163602313-163619013	ENSMUSG00000017679	Ttpal	protein_coding	3.81544	5.26138	4.8349	4.61806
chr11:80209018-80267907	ENSMUSG00000017686	Rhot1	protein_coding	23.2001	21.6753	22.3362	22.9106
chr3:3508029-3658052	ENSMUSG00000017688	Hnf4g	protein_coding	0	0	0	0
chr11:80300911-80355955	ENSMUSG00000017692	Rhbdl3	protein_coding	0.278108	0.231626	0.190358	0.143022
chr2:163726583-163750239	ENSMUSG00000017697	Ada	protein_coding	4.57547	4.67922	4.28026	4.43021
chr2:163623271-163645131	ENSMUSG00000017707	Serinc3	protein_coding	28.1435	28.6656	29.3383	30.4994
chr11:117867951-117873481	ENSMUSG00000017713	Tha1	protein_coding	0.824842	0.703414	0.474603	0.600664
chr11:117986291-118024011	ENSMUSG00000017715	Pgs1	protein_coding	33.063	35.5857	31.7136	31.5406
chr11:117849250-117855743	ENSMUSG00000017716	Birc5	protein_coding	141.851	128.707	138.171	138.356
chr11:117825923-117839908	ENSMUSG00000017718	Afmid	protein_coding	2.76454	2.34547	2.19892	2.61361
chr2:164470300-164473724	ENSMUSG00000017720	Trp53tg5	protein_coding	0	0.0422706	0	0.0467783
chr2:164497519-164508301	ENSMUSG00000017721	Pigt	protein_coding	36.1713	34.8043	33.2244	34.881
chr2:164562412-164568510	ENSMUSG00000017723	Wfdc2	protein_coding	55.5451	48.1532	63.3612	58.9974
chr11:101769741-101785371	ENSMUSG00000017724	Etv4	protein_coding	104.902	122.962	126.273	110.732
chr2:164588342-164593594	ENSMUSG00000017733	Eppin	protein_coding	0	0	0	0
chr2:164486105-164493319	ENSMUSG00000017734	Dbndd2	protein_coding	0.890089	0.681451	1.18193	1.29014
chr2:164940779-164955850	ENSMUSG00000017737	Mmp9	protein_coding	2.35391	1.60021	0.787693	1.28568
chr2:164960801-164999731	ENSMUSG00000017740	Slc12a5	protein_coding	0.886893	0.713916	0.73595	1.24124
chr11:100766031-100770957	ENSMUSG00000017747	Ghdc	protein_coding	6.28346	7.11709	5.88298	5.98653
chr2:164839517-164857711	ENSMUSG00000017754	Pltp	protein_coding	54.6312	59.5157	62.7331	59.7475
chr13:73763696-73816743	ENSMUSG00000017756	Slc12a7	protein_coding	22.6405	22.3814	22.5025	23.3588
chr2:164832872-164841032	ENSMUSG00000017760	Ctsa	protein_coding	61.2717	59.0031	60.0943	58.2479
chr2:164822685-164826871	ENSMUSG00000017764	Zswim1	protein_coding	20.2199	19.3757	19.5483	18.2
chr8:105943589-105966115	ENSMUSG00000017765	Slc12a4	protein_coding	27.6713	27.9235	25.9397	26.1512
chr2:164826388-164828537	ENSMUSG00000017767	Spata25	protein_coding	0.320476	0.251776	4.17422e-34	7.59481e-26
chr11:75650503-75673910	ENSMUSG00000017774	Myo1c	protein_coding	26.5915	27.7554	25.8985	25.5177
chr11:75679258-75706908	ENSMUSG00000017776	Crk	protein_coding	36.0224	33.4016	35.6456	37.2027
chr13:86044815-86046904	ENSMUSG00000017778	Cox7c	protein_coding	840.322	821.31	837.817	811.986
chr11:75588096-75628804	ENSMUSG00000017781	Pitpna	protein_coding	40.1422	45.4441	40.3616	39.7805
chr11:101087276-101092207	ENSMUSG00000017801	Mlx	protein_coding	24.9624	25.8028	28.6791	29.6235
chr11:101096321-101119893	ENSMUSG00000017802	Fam134c	protein_coding	14.0008	15.1447	14.4398	13.0921
chr2:163336241-163397993	ENSMUSG00000017817	Jph2	protein_coding	0.503367	0.231943	0.157592	0.181858
chr11:100694883-100704271	ENSMUSG00000017830	Dhx58	protein_coding	0.669338	0.95721	1.34306	0.912468
chr17:53479233-53507671	ENSMUSG00000017831	Rab5a	protein_coding	23.9587	23.8232	25.9764	25.1404
chr11:100713849-100714575	ENSMUSG00000017832	Hspb9	protein_coding	0.717614	0.974638	0.513175	0.479063
chr11:100619243-100627607	ENSMUSG00000017837	Nkiras2	protein_coding	23.4276	24.7955	24.5579	26.4729
chr12:110485738-110583061	ENSMUSG00000017843	Ppp2r5c	protein_coding	37.1321	39.0777	42.6737	41.9015
chr2:163017353-163046141	ENSMUSG00000017858	Ift52	protein_coding	19.0273	18.9283	19.2405	19.3546
chr2:163054686-163084688	ENSMUSG00000017861	Mybl2	protein_coding	278.047	284.154	262.861	278.568
chr2:162987329-163014127	ENSMUSG00000017868	Sgk2	protein_coding	0.737545	0.522174	0.491622	0.361138
chr2:165595031-165771727	ENSMUSG00000017897	Eya2	protein_coding	0.40463	0.452454	0.137543	0.810093
chr13:27196658-27203749	ENSMUSG00000017922	Prl3c1	protein_coding	0	0	0	0
chr2:167298443-167349183	ENSMUSG00000017929	B4galt5	protein_coding	13.0382	18.3622	15.5588	14.6963
chr2:163438475-163455324	ENSMUSG00000017943	Gdap1l1	protein_coding	3.68356	2.25522	2.22626	2.8608
chr2:163506807-163572910	ENSMUSG00000017950	Hnf4a	protein_coding	2.38679	1.80914	3.25706	3.19908
chr2:167191804-167240604	ENSMUSG00000017969	Ptgis	protein_coding	11.1958	10.2173	9.42151	9.32809
chr6:23262772-23839421	ENSMUSG00000017978	Cadps2	protein_coding	0.217766	0.0601775	0.120617	0.0577729
chr2:167015192-167034947	ENSMUSG00000017999	Ddx27	protein_coding	59.8015	62.1812	58.1165	56.1316
chr5:143622446-143710250	ENSMUSG00000018001	Cyth3	protein_coding	5.81434	5.67797	5.25327	5.40292
chr15:78597046-78622019	ENSMUSG00000018008	Cyth4	protein_coding	0.69784	0.456638	0.275632	0.371093
chr11:120721469-120723969	ENSMUSG00000018012	Rac3	protein_coding	12.1486	9.28805	7.42908	9.66896
chr15:83113432-83122801	ENSMUSG00000018040	Rrp7a	protein_coding	46.6189	47.754	44.0592	47.6751
chr15:83153493-83172592	ENSMUSG00000018042	Cyb5r3	protein_coding	67.6745	68.5754	74.1092	70.8278
chr11:86210680-86257575	ENSMUSG00000018068	Ints2	protein_coding	18.7049	22.2807	21.4847	22.5656
chr5:118560678-118765438	ENSMUSG00000018076	Med13l	protein_coding	14.4302	16.1597	17.0093	16.1273
chr13:23684198-23692488	ENSMUSG00000018102	Hist1h2bc	protein_coding	8.63578	6.17321	6.22625	6.51102
chr15:79258194-79285537	ENSMUSG00000018126	Baiap2l2	protein_coding	0.918142	0.619004	0.506513	0.389865
chr5:139791512-139802653	ENSMUSG00000018143	Mafk	protein_coding	5.89991	5.49117	5.46501	5.15756
chr11:98152153-98193293	ENSMUSG00000018160	Med1	protein_coding	15.5472	15.0164	15.584	13.6474
chr10:128567522-128589652	ENSMUSG00000018166	Erbb3	protein_coding	3.21007	2.69052	2.66978	2.68323
chr11:98358367-98381112	ENSMUSG00000018167	Stard3	protein_coding	10.3653	10.4909	10.6683	10.6981
chr11:98464901-98546031	ENSMUSG00000018168	Ikzf3	protein_coding	0.42444	0.145232	0.0687318	0.176917
chr15:78755881-78773475	ENSMUSG00000018169	Mfng	protein_coding	7.88304	6.01815	6.26583	5.28817
chr11:86583864-86683836	ENSMUSG00000018171	Vmp1	protein_coding	26.4164	20.5782	28.6403	29.4913
chr1:143777271-143807466	ENSMUSG00000018189	Uchl5	protein_coding	51.5627	51.3204	51.6457	45.4618
chr1:143716337-143749676	ENSMUSG00000018196	Glrx2	protein_coding	25.9703	19.0168	22.7043	25.6641
chr1:143750789-143777068	ENSMUSG00000018199	Trove2	protein_coding	2.81407	2.38208	2.26455	2.25619
chr2:164070321-164155524	ENSMUSG00000018209	Stk4	protein_coding	15.8335	15.5196	17.3704	17.8544
chr2:164214453-164221660	ENSMUSG00000018211	Wfdc15b	protein_coding	0	0	0	0
chr11:63128981-63159547	ENSMUSG00000018217	Pmp22	protein_coding	1.60697	1.19525	0.788908	0.937617
chr11:53431022-53437904	ENSMUSG00000018238	Gdf9	protein_coding	0.287423	0.452499	0.576555	0.647113
chr11:53324678-53333301	ENSMUSG00000018239	Zcchc10	protein_coding	24.7553	24.2046	25.9727	21.941
chr13:27345682-27354216	ENSMUSG00000018259	Prl8a2	protein_coding	0	0	0	0
chr5:119832667-119885219	ENSMUSG00000018263	Tbx5	protein_coding	0.102378	0.0547887	0.0277546	0.154228
chr11:70525366-70527858	ENSMUSG00000018286	Psmb6	protein_coding	374.426	361.561	376.963	376.948
chr11:70663770-70669416	ENSMUSG00000018287	Spag7	protein_coding	74.1018	75.5564	80.2807	76.8841
chr11:70651849-70654644	ENSMUSG00000018293	Pfn1	protein_coding	1009.09	1030.76	1033.07	1057.51
chr2:164053539-164071169	ENSMUSG00000018322	Tomm34	protein_coding	37.8805	36.8963	35.424	36.4254
chr2:163994959-164018588	ENSMUSG00000018326	Ywhab	protein_coding	70.3887	70.5973	75.0408	75.5429
chr11:79013439-79146407	ENSMUSG00000018334	Ksr1	protein_coding	4.50899	3.89647	3.57398	4.07537
chr11:54902452-54910377	ENSMUSG00000018339	Gpx3	protein_coding	17.4621	18.0773	15.0258	16.2325
chr11:54979107-55033445	ENSMUSG00000018340	Anxa6	protein_coding	47.5904	44.731	46.4167	48.127
chr6:67291317-67376188	ENSMUSG00000018341	Il12rb2	protein_coding	0.884888	0.931555	1.05161	1.04399
chr11:65807174-65829239	ENSMUSG00000018347	Zkscan6	protein_coding	3.19571	2.83561	2.87692	3.30405
chr11:106988628-106999541	ENSMUSG00000018362	Kpna2	protein_coding	208.321	202.803	198.393	206.064
chr11:106820065-106920715	ENSMUSG00000018363	Smurf2	protein_coding	11.0139	10.9463	10.8208	10.5854
chr11:106789251-106819930	ENSMUSG00000018372	Cep95	protein_coding	5.85487	4.90052	5.76307	5.79994
chr11:88068278-88084729	ENSMUSG00000018377	Vezf1	protein_coding	4.92844	5.76157	6.43006	6.53298
chr11:88098057-88194140	ENSMUSG00000018378	Cuedc1	protein_coding	3.19067	3.24972	3.1951	3.7056
chr11:88047372-88053755	ENSMUSG00000018379	Srsf1	protein_coding	262.77	264.67	265.609	260.083
chr11:95830073-95842476	ENSMUSG00000018381	Abi3	protein_coding	1.36178	1.95205	2.15691	1.43953
chr11:53457204-53467766	ENSMUSG00000018387	Shroom1	protein_coding	0.627666	0.305538	0.213983	0.348313
chr11:53567378-53601967	ENSMUSG00000018395	Kif3a	protein_coding	8.4139	8.0266	8.26254	7.75136
chr11:53519256-53549565	ENSMUSG00000018398	2019-09-08	protein_coding	8.5528	8.49534	8.52433	8.48188
chr11:87592161-87616302	ENSMUSG00000018401	Mtmr4	protein_coding	12.0891	11.0537	11.7163	11.6344
chr11:84813060-84819515	ENSMUSG00000018405	Mrm1	protein_coding	6.6295	5.74666	4.76016	5.02753
chr11:104231389-104332090	ENSMUSG00000018411	Mapt	protein_coding	7.51961	4.83618	4.2214	4.30904
chr11:104333228-104468861	ENSMUSG00000018412	Kansl1	protein_coding	24.6628	25.5776	24.0495	25.2097
chr11:60417144-60450927	ENSMUSG00000018415	Gid4	protein_coding	16.1461	14.7779	15.5738	15.6875
chr1:51749764-51916071	ENSMUSG00000018417	Myo1b	protein_coding	15.9067	14.9177	15.0241	14.4843
chr11:86768845-86807746	ENSMUSG00000018425	Dhx40	protein_coding	17.0136	16.5046	18.1608	18.1361
chr11:86936424-86993707	ENSMUSG00000018427	Ypel2	protein_coding	4.33655	3.96184	3.95513	3.91409
chr11:88830791-88864586	ENSMUSG00000018428	Akap1	protein_coding	32.4742	31.3169	32.0528	33.6131
chr11:107166662-107189381	ENSMUSG00000018433	Nol11	protein_coding	32.3426	33.9417	35.6031	31.4552
chr11:71007163-71019841	ENSMUSG00000018442	Derl2	protein_coding	11.6038	12.8955	12.9181	12.6905
chr11:70977835-70983026	ENSMUSG00000018446	C1qbp	protein_coding	293.133	284.851	294.889	290.453
chr11:70970212-70977833	ENSMUSG00000018449	Rpain	protein_coding	28.2093	26.7739	32.0518	25.8338
chr11:71031940-71033513	ENSMUSG00000018451	6330403K07Rik	lincRNA	1.06818	0.81026	0.543617	0.735537
chr2:165405027-165473230	ENSMUSG00000018459	Slc13a3	protein_coding	0.108353	0.176592	0.0378764	0.0107791
chr11:69326257-69333042	ENSMUSG00000018470	Kcnab3	protein_coding	2.64628	2.30837	2.19593	2.65591
chr11:69343272-69369406	ENSMUSG00000018474	Chd3	protein_coding	7.99075	9.06426	10.2009	9.72194
chr11:69398507-69413675	ENSMUSG00000018476	Kdm6b	protein_coding	13.8128	15.1888	13.4299	15.1443
chr11:85170403-85181145	ENSMUSG00000018479	1700125H20Rik	protein_coding	0.133268	0.0623665	0.0682625	0.0729205
chr11:85187261-85235130	ENSMUSG00000018481	Appbp2	protein_coding	21.0356	20.3847	23.5803	21.3006
chr11:103727363-103749821	ENSMUSG00000018486	Wnt9b	protein_coding	0.0738453	0.0703771	0.095327	0.0292265
chr11:62248983-62266453	ENSMUSG00000018500	Adora2b	protein_coding	1.32339	1.40141	1.03516	0.850174
chr11:62316425-62458541	ENSMUSG00000018501	Ncor1	protein_coding	87.8685	84.8182	84.7912	89.7587
chr11:62574485-62600515	ENSMUSG00000018507	Trpv2	protein_coding	1.00945	0.997594	0.822497	1.71101
chr11:62524945-62539261	ENSMUSG00000018509	Cenpv	protein_coding	66.606	76.3727	76.0708	74.3821
chr11:97688822-97700497	ENSMUSG00000018537	Pcgf2	protein_coding	50.4765	49.9593	49.0259	46.6577
chr11:97745480-97766556	ENSMUSG00000018541	Cwc25	protein_coding	9.71552	8.5983	9.61293	10.1604
chr11:97771480-97775918	ENSMUSG00000018543	1700001P01Rik	protein_coding	0.386448	0.809371	0.160591	0.342589
chr11:97715156-97744704	ENSMUSG00000018547	Pip4k2b	protein_coding	16.0549	16.48	17.2353	15.8806
chr11:87127076-87220683	ENSMUSG00000018548	Trim37	protein_coding	18.0947	19.8106	19.4033	18.9013
chr11:69935795-69941605	ENSMUSG00000018554	Ybx2	protein_coding	18.1191	15.6149	13.0898	15.5678
chr11:69981155-69990601	ENSMUSG00000018559	Ctdnep1	protein_coding	25.2443	23.0889	26.2542	25.6425
chr11:69968221-69982517	ENSMUSG00000018565	Elp5	protein_coding	41.541	42.8367	49.5737	43.5262
chr11:69942538-69948188	ENSMUSG00000018566	Slc2a4	protein_coding	1.91898	1.10511	1.26124	1.77619
chr11:69991142-69994951	ENSMUSG00000018567	Gabarap	protein_coding	46.0827	46.0143	48.6351	47.5641
chr11:69964778-69967885	ENSMUSG00000018569	Cldn7	protein_coding	10.088	13.3577	11.1913	11.4672
chr11:69897351-69900987	ENSMUSG00000018570	2810408A11Rik	protein_coding	2.19897	2.654	3.91704	3.25233
chr11:69995776-70000009	ENSMUSG00000018572	Phf23	protein_coding	42.1933	41.3335	40.7713	38.927
chr11:70010182-70015411	ENSMUSG00000018574	Acadvl	protein_coding	9.08676	8.86678	7.5092	8.00948
chr12:117877981-118199043	ENSMUSG00000018581	Dnah11	protein_coding	0.0140684	0.0180235	0.00818269	0.0772093
chr11:55469684-55504838	ENSMUSG00000018583	G3bp1	protein_coding	96.485	98.6432	98.8455	98.4698
chr11:55446640-55461239	ENSMUSG00000018585	Atox1	protein_coding	186.743	194.121	205.179	193.296
chrX:165129016-165327393	ENSMUSG00000018589	Glra2	protein_coding	0.0104195	0	0	0.0218838
chr11:55394499-55420080	ENSMUSG00000018593	Sparc	protein_coding	250.914	234.548	247.987	244.934
chrX:136757673-136780141	ENSMUSG00000018595	Glra4	protein_coding	0	0	0	0
chr11:60728397-60732951	ENSMUSG00000018599	Mief2	protein_coding	6.75408	7.27396	5.67443	7.07152
chr5:119670668-119684724	ENSMUSG00000018604	Tbx3	protein_coding	36.9556	33.9305	32.1003	34.7841
chr9:7628230-7674968	ENSMUSG00000018620	Mmp20	protein_coding	0	0	0	0
chr9:7692089-7699585	ENSMUSG00000018623	Mmp7	protein_coding	0	0	0	0
chr11:104132854-104175523	ENSMUSG00000018634	Crhr1	protein_coding	0.0790716	0.0199121	0.0392508	0
chr11:84048040-84069261	ENSMUSG00000018648	Dusp14	protein_coding	7.6479	8.52195	6.93558	6.95657
chr11:84078919-84129600	ENSMUSG00000018651	Tada2a	protein_coding	30.7682	28.6505	30.9347	30.0803
chr11:11685002-11772926	ENSMUSG00000018654	Ikzf1	protein_coding	0.224393	0.230853	0.12367	0.142507
chr6:42584865-42597692	ENSMUSG00000018656	Tcaf3	protein_coding	0	0	0	0
chr11:96937824-96943986	ENSMUSG00000018659	Pnpo	protein_coding	17.1193	17.8905	16.4566	18.1773
chr11:113649168-113667054	ENSMUSG00000018661	Cog1	protein_coding	9.24898	9.27311	7.79492	8.81828
chr11:96789126-96808640	ENSMUSG00000018666	Cbx1	protein_coding	135.928	142.394	142.832	143.382
chr11:96907425-96916496	ENSMUSG00000018669	Cdk5rap3	protein_coding	77.4392	78.6056	76.8906	76.2371
chr11:96849869-96861203	ENSMUSG00000018672	Copz2	protein_coding	4.97196	4.47825	4.29823	5.50208
chr11:102402984-102407946	ENSMUSG00000018677	Slc25a39	protein_coding	146.18	152.076	151.111	157.695
chr11:96953339-96982959	ENSMUSG00000018678	Sp2	protein_coding	17.5065	17.3533	18.4055	18.3922
chr11:84422854-84513522	ENSMUSG00000018697	Aatf	protein_coding	30.0785	32.4066	28.3924	29.8865
chr11:84518283-84525535	ENSMUSG00000018698	Lhx1	protein_coding	0.0713599	0.133651	0.126943	0.135214
chr12:110601451-110666945	ENSMUSG00000018707	Dync1h1	protein_coding	34.8394	37.1966	36.5004	37.9912
chr11:113698171-113710017	ENSMUSG00000018727	Cpsf4l	protein_coding	2.80412	1.50499	1.69019	2.05631
chr11:83294641-83302586	ENSMUSG00000018733	Pex12	protein_coding	5.06975	4.35182	5.27163	5.88946
chr11:68821433-68871858	ENSMUSG00000018736	Ndel1	protein_coding	13.9927	13.5558	13.6374	13.6801
chr11:68968130-68974365	ENSMUSG00000018740	Slc25a35	protein_coding	1.93159	1.81564	1.51928	2.11239
chr11:69765911-69784023	ENSMUSG00000018750	Zbtb4	protein_coding	1.05606	0.945114	0.95061	0.678783
chr11:69682576-69696098	ENSMUSG00000018752	Tnfsfm13	protein_coding	7.21683	6.78731	5.47297	7.24055
chr11:69656696-69662642	ENSMUSG00000018761	Mpdu1	protein_coding	86.2012	88.4581	90.6471	83.586
chr11:69632989-69653297	ENSMUSG00000018765	Fxr2	protein_coding	113.062	118.09	115.707	107.433
chr2:73908446-73911326	ENSMUSG00000018770	Atp5g3	protein_coding	469.38	470.604	464.232	448.745
chr11:69664212-69666153	ENSMUSG00000018774	Cd68	protein_coding	5.86181	5.83171	5.66529	5.25492
chr11:69759889-69761968	ENSMUSG00000018776	Slc35g3	protein_coding	0.310417	0.403389	0.219653	0.415602
chr8:46471040-46536051	ENSMUSG00000018796	Acsl1	protein_coding	10.7561	9.39777	8.18419	8.05607
chr11:110269368-110337716	ENSMUSG00000018800	Abca5	protein_coding	0.556843	0.374782	0.329885	0.600977
chr11:75348432-75405705	ENSMUSG00000018809	Smyd4	protein_coding	6.07888	6.64977	6.7749	6.5511
chr7:142460808-142494867	ENSMUSG00000018819	Lsp1	protein_coding	0.863668	0	0.06058	0
chr19:42163950-42194590	ENSMUSG00000018820	Zfyve27	protein_coding	18.5891	18.0617	16.1949	16.3308
chr19:42123272-42129059	ENSMUSG00000018821	Avpi1	protein_coding	44.9787	43.9242	45.9077	44.1161
chr19:42197970-42202252	ENSMUSG00000018822	Sfrp5	protein_coding	1.32999	0.892443	0.48861	0.419322
chr16:14194526-14291408	ENSMUSG00000018830	Myh11	protein_coding	0.0183762	0.0137281	0.0120404	0.0099302
chr11:82876433-82890614	ENSMUSG00000018841	Rad51d	protein_coding	10.7031	10.6321	11.0333	12.6494
chr11:82892123-82900801	ENSMUSG00000018844	Fndc8	protein_coding	0.01404	0.0298503	0	0.0328294
chr11:82910549-82943403	ENSMUSG00000018845	Unc45b	protein_coding	0.253166	0.536588	0.788023	0.405263
chr11:35769483-35791285	ENSMUSG00000018846	Pank3	protein_coding	6.32664	5.73072	6.24663	6.4124
chr11:35808380-35834506	ENSMUSG00000018848	Rars	protein_coding	78.0958	77.5223	76.7993	77.9939
chr11:35838399-35980527	ENSMUSG00000018849	Wwc1	protein_coding	16.7765	15.7048	13.7383	13.8736
chr11:115403751-115412674	ENSMUSG00000018858	Ict1	protein_coding	60.3435	58.1472	59.1641	61.0474
chr11:115268023-115277050	ENSMUSG00000018861	Fdxr	protein_coding	11.9627	11.6038	11.4392	12.2506
chr11:115334730-115346927	ENSMUSG00000018862	Otop3	protein_coding	0	0	0	0
chr15:84076096-84105754	ENSMUSG00000018865	Sult4a1	protein_coding	22.6238	23.857	23.6962	24.2701
chr15:84112620-84123175	ENSMUSG00000018868	Pnpla5	protein_coding	0.0373312	0	0	0
chr11:97315715-97329920	ENSMUSG00000018882	Mrpl45	protein_coding	50.1221	49.451	50.4825	50.306
[truncated: 43,954 more rows]
