# Supplementary material for: DPPA2/4 and SUMO E3 ligase PIAS4 opposingly regulate zygotic transcriptional program
Source: PLoS Biol. 2019 Jun 21;17(6):e3000324. doi: 10.1371/journal.pbio.3000324 (PMC6608977; doi:10.1371/journal.pbio.3000324)
Supplement: S5 Table — List of gene expression in ESCs overexpressing Dppa2. Shown is the average of two replicates. Dppa2, developmental pluripotency associated 2; ESC, embryonic stem cell; FPKM, fragments per kilobase of transcript per million fragments mapped; OE, overexpression; RNA-seq, RNA sequencing. (XLSX) [file pbio.3000324.s013.xlsx]

## Sheet: S5 Table
locus	tracking_id	gene_short_name	gene_type	NC	Dppa2-OE
chr3:108107279-108146146	ENSMUSG00000000001	Gnai3	protein_coding	40.2465	42.1955
chr16:18780446-18811987	ENSMUSG00000000028	Cdc45	protein_coding	37.158	36.8977
chr7:142575528-142578143	ENSMUSG00000000031	H19	lincRNA	0.2	0.695986
chrX:161117192-161258213	ENSMUSG00000000037	Scml2	protein_coding	0.612794	0.797083
chr11:121237252-121255856	ENSMUSG00000000056	Narf	protein_coding	6.07058	5.10999
chr6:17281184-17289115	ENSMUSG00000000058	Cav2	protein_coding	0.269654	0.2
chr13:5861488-5870393	ENSMUSG00000000078	Klf6	protein_coding	10.2639	11.1701
chr4:120405280-120530186	ENSMUSG00000000085	Scmh1	protein_coding	9.86377	11.6742
chr9:57521231-57532424	ENSMUSG00000000088	Cox5a	protein_coding	208.325	177.226
chr11:85832550-85841948	ENSMUSG00000000093	Tbx2	protein_coding	0.2	0.2
chr11:85886421-85916097	ENSMUSG00000000094	Tbx4	protein_coding	0.324497	0.634831
chr11:95568817-95587735	ENSMUSG00000000120	Ngfr	protein_coding	4.0543	5.63643
chr11:103774149-103817957	ENSMUSG00000000125	Wnt3	protein_coding	0.2	0.282998
chr11:59306927-59333552	ENSMUSG00000000126	Wnt9a	protein_coding	0.497976	0.990176
chr17:63896017-64139494	ENSMUSG00000000127	Fer	protein_coding	8.91035	9.9805
chr7:126101714-126200501	ENSMUSG00000000131	Xpo6	protein_coding	47.5682	44.6814
chrX:7762559-7775202	ENSMUSG00000000134	Tfe3	protein_coding	40.1596	39.3222
chr11:108920348-108950783	ENSMUSG00000000142	Axin2	protein_coding	4.09014	5.82341
chr5:140705010-140719379	ENSMUSG00000000148	Brat1	protein_coding	5.7018	5.45311
chr5:140758407-140830431	ENSMUSG00000000149	Gna12	protein_coding	15.2932	16.5387
chr7:143473720-143499334	ENSMUSG00000000154	Slc22a18	protein_coding	1.55731	0.759656
chr16:96361667-96525580	ENSMUSG00000000159	Igsf5	protein_coding	0.2	0.2
chr9:50617320-50625000	ENSMUSG00000000167	Pih1d2	protein_coding	0.67797	0.790231
chr9:50634632-50659780	ENSMUSG00000000168	Dlat	protein_coding	31.3552	32.9239
chr9:50596337-50603849	ENSMUSG00000000171	Sdhd	protein_coding	108.409	86.0886
chr6:127072901-127082294	ENSMUSG00000000182	Fgf23	protein_coding	0.2	0.2
chr6:127125161-127152193	ENSMUSG00000000184	Ccnd2	protein_coding	0.985309	1.70324
chr2:31152315-31218775	ENSMUSG00000000194	Gpr107	protein_coding	11.8715	13.8076
chr14:123276640-123627144	ENSMUSG00000000197	Nalcn	protein_coding	0.2	0.2
chr11:114791216-114795945	ENSMUSG00000000202	Btbd17	protein_coding	0.2	0.397359
chr7:142892751-142931128	ENSMUSG00000000214	Th	protein_coding	0.2	0.2
chrX:134404550-134456573	ENSMUSG00000000223	Drp2	protein_coding	0.246187	0.361287
chr7:143005045-143019644	ENSMUSG00000000244	Tspan32	protein_coding	0.2	0.328192
chr2:38339280-38369733	ENSMUSG00000000247	Lhx2	protein_coding	0.675917	2.19342
chr13:45507443-45546382	ENSMUSG00000000253	Gmpr	protein_coding	6.29876	4.86496
chrX:140664598-140767715	ENSMUSG00000000266	Mid2	protein_coding	0.2	0.2
chr11:88999375-89020293	ENSMUSG00000000275	Trim25	protein_coding	22.5103	23.7968
chr11:89035178-89066850	ENSMUSG00000000276	Dgke	protein_coding	4.16753	3.91304
chr11:88924019-88955465	ENSMUSG00000000278	Scpep1	protein_coding	57.8388	50.6222
chr11:74830919-74845725	ENSMUSG00000000282	Mnt	protein_coding	17.6332	14.995
chr10:77530251-77565708	ENSMUSG00000000290	Itgb2	protein_coding	0.2	0.2
chr10:31313381-31328204	ENSMUSG00000000295	Hddc2	protein_coding	25.6501	26.9864
chr10:31332379-31445921	ENSMUSG00000000296	Tpd52l1	protein_coding	9.29906	7.10126
chr11:59970613-60046489	ENSMUSG00000000301	Pemt	protein_coding	4.46303	4.03275
chr8:106603350-106670246	ENSMUSG00000000303	Cdh1	protein_coding	145.743	125.864
chr2:179442430-179899373	ENSMUSG00000000305	Cdh4	protein_coding	0.62484	0.868374
chr2:121357713-121363737	ENSMUSG00000000308	Ckmt1	protein_coding	9.9254	6.73475
chr11:70224127-70229798	ENSMUSG00000000317	Bcl6b	protein_coding	3.47217	1.94383
chr11:70156196-70170834	ENSMUSG00000000318	Clec10a	protein_coding	0.66077	0.2
chr11:70241456-70255353	ENSMUSG00000000320	Alox12	protein_coding	0.785718	0.645068
chr16:18348181-18407076	ENSMUSG00000000325	Arvcf	protein_coding	19.4797	13.6118
chr16:18406885-18426852	ENSMUSG00000000326	Comt	protein_coding	9.97174	10.4366
chr3:116488962-116508208	ENSMUSG00000000339	Rtca	protein_coding	21.5433	21.9241
chr3:116513069-116549981	ENSMUSG00000000340	Dbt	protein_coding	19.5594	24.1557
chr15:100615627-100620731	ENSMUSG00000000346	Dazap2	protein_coding	33.0644	26.069
chrX:38600577-38613426	ENSMUSG00000000355	Mcts1	protein_coding	15.4405	10.424
chr2:152626950-152635198	ENSMUSG00000000359	Rem1	protein_coding	0.2	0.223587
chr14:56402696-56525032	ENSMUSG00000000365	Rnf17	protein_coding	7.92169	9.64735
chr10:78186724-78244642	ENSMUSG00000000374	Trappc10	protein_coding	7.56945	8.00445
chr11:6546886-6596744	ENSMUSG00000000378	Ccm2	protein_coding	14.2146	14.1294
chr11:6615597-6626067	ENSMUSG00000000384	Tbrg4	protein_coding	66.6926	63.1264
chr16:97564683-97611195	ENSMUSG00000000385	Tmprss2	protein_coding	0.2	0.2
chr16:97447034-97462907	ENSMUSG00000000386	Mx1	protein_coding	0.2	0.2
chr6:126821953-126849136	ENSMUSG00000000399	Ndufa9	protein_coding	63.9004	56.5663
chrX:166523006-166585720	ENSMUSG00000000402	Egfl6	protein_coding	0.201114	0.242542
chr4:129548343-129573641	ENSMUSG00000000409	Lck	protein_coding	25.4273	32.5867
chr4:129489013-129491022	ENSMUSG00000000411	Tssk3	protein_coding	0.2	0.2
chr6:18366477-18514843	ENSMUSG00000000416	Cttnbp2	protein_coding	0.2	0.722562
chr18:24205343-24286818	ENSMUSG00000000420	Galnt1	protein_coding	20.9421	20.8672
chr6:115601937-115618670	ENSMUSG00000000439	Mkrn2	protein_coding	19.0761	16.7381
chr6:115618066-115676635	ENSMUSG00000000441	Raf1	protein_coding	35.4327	33.7332
chr7:127214446-127218498	ENSMUSG00000000486	2017-09-01	protein_coding	52.7067	40.0915
chr15:79995899-80014808	ENSMUSG00000000489	Pdgfb	protein_coding	0.937675	0.70148
chr15:101128521-101145336	ENSMUSG00000000530	Acvrl1	protein_coding	0.526289	1.10117
chr15:101224206-101232755	ENSMUSG00000000531	Grasp	protein_coding	16.9854	16.161
chr15:101174066-101213679	ENSMUSG00000000532	Acvr1b	protein_coding	10.4728	9.28333
chr11:60226713-60352905	ENSMUSG00000000538	Tom1l2	protein_coding	2.68772	3.42461
chr1:166130237-166166510	ENSMUSG00000000544	Gpa33	protein_coding	7.48245	4.7032
chr15:103313894-103340086	ENSMUSG00000000552	Zfp385a	protein_coding	12.2611	9.72975
chr15:103344288-103366763	ENSMUSG00000000555	Itga5	protein_coding	18.7227	17.8685
chr5:70957596-71095849	ENSMUSG00000000560	Gabra2	protein_coding	0.2	0.2
chr3:105959368-105970037	ENSMUSG00000000561	Wdr77	protein_coding	115.678	115.175
chr3:105942697-105960099	ENSMUSG00000000563	Atp5f1	protein_coding	160.594	156.024
chr5:99955934-99978938	ENSMUSG00000000568	Hnrnpd	protein_coding	269.946	292.69
chr17:6601670-6609774	ENSMUSG00000000579	Dynlt1c	protein_coding	9.74042	9.29435
chr11:17257578-17269176	ENSMUSG00000000581	C1d	protein_coding	10.1914	15.9365
chr11:55098114-55113029	ENSMUSG00000000594	Gm2a	protein_coding	6.08133	4.69793
chr5:3803183-3845564	ENSMUSG00000000600	Krit1	protein_coding	17.6944	15.5443
chr7:7282315-7299511	ENSMUSG00000000605	Clcn4-2	protein_coding	1.56872	2.03309
chr11:50850684-50866208	ENSMUSG00000000617	Grm6	protein_coding	0.2	0.2
chr6:82911884-82939769	ENSMUSG00000000627	Sema4f	protein_coding	0.847158	1.28015
chr6:82725024-82774454	ENSMUSG00000000628	Hk2	protein_coding	61.9548	52.7417
chr11:77763245-77865980	ENSMUSG00000000631	Myo18a	protein_coding	24.8195	19.7665
chr11:77930799-77979048	ENSMUSG00000000632	Sez6	protein_coding	0.8438	0.633188
chr17:83831355-83846790	ENSMUSG00000000673	Haao	protein_coding	0.444752	0.316663
chr4:134082447-134095082	ENSMUSG00000000682	Cd52	protein_coding	0.2	1.40024
chr11:77515120-77538607	ENSMUSG00000000686	Abhd15	protein_coding	0.2	0.2
chr11:96292475-96301569	ENSMUSG00000000690	Hoxb6	protein_coding	0.2	0.2
chr6:83034172-83052562	ENSMUSG00000000693	Loxl3	protein_coding	0.340551	0.44196
chr13:23456991-23465901	ENSMUSG00000000706	Btn1a1	protein_coding	0.2	0.2
chr17:53566860-53672720	ENSMUSG00000000708	Kat2b	protein_coding	23.1942	20.3996
chr10:128677192-128696268	ENSMUSG00000000711	Rab5b	protein_coding	23.2394	21.7632
chr10:78041946-78063622	ENSMUSG00000000730	Dnmt3l	protein_coding	34.8141	24.6005
chr10:78030021-78043610	ENSMUSG00000000731	Aire	protein_coding	5.24761	2.32782
chr10:78069359-78079525	ENSMUSG00000000732	Icosl	protein_coding	2.63293	2.43735
chr11:75298165-75348324	ENSMUSG00000000751	Rpa1	protein_coding	117.195	127.931
chr11:75409768-75422701	ENSMUSG00000000753	Serpinf1	protein_coding	8.45811	9.57862
chr8:12614276-12672248	ENSMUSG00000000759	Tubgcp3	protein_coding	18.6752	19.5065
chr14:70438747-70443471	ENSMUSG00000000776	Polr3d	protein_coding	28.2433	27.3723
chr11:52252370-52283014	ENSMUSG00000000782	Tcf7	protein_coding	27.9273	22.0776
chrX:13280969-13294052	ENSMUSG00000000787	Ddx3x	protein_coding	249.309	273.736
chr8:70808448-70821424	ENSMUSG00000000791	Il12rb1	protein_coding	0.732165	0.425363
chr8:70882888-70892757	ENSMUSG00000000792	Slc5a5	protein_coding	1.15885	1.09606
chr3:89520163-89675132	ENSMUSG00000000794	Kcnn3	protein_coding	0.2	0.308604
chr11:84984441-85140161	ENSMUSG00000000804	Usp32	protein_coding	8.5052	11.6793
chr11:84957785-84966044	ENSMUSG00000000805	Car4	protein_coding	4.61382	7.24073
chr6:89643987-89675529	ENSMUSG00000000811	Txnrd3	protein_coding	1.67239	1.8675
chr2:181582102-181592803	ENSMUSG00000000823	Znf512b	protein_coding	18.968	18.9976
chr2:181520484-181555133	ENSMUSG00000000826	Dnajc5	protein_coding	25.1754	24.4052
chr2:181497141-181517966	ENSMUSG00000000827	Tpd52l2	protein_coding	85.8068	89.4129
chrX:68678540-68717963	ENSMUSG00000000838	Fmr1	protein_coding	26.4183	24.91
chr11:24078055-24174123	ENSMUSG00000000861	Bcl11a	protein_coding	0.441158	0.7632
chr2:154585757-154603708	ENSMUSG00000000876	Pxmp4	protein_coding	5.33822	4.50981
chrX:100767721-100818410	ENSMUSG00000000881	Dlg3	protein_coding	11.0941	14.2353
chr16:18498767-18566679	ENSMUSG00000000884	Gnb1l	protein_coding	4.33505	4.35448
chr10:75923221-75932502	ENSMUSG00000000901	Mmp11	protein_coding	29.6508	23.8477
chr10:75896768-75921617	ENSMUSG00000000902	Smarcb1	protein_coding	78.5328	74.1476
chr10:75943056-75949657	ENSMUSG00000000903	Vpreb3	protein_coding	1.05927	0.910321
chr5:123973627-124005558	ENSMUSG00000000915	Hip1r	protein_coding	4.94384	7.09613
chr5:135369952-135376805	ENSMUSG00000000916	Nsun5	protein_coding	12.673	10.0438
chr15:75657034-75678800	ENSMUSG00000000934	Top1mt	protein_coding	6.57671	4.60916
chr6:52231196-52240854	ENSMUSG00000000938	Hoxa10	protein_coding	0.202269	0.633037
chr6:52189670-52191753	ENSMUSG00000000942	Hoxa4	protein_coding	0.2	0.59011
chr7:59974148-60005064	ENSMUSG00000000948	Gm38393	protein_coding	8.40301	7.90152
chr14:54431611-54441265	ENSMUSG00000000957	Mmp14	protein_coding	9.08493	9.77198
chr14:54369441-54417780	ENSMUSG00000000958	Slc7a7	protein_coding	38.9603	35.999
chr14:54360840-54369673	ENSMUSG00000000959	Oxa1l	protein_coding	33.5699	30.1714
chr11:83753695-83783754	ENSMUSG00000000976	Heatr6	protein_coding	6.78052	6.38456
chr11:83647843-83649355	ENSMUSG00000000982	Ccl3	protein_coding	0.2	2.21966
chr9:21029372-21030531	ENSMUSG00000001014	Icam4	protein_coding	0.783176	0.233429
chr3:90476125-90488379	ENSMUSG00000001016	Ilf2	protein_coding	118.716	123.543
chr3:90498955-90509498	ENSMUSG00000001017	Chtop	protein_coding	63.8494	60.5923
chr3:90488025-90491033	ENSMUSG00000001018	Snapin	protein_coding	20.8299	25.5412
chr3:90603770-90606045	ENSMUSG00000001020	S100a4	protein_coding	0.2	0.417606
chr3:90612881-90624181	ENSMUSG00000001025	S100a6	protein_coding	5.86534	11.6856
chr11:106318591-106349389	ENSMUSG00000001027	Scn4a	protein_coding	0.2	0.2
chr11:61488811-61494406	ENSMUSG00000001034	Mapk7	protein_coding	17.3038	21.8873
chr11:61517248-61579687	ENSMUSG00000001036	Epn2	protein_coding	20.3402	16.9922
chr11:61505143-61512931	ENSMUSG00000001039	B9d1	protein_coding	24.3408	20.7182
chr3:129982758-130061553	ENSMUSG00000001052	Sec24b	protein_coding	24.2005	28.7116
chr11:51643062-51650842	ENSMUSG00000001053	N4bp3	protein_coding	26.3926	25.0506
chr11:51623670-51635896	ENSMUSG00000001054	Rmnd5b	protein_coding	25.2431	22.6697
chr11:51619734-51623714	ENSMUSG00000001056	Nhp2	protein_coding	218.917	191.931
chr15:99084685-99087817	ENSMUSG00000001076	C1ql4	protein_coding	1.66722	0.646208
chr5:34633641-34637212	ENSMUSG00000001082	Mfsd10	protein_coding	36.8243	32.471
chr4:136469760-136554780	ENSMUSG00000001089	Luzp1	protein_coding	26.2456	27.4843
chr5:114363566-114380508	ENSMUSG00000001098	Kctd10	protein_coding	17.7622	19.4673
chr11:78512192-78522736	ENSMUSG00000001100	Poldip2	protein_coding	48.912	42.8726
chr11:78503446-78505081	ENSMUSG00000001103	Sebox	protein_coding	0.2	0.2
chr11:78536360-78541737	ENSMUSG00000001105	Ift20	protein_coding	29.2882	21.6953
chr10:76708791-76726168	ENSMUSG00000001119	Col6a1	protein_coding	0.2	0.245075
chr10:76761856-76961887	ENSMUSG00000001120	Pcbp3	protein_coding	15.5738	20.4855
chr11:78962973-78984946	ENSMUSG00000001123	Lgals9	protein_coding	8.98965	13.613
chrX:20797813-20860519	ENSMUSG00000001127	Araf	protein_coding	34.7905	29.5986
chrX:20925453-20931555	ENSMUSG00000001128	Cfp	protein_coding	2.11395	1.89724
chrX:20870165-20874735	ENSMUSG00000001131	Timp1	protein_coding	29.4556	28.6021
chrX:20941721-20962017	ENSMUSG00000001134	Uxt	protein_coding	25.0602	19.9798
chr1:36511866-36528237	ENSMUSG00000001138	Cnnm3	protein_coding	8.88014	8.4864
chr1:36419870-36445271	ENSMUSG00000001143	Lman2l	protein_coding	6.26122	6.09946
chr10:76468970-76515856	ENSMUSG00000001150	Mcm3ap	protein_coding	24.6608	20.892
chr10:76351253-76442912	ENSMUSG00000001151	Pcnt	protein_coding	16.0561	17.1099
chr6:86647043-86669159	ENSMUSG00000001156	Mxd1	protein_coding	0.501	0.475836
chr6:86691767-86733378	ENSMUSG00000001157	Gmcl1	protein_coding	8.00513	8.78944
chr6:86675220-86684522	ENSMUSG00000001158	Snrnp27	protein_coding	65.65	64.0821
chr5:120800193-120812514	ENSMUSG00000001166	Oas1c	protein_coding	2.28487	1.14636
chrX:47912386-47965868	ENSMUSG00000001173	Ocrl	protein_coding	11.3056	9.94534
chr12:100199434-100209806	ENSMUSG00000001175	Calm1	protein_coding	65.2514	64.3491
chr10:78269177-78352489	ENSMUSG00000001211	Agpat3	protein_coding	23.2955	19.6287
chr17:56123084-56140343	ENSMUSG00000001227	Sema6b	protein_coding	1.34726	0.599035
chr17:56303320-56323486	ENSMUSG00000001228	Uhrf1	protein_coding	124.844	116.7
chr17:56186681-56218889	ENSMUSG00000001229	Dpp9	protein_coding	16.3061	15.1047
chr11:101246027-101259546	ENSMUSG00000001240	Ramp2	protein_coding	2.06513	3.05912
chr7:30957774-30973464	ENSMUSG00000001247	Lsr	protein_coding	17.0806	14.1129
chr7:31130126-31155896	ENSMUSG00000001248	Gramd1a	protein_coding	24.2957	21.9777
chr7:31098724-31115290	ENSMUSG00000001249	Hpn	protein_coding	8.86567	6.5379
chr12:111669354-111672338	ENSMUSG00000001270	Ckb	protein_coding	70.6949	53.7581
chr15:102406142-102436404	ENSMUSG00000001280	Sp1	protein_coding	43.7569	57.1757
chr15:102215994-102231935	ENSMUSG00000001281	Itgb7	protein_coding	6.01714	6.18711
chr15:102331708-102338139	ENSMUSG00000001285	Myg1	protein_coding	37.8049	30.8025
chr15:102234937-102257517	ENSMUSG00000001288	Rarg	protein_coding	65.7584	83.1261
chr15:102326115-102331873	ENSMUSG00000001289	Pfdn5	protein_coding	132.262	119.612
chr8:8617433-8660773	ENSMUSG00000001300	Efnb2	protein_coding	1.49106	2.35838
chr1:186720977-186749358	ENSMUSG00000001305	Rrp15	protein_coding	55.4682	63.5133
chr11:101464998-101471853	ENSMUSG00000001313	Rnd2	protein_coding	12.5545	8.37414
chr11:74906358-74925948	ENSMUSG00000001323	Srr	protein_coding	1.97777	2.27116
chr4:129287616-129308559	ENSMUSG00000001333	Sync	protein_coding	0.24141	0.804466
chr4:129136998-129144593	ENSMUSG00000001334	Fndc5	protein_coding	0.930575	1.12352
chr9:22126730-22135746	ENSMUSG00000001348	Acp5	protein_coding	6.36026	4.18056
chr9:22099280-22109630	ENSMUSG00000001349	Cnn1	protein_coding	0.95467	0.27508
chr9:78081498-78109065	ENSMUSG00000001366	Fbxo9	protein_coding	9.35151	11.5923
chr6:3498381-3603531	ENSMUSG00000001376	Ccdc132	protein_coding	14.408	14.8452
chr18:36766529-36783205	ENSMUSG00000001380	Hars	protein_coding	50.8862	48.0382
chr18:36793922-36799660	ENSMUSG00000001383	Zmat2	protein_coding	50.464	47.2305
chr2:164769897-164778822	ENSMUSG00000001403	Ube2c	protein_coding	225.031	222.31
chr3:88336259-88362338	ENSMUSG00000001415	Smg5	protein_coding	65.346	57.9322
chr3:88297115-88321767	ENSMUSG00000001416	Cct3	protein_coding	309.121	299.382
chr3:88325022-88331313	ENSMUSG00000001418	Glmp	protein_coding	64.1478	59.3195
chr3:88142371-88172086	ENSMUSG00000001419	Mef2d	protein_coding	30.0688	34.4832
chr3:88328654-88336148	ENSMUSG00000001420	Tmem79	protein_coding	4.46209	2.66491
chr6:28475138-28935162	ENSMUSG00000001424	Snd1	protein_coding	83.153	91.9031
chr10:77052177-77166548	ENSMUSG00000001435	Col18a1	protein_coding	33.3442	24.9109
chr10:77032240-77061002	ENSMUSG00000001436	Slc19a1	protein_coding	11.9013	10.4198
chr11:97159713-97187881	ENSMUSG00000001440	Kpnb1	protein_coding	299.863	311.577
chr11:97205841-97280638	ENSMUSG00000001441	Npepps	protein_coding	56.3308	49.68
chr11:97098070-97115331	ENSMUSG00000001444	Tbx21	protein_coding	0.2	0.358276
chr11:97041559-97049213	ENSMUSG00000001445	Mrpl10	protein_coding	42.1308	40.5563
chr5:4081144-4104746	ENSMUSG00000001467	Cyp51	protein_coding	20.7223	15.4196
chr18:67390716-67402748	ENSMUSG00000001473	Tubb6	protein_coding	57.1484	65.9125
chr11:101877509-101894374	ENSMUSG00000001493	Meox1	protein_coding	0.2	0.2
chr11:101962457-101967015	ENSMUSG00000001494	Sost	protein_coding	0.2	0.2
chr12:56691766-56712822	ENSMUSG00000001497	Pax9	protein_coding	0.2	0.2
chr13:72628819-72634198	ENSMUSG00000001504	Irx2	protein_coding	3.58035	2.73856
chr11:94936223-94953042	ENSMUSG00000001506	Col1a1	protein_coding	0.319172	0.513046
chr11:95044473-95076801	ENSMUSG00000001507	Itga3	protein_coding	17.0292	18.0723
chr11:94962790-94976327	ENSMUSG00000001508	Sgca	protein_coding	0.318474	0.2
chr11:95120118-95125296	ENSMUSG00000001510	Dlx3	protein_coding	0.554729	0.676452
chr6:128362966-128375893	ENSMUSG00000001517	Foxm1	protein_coding	39.2354	38.8343
chr6:128409443-128424931	ENSMUSG00000001518	Itfg2	protein_coding	8.04358	6.67863
chr6:128399295-128408932	ENSMUSG00000001520	Nrip2	protein_coding	0.380428	0.2
chr6:128321139-128355851	ENSMUSG00000001521	Tulp3	protein_coding	22.8237	20.653
chr17:35667729-35673739	ENSMUSG00000001524	Gtf2h4	protein_coding	29.2364	26.0848
chr17:35833920-35838306	ENSMUSG00000001525	Tubb5	protein_coding	914.675	907.714
chr13:75707483-75772356	ENSMUSG00000001542	Ell2	protein_coding	14.2478	11.6758
chr11:100368957-100397763	ENSMUSG00000001552	Jup	protein_coding	38.2763	35.2554
chr11:100415696-100424824	ENSMUSG00000001555	Fkbp10	protein_coding	8.47267	9.79966
chr11:100441916-100457022	ENSMUSG00000001558	Klhl10	protein_coding	0.429252	0.746105
chr5:29473033-29478470	ENSMUSG00000001566	Mnx1	protein_coding	0.21702	0.330198
chr5:29434663-29457843	ENSMUSG00000001569	Nom1	protein_coding	17.5949	16.2673
chr17:26561488-26656931	ENSMUSG00000001576	Ergic1	protein_coding	63.998	55.9517
chr11:69851004-69858730	ENSMUSG00000001583	Tnk1	protein_coding	6.10904	5.35872
chr11:69881566-69895539	ENSMUSG00000001588	Acap1	protein_coding	5.25962	3.80966
chr4:136247728-136274898	ENSMUSG00000001604	Tcea3	protein_coding	47.3821	35.4925
chr5:87925578-87932665	ENSMUSG00000001622	Csn3	protein_coding	0.2	0.414502
chr12:40201566-40248504	ENSMUSG00000001627	Ifrd1	protein_coding	40.0022	30.339
chr6:146724994-146778812	ENSMUSG00000001630	Stk38l	protein_coding	5.62577	7.82308
chr6:113307180-113324857	ENSMUSG00000001632	Brpf1	protein_coding	14.9431	15.6063
chr6:34302433-34317478	ENSMUSG00000001642	Akr1b3	protein_coding	94.8855	106.331
chr15:102921102-102928814	ENSMUSG00000001655	Hoxc13	protein_coding	0.374046	0.463838
chr15:102990606-102994111	ENSMUSG00000001657	Hoxc8	protein_coding	0.2	0.2
chr15:102998256-103011881	ENSMUSG00000001661	Hoxc6	protein_coding	0.2	0.2
chr10:75783812-75798584	ENSMUSG00000001663	Gstt1	protein_coding	3.35056	2.67021
chr10:75774114-75781414	ENSMUSG00000001665	Gstt3	protein_coding	3.83064	3.20723
chr10:75771229-75773414	ENSMUSG00000001666	Ddt	protein_coding	51.3029	50.4809
chr8:109947913-109962203	ENSMUSG00000001672	Marveld3	protein_coding	1.15563	0.888461
chr1:121553834-121567989	ENSMUSG00000001674	Ddx18	protein_coding	91.135	86.1156
chr5:148504634-148552789	ENSMUSG00000001687	Ubl3	protein_coding	24.1865	24.8368
chr18:56432131-56503792	ENSMUSG00000001700	Gramd3	protein_coding	3.69247	2.85393
chr13:38645697-38659028	ENSMUSG00000001707	Eef1e1	protein_coding	93.3325	80.9574
chr12:112653820-112674884	ENSMUSG00000001729	Akt1	protein_coding	30.5562	33.1014
chr5:136966615-136975858	ENSMUSG00000001739	Cldn15	protein_coding	0.2	0.2
chr19:3896049-3907133	ENSMUSG00000001750	Tcirg1	protein_coding	9.49125	9.05458
chr11:101070011-101077672	ENSMUSG00000001751	Naglu	protein_coding	1.78418	0.974544
chr11:101082564-101086619	ENSMUSG00000001755	Coasy	protein_coding	20.2523	19.411
chr6:29735502-29761365	ENSMUSG00000001761	Smo	protein_coding	10.4591	10.4553
chr6:29694221-29718559	ENSMUSG00000001763	Tspan33	protein_coding	2.07759	1.84173
chr2:145917478-145935014	ENSMUSG00000001767	Crnkl1	protein_coding	25.4761	24.2436
chr2:145784733-145887616	ENSMUSG00000001768	Rin2	protein_coding	1.96294	1.81486
chr7:86719351-86775864	ENSMUSG00000001773	Folh1	protein_coding	0.2	0.2
chr9:18292266-18314000	ENSMUSG00000001774	Chordc1	protein_coding	27.499	26.6003
chr10:85938636-85957823	ENSMUSG00000001783	Rtcb	protein_coding	81.971	81.3574
chr10:85871830-85889096	ENSMUSG00000001785	Pwp1	protein_coding	48.4411	50.9266
chr10:86021971-86051873	ENSMUSG00000001786	Fbxo7	protein_coding	9.38563	7.82184
chr7:30186941-30195164	ENSMUSG00000001794	Capns1	protein_coding	295.45	282.726
chr7:35200026-35215370	ENSMUSG00000001802	Lrp3	protein_coding	4.59802	4.41874
chr2:74668309-74671599	ENSMUSG00000001819	Hoxd13	protein_coding	0.514121	0.958311
chr2:74675012-74677705	ENSMUSG00000001823	Hoxd12	protein_coding	0.2	0.2
chr7:101858330-101870788	ENSMUSG00000001827	Folr1	protein_coding	20.7227	20.0159
chr7:101663632-101790168	ENSMUSG00000001829	Clpb	protein_coding	53.6106	48.6681
chr9:25252438-25308571	ENSMUSG00000001833	2017-09-07	protein_coding	57.7499	64.2519
chr5:143316488-143329256	ENSMUSG00000001844	Zdhhc4	protein_coding	14.0645	11.6711
chr5:143503633-143528036	ENSMUSG00000001847	Rac1	protein_coding	126.538	117.631
chr2:31974435-32053975	ENSMUSG00000001855	Nup214	protein_coding	26.3972	28.3237
chr2:31950138-31973442	ENSMUSG00000001864	Aif1l	protein_coding	5.14858	6.82755
chr17:75005567-75392512	ENSMUSG00000001870	Ltbp1	protein_coding	1.69298	1.77568
chr11:21321137-21371201	ENSMUSG00000001891	Ugp2	protein_coding	12.3418	12.9281
chr11:106008123-106034549	ENSMUSG00000001901	Kcnh6	protein_coding	0.562667	0.383792
chr8:84686306-84699808	ENSMUSG00000001909	Trmt1	protein_coding	74.9014	71.1522
chr8:84670482-84687862	ENSMUSG00000001910	Nacc1	protein_coding	133.441	121.952
chr8:84699875-84800344	ENSMUSG00000001911	Nfix	protein_coding	0.298442	0.499317
chr7:16781345-16798274	ENSMUSG00000001918	Slc1a5	protein_coding	76.6629	78.4462
chrX:20658325-20683179	ENSMUSG00000001924	Uba1	protein_coding	199.178	197.954
chr6:125546773-125686679	ENSMUSG00000001930	Vwf	protein_coding	1.50984	1.19076
chr9:37613846-37648318	ENSMUSG00000001942	Siae	protein_coding	3.79304	4.23105
chr9:37539254-37544205	ENSMUSG00000001943	Vsig2	protein_coding	1.55861	2.19602
chr9:37528077-37538319	ENSMUSG00000001946	Esam	protein_coding	2.88627	3.15895
chr9:37603294-37613720	ENSMUSG00000001948	Spa17	protein_coding	2.07513	3.38018
chrX:74313032-74320149	ENSMUSG00000001962	Fam50a	protein_coding	33.6015	34.1177
chrX:74254686-74261548	ENSMUSG00000001964	Emd	protein_coding	90.4541	90.879
chr11:106066060-106073612	ENSMUSG00000001983	Taco1	protein_coding	8.93947	9.16139
chr4:125490699-125714173	ENSMUSG00000001985	Grik3	protein_coding	2.44759	4.46701
chrX:41400853-41678601	ENSMUSG00000001986	Gria3	protein_coding	0.580758	0.381661
chr7:16455720-16476780	ENSMUSG00000001988	Npas1	protein_coding	0.2	0.2
chr8:125418062-125492710	ENSMUSG00000001995	Sipa1l2	protein_coding	9.9558	12.4364
chr2:127008716-127067909	ENSMUSG00000001998	Ap4e1	protein_coding	4.94919	4.61141
chr2:127070664-127097084	ENSMUSG00000001999	Blvra	protein_coding	6.15207	6.89431
chrX:73793358-73824969	ENSMUSG00000002006	Pdzd4	protein_coding	33.6248	23.3202
chrX:73774404-73778925	ENSMUSG00000002007	Srpk3	protein_coding	0.2	0.2
chrX:73778962-73786897	ENSMUSG00000002010	Idh3g	protein_coding	145.866	120.959
chrX:73655993-73660117	ENSMUSG00000002012	Pnck	protein_coding	1.03292	0.52229
chrX:73787027-73790830	ENSMUSG00000002014	Ssr4	protein_coding	39.3191	34.2066
chrX:73686177-73716175	ENSMUSG00000002015	Bcap31	protein_coding	48.4769	42.4163
chr17:75537085-75551946	ENSMUSG00000002017	Fam98a	protein_coding	22.3718	18.7047
chr12:84783211-84876532	ENSMUSG00000002020	Ltbp2	protein_coding	0.293104	0.2
chr9:44803354-44881296	ENSMUSG00000002028	Kmt2a	protein_coding	11.1373	13.8237
chr9:44767907-44792714	ENSMUSG00000002031	Ift46	protein_coding	60.9547	62.6043
chr9:44793775-44799307	ENSMUSG00000002032	Tmem25	protein_coding	0.794734	0.899823
chr9:44969571-44980431	ENSMUSG00000002033	Cd3g	protein_coding	0.2	0.2
chr7:19508669-19516145	ENSMUSG00000002043	Trappc6a	protein_coding	18.1698	13.1639
chr11:78206745-78245987	ENSMUSG00000002052	Supt6	protein_coding	38.7357	44.9316
chr11:78301528-78322457	ENSMUSG00000002055	Spag5	protein_coding	31.0643	36.4446
chr11:78343481-78349164	ENSMUSG00000002058	Unc119	protein_coding	23.8637	17.0812
chr11:78188429-78192193	ENSMUSG00000002059	Rab34	protein_coding	10.8529	8.25779
chr11:78245745-78255496	ENSMUSG00000002064	Sdf2	protein_coding	25.273	21.9698
chr7:38097983-38107534	ENSMUSG00000002068	Ccne1	protein_coding	122.537	118.417
chr17:31944768-32034508	ENSMUSG00000002076	Hsf2bp	protein_coding	40.6095	35.7216
chr7:16309615-16318205	ENSMUSG00000002083	Bbc3	protein_coding	25.3674	17.5016
chr2:91118143-91136516	ENSMUSG00000002100	Mybpc3	protein_coding	0.2	0.2
chr2:91054008-91066369	ENSMUSG00000002102	Psmc3	protein_coding	147.222	141.611
chr2:91202884-91214098	ENSMUSG00000002103	Acp2	protein_coding	3.98804	4.31623
chr2:91035619-91045729	ENSMUSG00000002104	Rapsn	protein_coding	0.397179	0.530087
chr2:91061790-91070417	ENSMUSG00000002105	Slc39a13	protein_coding	3.52756	4.74085
chr2:6539693-7509563	ENSMUSG00000002107	Celf2	protein_coding	2.79739	1.81045
chr2:91184060-91202834	ENSMUSG00000002108	Nr1h3	protein_coding	0.363555	0.335954
chr2:91211571-91236982	ENSMUSG00000002109	Ddb2	protein_coding	12.5611	9.01192
chr2:91082389-91115756	ENSMUSG00000002111	Spi1	protein_coding	1.00518	1.4363
chr11:4160349-4182541	ENSMUSG00000002129	Sf3a1	protein_coding	50.9957	52.4224
chr10:127642985-127660957	ENSMUSG00000002147	Stat6	protein_coding	13.0384	12.3134
chr8:83389866-83428552	ENSMUSG00000002190	Clgn	protein_coding	4.25082	4.86999
chr7:44572431-44586862	ENSMUSG00000002204	Napsa	protein_coding	0.805045	0.791456
chr7:44748412-44777515	ENSMUSG00000002205	Vrk3	protein_coding	21.7225	16.639
chr7:24399618-24422778	ENSMUSG00000002210	Smg9	protein_coding	16.1884	13.2776
chr5:27740079-27791691	ENSMUSG00000002221	Paxip1	protein_coding	29.8362	36.1257
chr6:71388633-71440637	ENSMUSG00000002222	Rmnd5a	protein_coding	23.4928	23.8392
chr3:104794835-104818563	ENSMUSG00000002227	Mov10	protein_coding	49.9802	40.2873
chr3:104781055-104786018	ENSMUSG00000002228	Ppm1j	protein_coding	20.7814	14.0798
chr3:104788374-104794459	ENSMUSG00000002233	Rhoc	protein_coding	77.1665	59.3882
chr17:28331670-28350805	ENSMUSG00000002249	Tead3	protein_coding	3.07231	2.19116
chr17:28232753-28301469	ENSMUSG00000002250	Ppard	protein_coding	9.33943	8.78314
chr17:28207777-28228608	ENSMUSG00000002257	Def6	protein_coding	9.88115	10.465
chr7:6703891-6730421	ENSMUSG00000002265	Peg3	protein_coding	3.83524	5.79461
chr7:6675442-6696450	ENSMUSG00000002266	Zim1	protein_coding	0.433957	1.07623
chr17:25794570-25797136	ENSMUSG00000002274	Metrn	protein_coding	8.16116	6.67732
chr17:25579173-25662826	ENSMUSG00000002279	Lmf1	protein_coding	7.37712	7.48881
chr17:25773775-25783332	ENSMUSG00000002280	Narfl	protein_coding	7.73935	8.5316
chr17:33773749-33781575	ENSMUSG00000002289	Angptl4	protein_coding	7.51219	5.21608
chr5:8396972-8422716	ENSMUSG00000002297	Dbf4	protein_coding	104.988	102.807
chr17:33909413-33915589	ENSMUSG00000002307	Daxx	protein_coding	31.0292	29.2662
chr17:33843090-33849774	ENSMUSG00000002308	Cd320	protein_coding	24.5957	17.2537
chr14:55625399-55637895	ENSMUSG00000002319	Ipo4	protein_coding	32.8417	33.0978
chr14:55635964-55643806	ENSMUSG00000002320	Tm9sf1	protein_coding	12.1681	13.5994
chr14:55618036-55625395	ENSMUSG00000002324	Rec8	protein_coding	12.8361	8.3742
chr14:55603570-55610030	ENSMUSG00000002325	Irf9	protein_coding	5.38637	5.958
chr14:55672234-55678750	ENSMUSG00000002326	Gmpr2	protein_coding	18.345	15.5478
chr14:55657878-55660508	ENSMUSG00000002329	Mdp1	protein_coding	15.1414	13.6195
chr14:55739019-55745690	ENSMUSG00000002332	Dhrs1	protein_coding	38.1753	33.3255
chr8:70093084-70120873	ENSMUSG00000002341	Ncan	protein_coding	1.15491	0.661166
chr8:70172355-70183681	ENSMUSG00000002342	Tmem161a	protein_coding	39.4244	27.4168
chr8:70220171-70234466	ENSMUSG00000002343	Armc6	protein_coding	15.9505	15.477
chr8:70139498-70167488	ENSMUSG00000002345	2310045N01Rik	protein_coding	23.178	19.5601
chr8:70184339-70212305	ENSMUSG00000002346	Slc25a42	protein_coding	4.7074	4.10676
chr17:5841327-5931033	ENSMUSG00000002365	Snx9	protein_coding	12.495	13.9382
chr17:56673224-56711769	ENSMUSG00000002372	Ranbp3	protein_coding	41.5325	37.5772
chr17:56717761-56724248	ENSMUSG00000002379	Ndufa11	protein_coding	21.547	18.4682
chr4:123105164-123132099	ENSMUSG00000002384	Bmp8b	protein_coding	0.2	0.744676
chr8:71374122-71381960	ENSMUSG00000002393	Nr2f6	protein_coding	27.5556	17.3049
chr8:71366847-71369732	ENSMUSG00000002395	Use1	protein_coding	58.7034	52.3637
chr8:71371297-71379361	ENSMUSG00000002396	Ocel1	protein_coding	1.22471	1.49476
chr7:28179468-28187294	ENSMUSG00000002409	Dyrk1b	protein_coding	3.85658	3.14961
chr6:39603236-39725463	ENSMUSG00000002413	Braf	protein_coding	14.3154	16.9853
chr6:39592573-39603382	ENSMUSG00000002416	Ndufb2	protein_coding	45.4489	50.6005
chr3:20057810-20118490	ENSMUSG00000002428	Hltf	protein_coding	19.4751	18.6176
chr2:181591867-181655660	ENSMUSG00000002455	Prpf6	protein_coding	46.0506	44.7962
chr2:181688418-181693977	ENSMUSG00000002458	Rgs19	protein_coding	22.606	17.5249
chr1:4909575-5070285	ENSMUSG00000002459	Rgs20	protein_coding	1.54204	0.920187
chr18:10644410-10706771	ENSMUSG00000002475	Abhd3	protein_coding	0.348011	1.05563
chr18:10617795-10628230	ENSMUSG00000002477	Snrpd1	protein_coding	242.087	255.392
chr5:114707759-114722327	ENSMUSG00000002486	Tchp	protein_coding	7.10089	5.69053
chr16:89787110-89980080	ENSMUSG00000002489	Tiam1	protein_coding	6.66849	4.87059
chr17:24595936-24632629	ENSMUSG00000002496	Tsc2	protein_coding	14.0839	15.0174
chr17:24727819-24736143	ENSMUSG00000002500	Rpl3l	protein_coding	1.6733	1.03912
chr17:24639281-24650305	ENSMUSG00000002504	Slc9a3r2	protein_coding	5.60988	3.772
chr15:76070183-76080946	ENSMUSG00000002524	Puf60	protein_coding	102.618	87.245
chr2:32287383-32307921	ENSMUSG00000002546	Golga2	protein_coding	11.3487	11.0742
chr2:32255001-32260159	ENSMUSG00000002550	Uck1	protein_coding	16.5339	18.1438
chr12:40059768-40134228	ENSMUSG00000002565	Scin	protein_coding	0.2	0.2
chr10:128630842-128645991	ENSMUSG00000002578	Ikzf4	protein_coding	0.757545	1.1807
chr11:98437707-98438991	ENSMUSG00000002580	Mien1	protein_coding	38.1364	32.0641
chr6:5168089-5193946	ENSMUSG00000002588	Pon1	protein_coding	0.2	0.2
chr7:25757272-25788705	ENSMUSG00000002602	Axl	protein_coding	1.2305	2.58837
chr7:25687001-25705077	ENSMUSG00000002603	Tgfb1	protein_coding	4.326	2.43848
chr7:25711105-25719088	ENSMUSG00000002608	Ccdc97	protein_coding	14.2666	15.602
chr17:23173868-23193252	ENSMUSG00000002617	Zfp40	protein_coding	1.92524	2.8812
chr17:32321424-32350581	ENSMUSG00000002625	Akap8l	protein_coding	25.8376	25.4012
chr7:34184498-34196661	ENSMUSG00000002635	Pdcd2l	protein_coding	30.8387	26.6928
chr17:57003404-57011288	ENSMUSG00000002658	Gtf2f1	protein_coding	68.0148	68.1803
chr17:56990263-56996371	ENSMUSG00000002660	Clpp	protein_coding	61.2781	50.3145
chr17:56997338-56999322	ENSMUSG00000002661	Alkbh7	protein_coding	12.7655	9.85824
chr17:56999456-57000018	ENSMUSG00000002664	Pspn	protein_coding	0.205572	0.2
chr17:57066055-57078510	ENSMUSG00000002668	Dennd1c	protein_coding	0.821278	0.799752
chr12:81573556-81595008	ENSMUSG00000002679	Med6	protein_coding	33.6589	32.7824
chr12:50341230-50649223	ENSMUSG00000002688	Prkd1	protein_coding	0.467063	0.926665
chr2:166906039-166946389	ENSMUSG00000002718	Cse1l	protein_coding	91.0972	89.1828
chr2:145902098-145916425	ENSMUSG00000002728	Naa20	protein_coding	65.2424	53.588
chr2:76629897-76648015	ENSMUSG00000002731	Prkra	protein_coding	9.55588	7.5347
chr2:76663043-76673116	ENSMUSG00000002732	Fkbp7	protein_coding	2.66942	2.74662
chr2:76675280-76696828	ENSMUSG00000002733	Plekha3	protein_coding	17.1663	19.9948
chr11:5955692-5967780	ENSMUSG00000002741	Ykt6	protein_coding	39.589	40.3947
chr5:135187263-135246129	ENSMUSG00000002748	Baz1b	protein_coding	33.8461	34.2053
chr17:46711462-46725541	ENSMUSG00000002763	Pex6	protein_coding	11.6608	10.7011
chr17:46646228-46650139	ENSMUSG00000002767	Mrpl2	protein_coding	64.3856	57.034
chr17:46681136-46683105	ENSMUSG00000002768	Mea1	protein_coding	60.6774	58.115
chr17:46725663-46729168	ENSMUSG00000002769	Gnmt	protein_coding	4.00486	3.2274
chr7:45831882-45870928	ENSMUSG00000002771	Grin2d	protein_coding	0.768347	0.769707
chr7:45872771-45883731	ENSMUSG00000002778	Kdelr1	protein_coding	34.9215	32.0745
chr7:45896940-45917413	ENSMUSG00000002781	Tmem143	protein_coding	11.8232	12.0008
chr17:32076082-32107350	ENSMUSG00000002791	Pdxk-ps	transcribed_unprocessed_pseudogene	0.2	0.2
chr6:54982579-54992950	ENSMUSG00000002797	Ggct	protein_coding	12.5198	14.5316
chr12:112908589-112929495	ENSMUSG00000002799	Jag2	protein_coding	7.56262	8.4837
chr12:112976481-112978930	ENSMUSG00000002803	Btbd6	protein_coding	6.82836	7.45181
chr12:112934732-112942118	ENSMUSG00000002804	Nudt14	protein_coding	28.1027	21.2034
chr13:19591708-19619830	ENSMUSG00000002808	Epdr1	protein_coding	4.57914	4.04332
chr11:60714122-60727263	ENSMUSG00000002812	Flii	protein_coding	21.7343	17.8773
chr11:60740057-60777365	ENSMUSG00000002814	Top3a	protein_coding	8.50762	9.18334
chr9:21265298-21274368	ENSMUSG00000002820	Atg4d	protein_coding	10.2422	8.18743
chr9:21411836-21420277	ENSMUSG00000002825	Qtrt1	protein_coding	25.3443	21.9442
chr17:56100590-56109803	ENSMUSG00000002831	Plin4	protein_coding	0.2	0.2
chr17:56079656-56100596	ENSMUSG00000002833	Hdgfrp2	protein_coding	61.8216	58.9712
chr17:56040415-56068026	ENSMUSG00000002835	Chaf1a	protein_coding	35.4648	36.3555
chr16:38445398-38452689	ENSMUSG00000002844	Adprh	protein_coding	45.7229	42.6358
chr16:38558697-38592162	ENSMUSG00000002845	Tmem39a	protein_coding	111.53	83.0126
chr16:38498346-38522663	ENSMUSG00000002846	Timmdc1	protein_coding	13.2627	11.3275
chr16:38396118-38433145	ENSMUSG00000002847	Pla1a	protein_coding	0.655131	0.39924
chr6:88883474-88898780	ENSMUSG00000002870	Mcm2	protein_coding	158.706	150.33
chr6:88902250-88912238	ENSMUSG00000002871	Tpra1	protein_coding	7.47381	6.52457
chr1:52457293-52500679	ENSMUSG00000002881	Nab1	protein_coding	2.73989	3.04746
chr8:83723250-83741326	ENSMUSG00000002885	Adgre5	protein_coding	37.1459	40.4672
chr6:120463196-120483727	ENSMUSG00000002897	Il17ra	protein_coding	1.37378	2.2947
chr12:31265233-31329644	ENSMUSG00000002900	Lamb1	protein_coding	13.8247	15.6461
chr8:70842048-70857008	ENSMUSG00000002908	Kcnn1	protein_coding	0.949982	0.864491
chr8:70835154-70839720	ENSMUSG00000002910	Arrdc2	protein_coding	10.479	6.77178
chr8:4238739-4251423	ENSMUSG00000002948	Map2k7	protein_coding	36.77	34.6027
chr8:4259730-4275913	ENSMUSG00000002949	Timm44	protein_coding	61.6257	55.7149
chr7:141562172-141633011	ENSMUSG00000002957	Ap2a2	protein_coding	32.8035	41.6002
chr7:44857138-44862992	ENSMUSG00000002963	Pnkp	protein_coding	22.1547	12.1645
chr7:44879390-44892397	ENSMUSG00000002968	Med25	protein_coding	30.3511	24.9391
chr7:19756130-19771016	ENSMUSG00000002980	Bcam	protein_coding	29.5029	22.5799
chr7:19631580-19665030	ENSMUSG00000002981	Clptm1	protein_coding	15.9894	17.0978
chr7:19606216-19629438	ENSMUSG00000002983	Relb	protein_coding	4.61813	5.19806
chr7:19701312-19715438	ENSMUSG00000002984	Tomm40	protein_coding	93.3158	80.3458
chr7:19696108-19699166	ENSMUSG00000002985	Apoe	protein_coding	504.443	457.368
chr7:19671578-19681423	ENSMUSG00000002992	Apoc2	protein_coding	0.462134	0.44386
chr12:31926253-31950535	ENSMUSG00000002996	Hbp1	protein_coding	37.1625	34.6847
chr12:31958475-32061296	ENSMUSG00000002997	Prkar2b	protein_coding	1.3303	1.87
chr6:134920400-134925513	ENSMUSG00000003031	Cdkn1b	protein_coding	12.854	11.8178
chr4:55527142-55532466	ENSMUSG00000003032	Klf4	protein_coding	57.359	68.6452
chr8:72240017-72257385	ENSMUSG00000003033	Ap1m1	protein_coding	34.2625	36.4449
chr8:72161199-72183904	ENSMUSG00000003037	Rab8a	protein_coding	84.2424	96.5463
chr4:133964737-133968650	ENSMUSG00000003038	Hmgn2	protein_coding	69.0495	83.7337
chr8:72219729-72223764	ENSMUSG00000003039	Fam32a	protein_coding	48.9556	47.8113
chr1:135253574-135258568	ENSMUSG00000003051	Elf3	protein_coding	22.2974	16.8372
chr19:39269404-39330713	ENSMUSG00000003053	Cyp2c29	protein_coding	0.21079	0.2
chr13:19357675-19395795	ENSMUSG00000003062	Stard3nl	protein_coding	17.8013	19.0153
chr10:80115802-80130682	ENSMUSG00000003068	Stk11	protein_coding	41.2752	44.3073
chr10:80179481-80190010	ENSMUSG00000003070	Efna2	protein_coding	4.81304	6.03202
chr10:80138631-80145818	ENSMUSG00000003072	Atp5d	protein_coding	197.319	183.367
chr7:17004639-17027924	ENSMUSG00000003099	Ppp5c	protein_coding	102.496	96.2836
chr11:98203058-98278504	ENSMUSG00000003119	Cdk12	protein_coding	27.835	33.1411
chr7:25379526-25398710	ENSMUSG00000003123	Lipe	protein_coding	4.72856	3.39293
chr9:45965310-45984871	ENSMUSG00000003131	Pafah1b2	protein_coding	12.551	13.4689
chr1:39371491-39478755	ENSMUSG00000003134	Tbc1d8	protein_coding	2.6959	3.42115
chr1:39534991-39546889	ENSMUSG00000003135	Cnot11	protein_coding	20.984	21.5066
chr6:122727808-122801640	ENSMUSG00000003153	Slc2a3	protein_coding	206.945	270.481
chr6:122819913-122845366	ENSMUSG00000003154	Foxj2	protein_coding	2.25885	2.0517
chr5:8046077-8069379	ENSMUSG00000003161	Sri	protein_coding	19.2538	21.0984
chr16:17839481-17894145	ENSMUSG00000003166	Dgcr2	protein_coding	16.9798	14.6319
chr6:121007240-121081609	ENSMUSG00000003178	Mical3	protein_coding	6.03974	7.40146
chr7:44997647-45002848	ENSMUSG00000003184	Irf3	protein_coding	21.3687	20.9325
chr7:44991221-44998712	ENSMUSG00000003190	Bcl2l12	protein_coding	15.1106	14.0292
chr17:55892119-55898928	ENSMUSG00000003198	Zfp959	protein_coding	2.02982	2.02997
chr17:56005710-56016790	ENSMUSG00000003199	Mpnd	protein_coding	56.8615	49.5294
chr17:56016752-56036637	ENSMUSG00000003200	Sh3gl1	protein_coding	34.0163	33.4757
chr17:55952622-55957021	ENSMUSG00000003206	Ebi3	protein_coding	0.756422	0.450261
chr17:55959186-55967949	ENSMUSG00000003208	Ccdc94	protein_coding	7.08735	7.7444
chr10:58446851-58494155	ENSMUSG00000003226	Ranbp2	protein_coding	39.0665	41.5005
chr19:60889748-61092553	ENSMUSG00000003228	Grk5	protein_coding	1.01234	0.935507
chr16:20516981-20532520	ENSMUSG00000003233	Dvl3	protein_coding	11.3194	14.0246
chr16:20548576-20561379	ENSMUSG00000003234	Abcf3	protein_coding	18.4764	20.9258
chr16:20498816-20509955	ENSMUSG00000003235	Eif2b5	protein_coding	44.1933	45.1405
chr7:45806636-45814581	ENSMUSG00000003269	Cyth2	protein_coding	28.3936	31.9556
chr7:45729982-45759612	ENSMUSG00000003271	Sult2b1	protein_coding	2.30332	1.80139
chr7:45699842-45704682	ENSMUSG00000003273	Car11	protein_coding	6.07485	3.23572
chr17:69969072-70821413	ENSMUSG00000003279	Dlgap1	protein_coding	0.245698	0.493555
chr4:3900995-3938423	ENSMUSG00000003282	Plag1	protein_coding	2.83644	4.99475
chr2:153108467-153151441	ENSMUSG00000003283	Hck	protein_coding	10.4693	6.14608
chr9:21002736-21008835	ENSMUSG00000003299	Mrpl4	protein_coding	56.5848	48.3961
chr9:21229729-21239332	ENSMUSG00000003308	Keap1	protein_coding	9.18788	10.4052
chr9:21295456-21312333	ENSMUSG00000003309	Ap1m2	protein_coding	12.1463	5.33366
chr8:111154420-111259216	ENSMUSG00000003316	Glg1	protein_coding	31.9838	34.3795
chr10:80519584-80539124	ENSMUSG00000003341	Atp8b3	protein_coding	1.41512	1.23934
chr10:80642616-80657071	ENSMUSG00000003344	Btbd2	protein_coding	51.7629	47.9921
chr10:80622779-80640771	ENSMUSG00000003345	Csnk1g2	protein_coding	55.5097	48.1273
chr10:80583653-80590341	ENSMUSG00000003346	Abhd17a	protein_coding	20.0352	16.3647
chr10:80685255-80701820	ENSMUSG00000003348	Mob3a	protein_coding	9.2632	7.35009
chr15:98632219-98644530	ENSMUSG00000003352	Cacnb3	protein_coding	10.5354	9.30285
chr15:98708206-98723326	ENSMUSG00000003354	Ccdc65	protein_coding	0.892208	0.485371
chr15:98724372-98728198	ENSMUSG00000003355	Fkbp11	protein_coding	13.6396	8.54546
chr15:98645133-98662889	ENSMUSG00000003360	Ddx23	protein_coding	65.3652	54.2955
chr7:27531999-27553218	ENSMUSG00000003363	Pld3	protein_coding	27.8397	24.8595
chr7:25009852-25072369	ENSMUSG00000003378	Grik5	protein_coding	4.3845	3.90672
chr7:24897380-24902197	ENSMUSG00000003379	Cd79a	protein_coding	2.81057	2.77853
chr7:24969749-24972728	ENSMUSG00000003380	Rabac1	protein_coding	29.5299	22.0068
chr3:87525406-87540156	ENSMUSG00000003382	Etv3	protein_coding	3.90865	5.19732
chr9:22003034-22014219	ENSMUSG00000003402	Prkcsh	protein_coding	54.0398	47.2072
chr9:22015004-22052023	ENSMUSG00000003410	Elavl3	protein_coding	3.18281	2.65418
chr4:108879062-108943324	ENSMUSG00000003411	Rab3b	protein_coding	2.96165	4.55105
chr2:13651020-13794064	ENSMUSG00000003418	St8sia6	protein_coding	0.2	0.312521
chr7:45092992-45103822	ENSMUSG00000003420	Fcgrt	protein_coding	3.132	1.62668
chr7:45062428-45078503	ENSMUSG00000003421	Nosip	protein_coding	45.859	44.7584
chr7:45154302-45160069	ENSMUSG00000003423	Pih1d1	protein_coding	44.8586	32.002
chr7:45122387-45124389	ENSMUSG00000003429	Rps11	protein_coding	1228.12	1141.76
chr7:28314897-28338719	ENSMUSG00000003435	Supt5	protein_coding	68.8813	64.7352
chr7:28293552-28302238	ENSMUSG00000003436	Dll3	protein_coding	2.542	2.44409
chr7:28392950-28399388	ENSMUSG00000003437	Paf1	protein_coding	65.3588	69.6923
chr7:28305515-28312072	ENSMUSG00000003438	Timm50	protein_coding	45.9907	33.1105
chr7:28386145-28392708	ENSMUSG00000003444	Med29	protein_coding	16.7521	14.5263
chr6:149408983-149563329	ENSMUSG00000003452	Bicd1	protein_coding	2.48435	2.19015
chr1:172066012-172082795	ENSMUSG00000003458	Ncstn	protein_coding	16.9876	19.5076
chr1:172126754-172136493	ENSMUSG00000003464	Pex19	protein_coding	35.4138	30.4976
chr14:70457475-70468832	ENSMUSG00000003469	Phyhip	protein_coding	1.84779	0.705291
chr6:55090048-55133016	ENSMUSG00000003476	Crhr2	protein_coding	0.2	0.2
chr6:29200433-29216364	ENSMUSG00000003500	Impdh1	protein_coding	20.8684	33.3697
chr11:101971142-101987013	ENSMUSG00000003518	Dusp3	protein_coding	5.81447	5.21885
chr16:18060356-18090203	ENSMUSG00000003526	Prodh	protein_coding	8.93258	7.27832
chr16:17900710-17911348	ENSMUSG00000003527	Dgcr14	protein_coding	9.45596	9.94304
chr16:17925210-17928219	ENSMUSG00000003528	Slc25a1	protein_coding	63.0435	48.342
chr16:18052859-18071632	ENSMUSG00000003531	Dgcr6	protein_coding	23.9186	18.6718
chr17:35681566-35704621	ENSMUSG00000003534	Ddr1	protein_coding	6.27614	5.60938
chr17:35821683-35822923	ENSMUSG00000003541	Ier3	protein_coding	14.2446	6.34052
chr7:19302720-19310045	ENSMUSG00000003545	Fosb	protein_coding	0.2	0.2
chr17:46630630-46645144	ENSMUSG00000003546	Klc4	protein_coding	8.48395	7.30668
chr7:19344777-19356524	ENSMUSG00000003549	Ercc1	protein_coding	17.5527	19.6314
chr19:46667164-46672974	ENSMUSG00000003555	Cyp17a1	protein_coding	0.2	0.2
chr19:46707442-46741095	ENSMUSG00000003559	As3mt	protein_coding	8.14173	6.70594
chr8:70282826-70294361	ENSMUSG00000003573	Homer3	protein_coding	17.8012	16.6582
chr8:70382354-70439579	ENSMUSG00000003575	Crtc1	protein_coding	5.13842	4.40935
chr11:4135201-4141172	ENSMUSG00000003581	Rnf215	protein_coding	3.15739	4.15468
chr11:4097038-4123415	ENSMUSG00000003585	Sec14l2	protein_coding	3.2434	4.12667
chr2:112492963-112634573	ENSMUSG00000003604	Aven	protein_coding	27.5083	20.6159
chr5:8966032-8997324	ENSMUSG00000003623	Crot	protein_coding	8.97649	10.3734
chr4:133847289-133887797	ENSMUSG00000003644	Rps6ka1	protein_coding	51.2203	48.25
chr8:110142538-110168206	ENSMUSG00000003657	Calb2	protein_coding	0.365759	0.754665
chr2:127208385-127240451	ENSMUSG00000003660	Snrnp200	protein_coding	104.962	102.124
chr2:127240937-127247816	ENSMUSG00000003662	Ciao1	protein_coding	48.5861	41.7216
chr17:17843327-17855188	ENSMUSG00000003665	Has1	protein_coding	0.2	0.2
chr19:8772521-8786417	ENSMUSG00000003680	Taf6l	protein_coding	17.6649	23.883
chr1:121304352-121332589	ENSMUSG00000003721	Insig2	protein_coding	8.67854	7.81511
chr4:129643979-129672767	ENSMUSG00000003731	Kpna6	protein_coding	28.2522	30.0209
chr10:53904787-54075796	ENSMUSG00000003746	Man1a	protein_coding	0.54953	0.534897
chr7:27207171-27228628	ENSMUSG00000003752	Itpkc	protein_coding	4.25573	4.83863
chr7:27233022-27262252	ENSMUSG00000003762	Adck4	protein_coding	7.12692	4.37411
chr18:34598614-34624601	ENSMUSG00000003778	Brd8	protein_coding	66.7454	66.9042
chr18:34624623-34633265	ENSMUSG00000003779	Kif20a	protein_coding	90.1493	83.8959
chr8:84856988-84869257	ENSMUSG00000003808	Farsa	protein_coding	74.2087	63.5181
chr8:84886392-84893921	ENSMUSG00000003809	Gcdh	protein_coding	46.0866	33.6796
chr4:116306761-116464183	ENSMUSG00000003810	Mast2	protein_coding	15.1681	16.8554
chr8:84908559-84922915	ENSMUSG00000003812	Dnase2a	protein_coding	8.32245	9.57379
chr8:84834018-84840665	ENSMUSG00000003813	Rad23a	protein_coding	69.252	65.7239
chr8:84841849-84846934	ENSMUSG00000003814	Calr	protein_coding	407.422	402.277
chr8:84872110-84888221	ENSMUSG00000003824	Syce2	protein_coding	82.8237	72.7236
chr8:107293469-107379517	ENSMUSG00000003847	Nfat5	protein_coding	15.8914	21.8659
chr8:107412485-107425051	ENSMUSG00000003848	Nob1	protein_coding	71.5334	63.7711
chr8:107388224-107403206	ENSMUSG00000003849	Nqo1	protein_coding	24.8592	26.996
chr7:45339125-45367019	ENSMUSG00000003863	Ppfia3	protein_coding	3.23963	2.52672
chr7:45434843-45456619	ENSMUSG00000003865	Gys1	protein_coding	29.1459	30.8003
chr7:45421851-45438096	ENSMUSG00000003868	Ruvbl2	protein_coding	170.451	148.935
chr7:45367890-45370583	ENSMUSG00000003872	Lin7b	protein_coding	1.05443	1.24332
chr7:45461694-45466898	ENSMUSG00000003873	Bax	protein_coding	150.707	129.122
chr10:71225463-71238280	ENSMUSG00000003923	Tfam	protein_coding	53.2546	46.2545
chr17:33329341-33358878	ENSMUSG00000003929	Zfp81	protein_coding	3.81859	3.85873
chr11:69554091-69560205	ENSMUSG00000003934	Efnb3	protein_coding	1.10015	1.15194
chr11:90187683-90278589	ENSMUSG00000003948	Mmd	protein_coding	4.09406	3.79097
chr11:90336535-90390895	ENSMUSG00000003949	Hlf	protein_coding	0.2	0.2
chr16:36043843-36071515	ENSMUSG00000003955	Fam162a	protein_coding	98.4734	80.6305
chr15:76904070-76906318	ENSMUSG00000003970	Rpl8	protein_coding	2029.99	1729.03
chr13:91460282-91703429	ENSMUSG00000003992	Ssbp2	protein_coding	2.10272	4.17372
chr11:26386134-26471876	ENSMUSG00000004018	Fancl	protein_coding	16.2887	13.4052
chr1:158245268-158356326	ENSMUSG00000004031	Brinp2	protein_coding	0.2	0.2
chr3:107895820-107898686	ENSMUSG00000004032	Gstm5	protein_coding	5.56873	12.8869
chr3:107926333-107931817	ENSMUSG00000004035	Gstm7	protein_coding	0.901442	1.45472
chr3:107963695-107969283	ENSMUSG00000004038	Gstm3	protein_coding	3.12845	3.25015
chr11:100885097-100939540	ENSMUSG00000004040	Stat3	protein_coding	22.6414	22.1127
chr11:100859350-100885169	ENSMUSG00000004043	Stat5a	protein_coding	1.22121	0.664347
chr11:100956732-100970887	ENSMUSG00000004044	Ptrf	protein_coding	9.42591	9.99043
chr19:5689130-5702862	ENSMUSG00000004054	Map3k11	protein_coding	8.32832	7.72513
chr7:27591551-27640826	ENSMUSG00000004056	Akt2	protein_coding	28.3043	26.8559
chr16:4639988-4707695	ENSMUSG00000004069	Dnaja3	protein_coding	31.4435	32.9845
chr16:4726360-4766742	ENSMUSG00000004070	Hmox2	protein_coding	26.8952	28.5835
chr16:4750347-4790292	ENSMUSG00000004071	Cdip1	protein_coding	12.9972	12.6682
chr2:72285636-72442610	ENSMUSG00000004085	Zak	protein_coding	4.77809	6.238
chr9:14500616-14510577	ENSMUSG00000004096	Cwc15	protein_coding	68.6355	76.4133
chr9:20770049-20815067	ENSMUSG00000004098	Col5a3	protein_coding	1.30789	0.495122
chr9:20907205-20959888	ENSMUSG00000004099	Dnmt1	protein_coding	75.5824	71.5622
chr9:20888174-20892178	ENSMUSG00000004100	Ppan	protein_coding	138.055	114.696
chr2:33216068-33247717	ENSMUSG00000004105	Angptl2	protein_coding	0.586977	0.496104
chr2:24603886-24763152	ENSMUSG00000004113	Cacna1b	protein_coding	0.77082	1.02946
chr3:138143447-138159821	ENSMUSG00000004127	Trmt10a	protein_coding	8.29531	12.6635
chr12:38779379-38868215	ENSMUSG00000004151	Etv1	protein_coding	7.44067	6.6948
chr15:76660640-76668196	ENSMUSG00000004187	Kifc2	protein_coding	1.09085	0.978257
chr10:60277626-60302597	ENSMUSG00000004207	Psap	protein_coding	77.4032	85.0176
chrX:74393289-74453854	ENSMUSG00000004221	Ikbkg	protein_coding	13.0029	10.0884
chr19:44756044-44837871	ENSMUSG00000004231	Pax2	protein_coding	0.2	0.2
chr3:99141067-99239186	ENSMUSG00000004233	Wars2	protein_coding	2.07337	2.74409
chr6:124739188-124756524	ENSMUSG00000004263	Atn1	protein_coding	16.5506	19.6904
chr6:124712335-124716950	ENSMUSG00000004264	Phb2	protein_coding	175.318	163.732
chr6:124720706-124738714	ENSMUSG00000004266	Ptpn6	protein_coding	12.7792	14.1241
chr6:124760052-124769673	ENSMUSG00000004267	Eno2	protein_coding	6.94784	4.81391
chr6:124704380-124712178	ENSMUSG00000004268	Emg1	protein_coding	118.184	111.862
chr6:124663026-124704418	ENSMUSG00000004270	Lpcat3	protein_coding	20.5025	22.8184
chr6:29467717-29470512	ENSMUSG00000004285	Atp6v1f	protein_coding	110.562	94.6607
chrX:7153809-7319358	ENSMUSG00000004317	Clcn5	protein_coding	3.10829	4.07248
chr8:60910388-60983300	ENSMUSG00000004319	Clcn3	protein_coding	24.5012	24.7007
chr7:17031506-17062427	ENSMUSG00000004328	Hif3a	protein_coding	4.09687	3.5576
chr13:21312216-21319624	ENSMUSG00000004341	Gpx6	protein_coding	0.90895	0.205414
chr6:56069820-56369634	ENSMUSG00000004347	Pde1c	protein_coding	0.2	0.2
chr10:88746606-88826814	ENSMUSG00000004356	Utp20	protein_coding	24.6916	27.8654
chr10:88674771-88685015	ENSMUSG00000004359	Spic	protein_coding	1.27747	1.59182
chr10:29211642-29230779	ENSMUSG00000004360	9330159F19Rik	protein_coding	0.2	0.2
chr1:80264922-80340480	ENSMUSG00000004364	Cul3	protein_coding	58.3824	68.5707
chr7:4773054-4782857	ENSMUSG00000004371	Il11	protein_coding	0.2	0.2
chr8:72814598-73353540	ENSMUSG00000004383	Large	protein_coding	3.98034	4.17143
chr11:6258918-6267772	ENSMUSG00000004393	Ddx56	protein_coding	33.138	35.9948
chr11:6270368-6274870	ENSMUSG00000004394	Tmed4	protein_coding	13.0406	14.2571
chr5:136741758-136883209	ENSMUSG00000004415	Col26a1	protein_coding	0.268079	1.26114
chr6:120891929-120916853	ENSMUSG00000004446	Bid	protein_coding	25.2544	20.8338
chr1:119470304-119504794	ENSMUSG00000004451	Ralb	protein_coding	17.8601	13.28
chr5:122158277-122175273	ENSMUSG00000004455	Ppp1cc	protein_coding	146.577	152.377
chr16:22857844-22879634	ENSMUSG00000004460	Dnajb11	protein_coding	18.8263	18.7507
chr16:22813214-22857569	ENSMUSG00000004462	Tbccd1	protein_coding	7.61942	6.76849
chr7:44303769-44306959	ENSMUSG00000004473	Clec11a	protein_coding	0.570211	0.438653
chr7:12965837-12974236	ENSMUSG00000004500	Zfp324	protein_coding	0.634877	0.945546
chr7:97081750-97308940	ENSMUSG00000004508	Gab2	protein_coding	0.2	0.244641
chr5:113842435-113908758	ENSMUSG00000004530	Coro1c	protein_coding	65.5187	75.3406
chr6:52713728-52766780	ENSMUSG00000004535	Tax1bp1	protein_coding	42.9676	43.5921
chr14:51905270-51913488	ENSMUSG00000004558	Ndrg2	protein_coding	16.0919	8.82858
chr14:51884841-51893039	ENSMUSG00000004561	Mettl17	protein_coding	12.4942	9.84229
chr14:51984718-52006251	ENSMUSG00000004562	Arhgef40	protein_coding	3.80615	3.72754
chr8:3515383-3544266	ENSMUSG00000004565	Pnpla6	protein_coding	15.588	14.9415
chr8:3500456-3515232	ENSMUSG00000004567	Mcoln1	protein_coding	25.1095	30.8435
chr8:3393005-3456601	ENSMUSG00000004568	Arhgef18	protein_coding	22.0065	16.3312
chr3:142790901-142882004	ENSMUSG00000004591	Pkn2	protein_coding	36.9934	38.9558
chr7:43444107-43457800	ENSMUSG00000004610	Etfb	protein_coding	64.1632	64.7514
chr7:43437072-43438246	ENSMUSG00000004612	Nkg7	protein_coding	0.2	0.2
chr8:3630954-3643644	ENSMUSG00000004626	Stxbp2	protein_coding	58.0333	47.1895
chr8:3623370-3625545	ENSMUSG00000004630	Pcp2	protein_coding	0.2	0.417289
chr6:4674349-4747204	ENSMUSG00000004631	Sgce	protein_coding	3.12089	4.55806
chr6:54039553-54301810	ENSMUSG00000004633	Chn2	protein_coding	2.67735	3.3594
chr8:114439654-115352708	ENSMUSG00000004637	Wwox	protein_coding	5.29655	5.88306
chr5:33634951-33652574	ENSMUSG00000004642	Slbp	protein_coding	84.7097	77.787
chr7:87427404-87493411	ENSMUSG00000004651	Tyr	protein_coding	0.2	0.2
chr6:55336431-55348555	ENSMUSG00000004655	Aqp1	protein_coding	0.2	0.2
chr9:57790352-57836793	ENSMUSG00000004661	Arid3b	protein_coding	23.6246	22.2571
chr10:79988583-79996062	ENSMUSG00000004665	Cnn2	protein_coding	14.5041	18.1814
chr10:80035948-80039795	ENSMUSG00000004667	Polr2e	protein_coding	159.057	143.673
chr8:71272713-71360712	ENSMUSG00000004677	Myo9b	protein_coding	15.815	14.8636
chr12:34371502-34528889	ENSMUSG00000004698	Hdac9	protein_coding	0.530652	0.564118
chr11:4091479-4095445	ENSMUSG00000004748	Mtfp1	protein_coding	7.6595	5.67404
chr1:33719886-33742564	ENSMUSG00000004768	Rab23	protein_coding	17.6883	21.127
chr9:64715298-64737758	ENSMUSG00000004771	Rab11a	protein_coding	74.1356	78.541
chr12:85219480-85226628	ENSMUSG00000004788	Eif2b2	protein_coding	48.9417	42.584
chr12:85110832-85134091	ENSMUSG00000004789	Dlst	protein_coding	58.8738	56.329
chr12:85166638-85177296	ENSMUSG00000004791	Pgf	protein_coding	0.64593	0.707444
chr11:61775648-61855073	ENSMUSG00000004798	Ulk2	protein_coding	2.18926	2.22262
chr5:108646692-108669672	ENSMUSG00000004815	Dgkq	protein_coding	5.53102	7.10717
chr11:61653264-61672784	ENSMUSG00000004837	Grap	protein_coding	0.2	0.2
chr16:65539132-65562697	ENSMUSG00000004843	Chmp2b	protein_coding	8.72449	9.53742
chr5:136987018-136996648	ENSMUSG00000004846	Plod3	protein_coding	18.4474	16.0037
chr5:137034992-137046135	ENSMUSG00000004849	Ap1s1	protein_coding	32.5635	35.9177
chr17:28769306-28778698	ENSMUSG00000004864	Mapk13	protein_coding	18.1567	13.5445
chr17:28587647-28622521	ENSMUSG00000004865	Srpk1	protein_coding	79.9577	73.8083
chr1:78101266-78197134	ENSMUSG00000004872	Pax3	protein_coding	0.2	0.2
chr1:181815334-181843046	ENSMUSG00000004880	Lbr	protein_coding	46.2659	40.5397
chr3:87948665-87953376	ENSMUSG00000004885	Crabp2	protein_coding	17.3844	10.0709
chr3:87971077-87980451	ENSMUSG00000004891	Nes	protein_coding	4.81202	7.02925
chr3:87987530-88000230	ENSMUSG00000004892	Bcan	protein_coding	2.39682	2.36402
chr3:87858902-87885608	ENSMUSG00000004895	Prcc	protein_coding	42.1493	41.8263
chr3:87922600-87930717	ENSMUSG00000004896	Rrnad1	protein_coding	7.93856	7.52627
chr3:87906320-87916132	ENSMUSG00000004897	Hdgf	protein_coding	306.395	278.194
chr6:120773767-120793982	ENSMUSG00000004902	Slc25a18	protein_coding	0.285925	0.2
chr10:81070034-81082559	ENSMUSG00000004929	Thop1	protein_coding	67.7038	60.6739
chr10:81268171-81273246	ENSMUSG00000004931	Apba3	protein_coding	9.69629	9.39319
chr10:81252934-81263365	ENSMUSG00000004933	Matk	protein_coding	1.68921	1.2675
chr10:81153265-81167923	ENSMUSG00000004934	Pias4	protein_coding	30.0041	27.2699
chr9:64185769-64253631	ENSMUSG00000004936	Map2k1	protein_coding	36.1664	29.2361
chr10:81044074-81060178	ENSMUSG00000004937	Sgta	protein_coding	63.7972	54.7507
chr10:81198169-81202037	ENSMUSG00000004939	Nmrk2	protein_coding	0.2	0.2
chr17:5410869-5440259	ENSMUSG00000004945	Tmem242	protein_coding	23.956	25.98
chr5:135994799-136032872	ENSMUSG00000004947	Dtx2	protein_coding	15.8644	14.4068
chr5:135980098-135988624	ENSMUSG00000004948	Zp3	protein_coding	3.03052	2.55522
chr5:135887918-135889563	ENSMUSG00000004951	Hspb1	protein_coding	144.258	137.769
chr5:136083915-136111860	ENSMUSG00000004952	Rasa4	protein_coding	3.65821	2.10709
chr7:4539767-4546567	ENSMUSG00000004961	Syt5	protein_coding	2.04122	1.26849
chr6:51460433-51469894	ENSMUSG00000004980	Hnrnpa2b1	protein_coding	697.625	733.071
chr8:84257794-84270380	ENSMUSG00000004994	Ccdc130	protein_coding	19.4271	22.5312
chr8:84249905-84257326	ENSMUSG00000004996	Mri1	protein_coding	18.8633	12.9898
chr3:146729573-146812990	ENSMUSG00000005034	Prkacb	protein_coding	10.8593	9.54623
chr11:119343424-119355536	ENSMUSG00000005043	Sgsh	protein_coding	1.49636	1.56262
chr4:152338650-152390194	ENSMUSG00000005045	Chd5	protein_coding	3.83466	3.36686
chr10:78425669-78427619	ENSMUSG00000005054	Cstb	protein_coding	63.9957	45.5785
chr5:136218146-136246556	ENSMUSG00000005057	Sh2b2	protein_coding	1.26979	0.998444
chr6:124396815-124415067	ENSMUSG00000005069	Pex5	protein_coding	15.5336	14.6491
chr12:72085588-72101461	ENSMUSG00000005078	Jkamp	protein_coding	11.517	14.3325
chr2:102811140-102901665	ENSMUSG00000005087	Cd44	protein_coding	0.24843	0.2
chr2:118388617-118475234	ENSMUSG00000005102	Eif2ak4	protein_coding	7.73595	7.04664
chr5:38526812-38563221	ENSMUSG00000005103	Wdr1	protein_coding	29.3375	35.8406
chr15:66891319-66923201	ENSMUSG00000005124	Wisp1	protein_coding	0.2	0.2
chr15:66929320-66969640	ENSMUSG00000005125	Ndrg1	protein_coding	7.21277	5.19275
chr9:53405285-53432803	ENSMUSG00000005131	4930550C14Rik	protein_coding	1.29425	0.578021
chr8:85083268-85098739	ENSMUSG00000005142	Man2b1	protein_coding	12.5648	11.1301
chr14:99298690-99313405	ENSMUSG00000005148	Klf5	protein_coding	69.3351	79.0728
chr8:85075034-85081306	ENSMUSG00000005150	Wdr83	protein_coding	12.9764	10.8463
chr8:84969586-84974834	ENSMUSG00000005161	Prdx2	protein_coding	201.504	171.787
chr11:69733996-69758637	ENSMUSG00000005198	Polr2a	protein_coding	92.561	109.465
chr11:69673114-69682084	ENSMUSG00000005204	Senp3	protein_coding	137.26	123.875
chr6:54595110-54645839	ENSMUSG00000005225	Plekha8	protein_coding	7.48977	8.58328
chr2:69211072-69227841	ENSMUSG00000005232	G6pc2	protein_coding	0.2	0.2
chr2:69193894-69206194	ENSMUSG00000005233	Spc25	protein_coding	60.42	67.6944
chr11:69420808-69549110	ENSMUSG00000005237	Dnah2	protein_coding	0.542132	0.391491
chr16:97741932-97763737	ENSMUSG00000005251	Ripk4	protein_coding	4.15127	3.8456
chr16:18811778-18835261	ENSMUSG00000005262	Ufd1l	protein_coding	18.6645	19.6218
chr11:62700355-62731905	ENSMUSG00000005267	Zfp287	protein_coding	0.954308	1.59978
chr15:10177237-10349180	ENSMUSG00000005268	Prlr	protein_coding	0.2	0.2
chr5:33739672-33782817	ENSMUSG00000005299	Letm1	protein_coding	11.0003	11.8041
chr13:58176155-58215653	ENSMUSG00000005312	Ubqln1	protein_coding	59.1795	63.639
chr13:55152639-55168759	ENSMUSG00000005320	Fgfr4	protein_coding	1.45539	1.18569
chr1:173333257-173367695	ENSMUSG00000005338	Cadm3	protein_coding	0.822532	0.434804
chr15:77915046-77929006	ENSMUSG00000005354	Txn2	protein_coding	98.7176	95.1275
chr10:78711996-78718293	ENSMUSG00000005355	Casp14	protein_coding	0.2	0.2
chr10:78780495-78814825	ENSMUSG00000005357	Slc1a6	protein_coding	0.234169	0.2
chr15:8634123-8710764	ENSMUSG00000005360	Slc1a3	protein_coding	4.33476	2.80063
chr6:106778248-106800074	ENSMUSG00000005362	Crbn	protein_coding	15.9178	13.8048
chr17:87975049-87990883	ENSMUSG00000005370	Msh6	protein_coding	215.781	217.972
chr17:87990858-88065291	ENSMUSG00000005371	Fbxo11	protein_coding	17.2304	22.8701
chr5:135089889-135138382	ENSMUSG00000005373	Mlxipl	protein_coding	3.62533	5.8066
chr5:135149656-135165760	ENSMUSG00000005374	Tbl2	protein_coding	18.3919	13.9152
chr5:135052956-135064959	ENSMUSG00000005378	Wbscr22	protein_coding	62.7129	50.0306
chr13:13437601-13512275	ENSMUSG00000005397	Nid1	protein_coding	14.4163	11.8409
chr8:75109527-75128439	ENSMUSG00000005410	Mcm5	protein_coding	177.309	167.5
chr8:75093590-75100596	ENSMUSG00000005413	Hmox1	protein_coding	69.5161	63.342
chr11:59661304-59780860	ENSMUSG00000005417	Mprip	protein_coding	35.7379	38.4943
chr7:25267703-25294159	ENSMUSG00000005442	Cic	protein_coding	49.1908	48.9753
chr7:25295048-25297986	ENSMUSG00000005447	Pafah1b3	protein_coding	39.4958	27.0858
chr8:84030286-84042575	ENSMUSG00000005465	Il27ra	protein_coding	0.977499	0.957195
chr8:83972977-83996445	ENSMUSG00000005469	Prkaca	protein_coding	32.0037	29.7614
chr8:83955506-83970197	ENSMUSG00000005470	Asf1b	protein_coding	31.2159	32.6053
chr8:83715176-83726892	ENSMUSG00000005481	Ddx39	protein_coding	107.556	102.536
chr8:83608174-83611902	ENSMUSG00000005483	Dnajb1	protein_coding	32.9488	29.8728
chr3:153857148-153906138	ENSMUSG00000005493	Msh4	protein_coding	0.2	0.2
chr1:87945118-88008551	ENSMUSG00000005501	Usp40	protein_coding	3.71776	3.81317
chr2:90904739-90911626	ENSMUSG00000005505	Kbtbd4	protein_coding	8.23922	7.99404
chr2:90940381-91019497	ENSMUSG00000005506	Celf1	protein_coding	60.8371	60.2535
chr2:90894633-90904827	ENSMUSG00000005510	Ndufs3	protein_coding	54.3408	45.5632
chr5:135670032-135735326	ENSMUSG00000005514	Por	protein_coding	27.2302	35.9532
chr7:67952858-68226780	ENSMUSG00000005533	Igf1r	protein_coding	3.06629	3.22022
chr8:3150921-3279617	ENSMUSG00000005534	Insr	protein_coding	2.56605	2.31559
chr8:3681736-3694174	ENSMUSG00000005540	Fcer2a	protein_coding	0.2	0.2
chr7:30712208-30725535	ENSMUSG00000005553	Atp4a	protein_coding	0.93254	0.697331
chr7:13024151-13031035	ENSMUSG00000005566	Trim28	protein_coding	576.764	628.482
chr7:13035119-13038275	ENSMUSG00000005575	Ube2m	protein_coding	108.405	120.295
chr16:4287528-4420498	ENSMUSG00000005580	Adcy9	protein_coding	0.531166	0.873111
chr13:83504033-83667080	ENSMUSG00000005583	Mef2c	protein_coding	0.471045	0.2
chr7:111028950-111056377	ENSMUSG00000005609	Ctr9	protein_coding	21.5763	37.2461
chr7:111070567-111083030	ENSMUSG00000005610	Eif4g2	protein_coding	393.106	473.373
chr7:110868265-110982461	ENSMUSG00000005611	Mrvi1	protein_coding	0.2	0.2
chr16:32430920-32475070	ENSMUSG00000005615	Pcyt1a	protein_coding	5.54165	6.39166
chr7:80993680-81045164	ENSMUSG00000005621	Zfp592	protein_coding	7.7799	6.27828
chr3:95032693-95042614	ENSMUSG00000005625	Psmd4	protein_coding	142.627	140.655
chr3:95124475-95129209	ENSMUSG00000005628	Tmod4	protein_coding	0.2	0.2
chr3:87796950-87816101	ENSMUSG00000005640	Insrr	protein_coding	0.2	0.2
chr12:54746348-54795703	ENSMUSG00000005656	Snx6	protein_coding	28.3165	30.0128
chr6:83305690-83317606	ENSMUSG00000005667	Mthfd2	protein_coding	55.8603	79.4821
chr5:75574915-75656722	ENSMUSG00000005672	Kit	protein_coding	10.9219	16.205
chr1:171216010-171222514	ENSMUSG00000005674	Tomm40l	protein_coding	14.5072	13.0202
chr1:171225053-171226379	ENSMUSG00000005681	Apoa2	protein_coding	21.6106	21.1878
chr10:128303334-128321358	ENSMUSG00000005682	Pan2	protein_coding	16.8223	18.1959
chr10:128337831-128362479	ENSMUSG00000005683	Cs	protein_coding	105.21	102.192
chr7:110768205-110812405	ENSMUSG00000005686	Ampd3	protein_coding	3.47783	3.84163
chr3:103171654-103179166	ENSMUSG00000005687	Bcas2	protein_coding	104.766	92.5412
chrX:42502452-42529330	ENSMUSG00000005696	Sh2d1a	protein_coding	0.2	0.2
chr8:105636567-105682922	ENSMUSG00000005698	Ctcf	protein_coding	80.0402	80.6844
chr8:105701153-105703493	ENSMUSG00000005699	Pard6a	protein_coding	8.1633	6.63493
chr8:105566697-105637393	ENSMUSG00000005705	Agrp	protein_coding	0.838045	0.591628
chr15:78191113-78206400	ENSMUSG00000005716	Pvalb	protein_coding	0.2	0.560137
chr16:4544660-4559720	ENSMUSG00000005718	Tfap4	protein_coding	12.2637	10.5542
chr16:18239783-18248732	ENSMUSG00000005732	Ranbp1	protein_coding	348.027	352.365
chr1:165788680-165877277	ENSMUSG00000005763	Cd247	protein_coding	0.2	0.2
chr3:94954074-94961561	ENSMUSG00000005774	Rfx5	protein_coding	6.31193	4.76477
chr3:94884092-94886961	ENSMUSG00000005779	Psmb4	protein_coding	142.435	124.286
chr2:122681232-122702663	ENSMUSG00000005802	Slc30a4	protein_coding	1.13484	1.7571
chr2:122765236-122809569	ENSMUSG00000005803	Sqrdl	protein_coding	0.848558	0.602185
chr2:122738502-122749475	ENSMUSG00000005804	Bloc1s6	protein_coding	18.0958	17.6802
chr3:138458955-138489515	ENSMUSG00000005813	Metap1	protein_coding	33.0925	31.736
chr17:57234913-57247641	ENSMUSG00000005823	Gpr108	protein_coding	5.89256	5.35924
chr18:11052509-11085635	ENSMUSG00000005836	Gata6	protein_coding	0.206204	0.41607
chr16:11192969-11203331	ENSMUSG00000005846	Rsl1d1	protein_coding	188.151	171.752
chr18:34220923-34322189	ENSMUSG00000005871	Apc	protein_coding	18.5847	22.2448
chr18:34344888-34373415	ENSMUSG00000005873	Reep5	protein_coding	4.80138	4.95006
chr2:156008044-156018279	ENSMUSG00000005881	Ergic3	protein_coding	43.7257	39.1322
chr2:155846893-155930310	ENSMUSG00000005882	Uqcc1	protein_coding	33.3067	29.4023
chr1:13139104-13374083	ENSMUSG00000005886	Ncoa2	protein_coding	9.22129	10.6984
chr6:92242060-92244650	ENSMUSG00000005892	Trh	protein_coding	171.721	105.135
chr6:92091389-92173057	ENSMUSG00000005893	Nr2c2	protein_coding	7.31766	8.45499
chr10:94148022-94197211	ENSMUSG00000005897	Nr2c1	protein_coding	3.40008	3.3625
chr16:17619353-17644828	ENSMUSG00000005899	Smpd4	protein_coding	64.8351	57.8025
chr5:3596065-3637232	ENSMUSG00000005907	Pex1	protein_coding	7.84835	9.16682
chr11:21994763-22002897	ENSMUSG00000005917	Otx1	protein_coding	0.2	0.409829
chr17:28951949-28969549	ENSMUSG00000005936	Kctd20	protein_coding	31.9245	33.4246
chr11:73090582-73147446	ENSMUSG00000005947	Itgae	protein_coding	0.229886	0.2
chr11:73183595-73199042	ENSMUSG00000005949	Ctns	protein_coding	4.9166	4.67432
chr11:73160420-73172685	ENSMUSG00000005950	P2rx5	protein_coding	0.82713	0.494567
chr11:73199459-73224511	ENSMUSG00000005951	Shpk	protein_coding	0.361599	0.309279
chr16:21204754-21223305	ENSMUSG00000005958	Ephb3	protein_coding	7.85244	7.22132
chr3:94612756-94658872	ENSMUSG00000005968	Tuft1	protein_coding	1.80639	1.80749
chr2:105386290-105399319	ENSMUSG00000005973	Rcn1	protein_coding	24.8967	22.5881
chr16:4039970-4077827	ENSMUSG00000005981	Trap1	protein_coding	88.9799	81.9595
chr16:3872374-3904780	ENSMUSG00000005982	Naa60	protein_coding	15.3553	14.4916
chr16:3895178-3908689	ENSMUSG00000005983	1700037C18Rik	protein_coding	0.470884	0.397037
chr19:4270179-4283137	ENSMUSG00000005986	Ankrd13d	protein_coding	2.20357	2.19822
chr1:150392837-150449935	ENSMUSG00000006005	Tpr	protein_coding	122.11	124.281
chr1:150361304-150393080	ENSMUSG00000006010	BC003331	protein_coding	11.6931	12.5171
chr7:16197146-16222037	ENSMUSG00000006019	Dhx34	protein_coding	6.86338	6.68426
chr7:16119894-16127516	ENSMUSG00000006021	Kptn	protein_coding	6.36072	6.4934
chr7:16098457-16117975	ENSMUSG00000006024	Napa	protein_coding	43.3128	42.3773
chr18:36666680-36679366	ENSMUSG00000006050	Sra1	protein_coding	58.7922	56.5907
chr11:96099325-96111964	ENSMUSG00000006056	Calcoco2	protein_coding	11.0104	16.0797
chr11:96068851-96075670	ENSMUSG00000006057	Atp5g1	protein_coding	163.859	143.697
chr11:96034884-96047430	ENSMUSG00000006058	Snf8	protein_coding	34.5743	34.918
chr7:30224130-30232272	ENSMUSG00000006095	Tbcb	protein_coding	39.3318	39.0838
chr11:75630987-75648871	ENSMUSG00000006127	Inpp5k	protein_coding	7.57789	7.40464
chr16:17451986-17486255	ENSMUSG00000006134	Crkl	protein_coding	17.4811	20.4594
chr5:136054491-136064326	ENSMUSG00000006143	Upk3bl	protein_coding	0.74254	0.594275
chr7:4460673-4479404	ENSMUSG00000006154	Eps8l1	protein_coding	0.392466	0.2
chr11:45852050-45910625	ENSMUSG00000006169	Clint1	protein_coding	29.099	26.4488
chr13:22002175-22009742	ENSMUSG00000006179	Prss16	protein_coding	1.92909	2.78954
chr13:29191745-29855674	ENSMUSG00000006191	Cdkal1	protein_coding	10.0397	11.6877
chrX:37826909-37829857	ENSMUSG00000006200	Rhox6	protein_coding	0.690089	1.21176
chr7:130936110-130985660	ENSMUSG00000006205	Htra1	protein_coding	1.45926	2.04442
chr4:141444653-141467930	ENSMUSG00000006215	Zbtb17	protein_coding	10.7858	9.98222
chr4:141404352-141416014	ENSMUSG00000006216	Clcnkb	protein_coding	1.69743	2.07524
chr4:141368219-141384175	ENSMUSG00000006218	Fam131c	protein_coding	6.31838	2.8297
chr4:141576061-141606096	ENSMUSG00000006219	Fblim1	protein_coding	158.13	154.431
chr9:21958898-21963576	ENSMUSG00000006235	Epor	protein_coding	1.53919	0.704341
chr9:21927470-21935872	ENSMUSG00000006241	Ccdc159	protein_coding	0.715326	0.489001
chr5:88720854-88764220	ENSMUSG00000006262	Mob1b	protein_coding	2.14927	3.06331
chr8:69088645-69113711	ENSMUSG00000006273	Atp6v1b2	protein_coding	71.9916	74.4785
chr8:72341000-72421474	ENSMUSG00000006276	Eps15l1	protein_coding	29.1025	31.774
chr14:50824061-50870560	ENSMUSG00000006281	Tep1	protein_coding	3.10504	2.87976
chr14:50765414-50785518	ENSMUSG00000006288	Ttc5	protein_coding	21.1149	18.3378
chr14:50906477-50924893	ENSMUSG00000006289	Osgep	protein_coding	82.3278	78.469
chr1:74279839-74284738	ENSMUSG00000006299	Aamp	protein_coding	83.788	74.2366
chr1:74288246-74305622	ENSMUSG00000006301	Tmbim1	protein_coding	9.82399	10.2824
chr1:74236083-74268209	ENSMUSG00000006304	Arpc2	protein_coding	92.6012	92.7886
chr7:30568857-30588726	ENSMUSG00000006307	Kmt2b	protein_coding	36.0838	40.669
chr7:30589680-30598909	ENSMUSG00000006310	Zbtb32	protein_coding	11.4124	8.80655
chr7:30633615-30635852	ENSMUSG00000006311	Etv2	protein_coding	1.59213	0.899541
chr7:30603091-30612734	ENSMUSG00000006313	Upk1a	protein_coding	1.55775	1.48955
chr7:30727700-30729534	ENSMUSG00000006315	Tmem147	protein_coding	22.4196	17.6172
chr7:3703992-3706901	ENSMUSG00000006333	Rps9	protein_coding	1240.58	1093.67
chr7:3620323-3629929	ENSMUSG00000006335	Tfpt	protein_coding	12.8347	14.4406
chr10:75636618-75644008	ENSMUSG00000006342	Susd2	protein_coding	6.50068	4.54612
chr10:75589339-75617200	ENSMUSG00000006344	Ggt5	protein_coding	0.2	0.299922
chr10:75561603-75586200	ENSMUSG00000006345	Ggt1	protein_coding	7.93708	6.28611
chr12:113140235-113145506	ENSMUSG00000006356	Crip2	protein_coding	28.2338	25.9606
chr12:113146315-113153879	ENSMUSG00000006360	Crip1	protein_coding	74.6746	60.5099
chr15:85205948-85286535	ENSMUSG00000006369	Fbln1	protein_coding	15.7942	15.6549
chrX:36598205-36606079	ENSMUSG00000006373	Pgrmc1	protein_coding	24.3314	24.2264
chr15:79030873-79043558	ENSMUSG00000006378	Gcat	protein_coding	25.7509	20.4564
chr4:94739288-94874976	ENSMUSG00000006386	Tek	protein_coding	0.986805	0.667732
chr4:118428092-118432953	ENSMUSG00000006390	Elovl1	protein_coding	13.2452	13.3515
chr4:118409336-118415782	ENSMUSG00000006392	Med8	protein_coding	38.3637	37.7824
chr4:118359989-118362744	ENSMUSG00000006395	Hyi	polymorphic_pseudogene	1.36812	2.47246
chr4:118432900-118437352	ENSMUSG00000006398	Cdc20	protein_coding	136.777	119.2
chr1:171250420-171260637	ENSMUSG00000006403	Adamts4	protein_coding	0.546933	0.748911
chr1:171370098-171388598	ENSMUSG00000006411	Pvrl4	protein_coding	1.04303	0.630991
chr1:171345669-171359254	ENSMUSG00000006412	Pfdn2	protein_coding	240.648	239.275
chr2:167492644-167516173	ENSMUSG00000006418	Rnf114	protein_coding	34.9278	34.2246
chrX:36823736-36874111	ENSMUSG00000006423	C330007P06Rik	protein_coding	8.85357	9.09755
chr19:47178819-47259440	ENSMUSG00000006435	Neurl1a	protein_coding	4.26731	3.98779
chr4:148591502-148594993	ENSMUSG00000006442	Srm	protein_coding	137.229	118.909
chr4:141301239-141329384	ENSMUSG00000006445	Epha2	protein_coding	28.1186	22.5452
chr19:4800568-4811634	ENSMUSG00000006456	Rbm14	protein_coding	34.4527	33.4804
chr19:4861222-4877909	ENSMUSG00000006457	Actn3	protein_coding	8.34605	4.14298
chr19:4878667-4885397	ENSMUSG00000006463	Zdhhc24	protein_coding	5.2087	4.00826
chr19:4886897-4906627	ENSMUSG00000006464	Bbs1	protein_coding	0.723937	0.606677
chr2:25228897-25234364	ENSMUSG00000006469	Slc34a3	protein_coding	0.953089	0.604401
chr2:25244820-25256022	ENSMUSG00000006471	Ndor1	protein_coding	16.8847	15.7404
chr2:25054354-25062881	ENSMUSG00000006476	Nsmf	protein_coding	4.40361	4.32414
chr2:71873223-71903858	ENSMUSG00000006494	Pdk1	protein_coding	107.867	80.2126
chr10:79854426-79864771	ENSMUSG00000006498	Ptbp1	protein_coding	376.358	347.274
chr14:30825589-30876986	ENSMUSG00000006526	Tmem110	protein_coding	7.91816	9.55804
chr14:30714848-30822713	ENSMUSG00000006527	Sfmbt1	protein_coding	3.65747	4.71349
chr1:74945314-74951672	ENSMUSG00000006538	Ihh	protein_coding	0.2	0.2
chr1:74738921-74749221	ENSMUSG00000006542	Prkag3	protein_coding	0.2	0.244626
chr8:21992784-22060305	ENSMUSG00000006567	Atp7b	protein_coding	0.922436	0.566048
chr11:102348823-102366203	ENSMUSG00000006574	Slc4a1	protein_coding	0.347376	0.273858
chr11:102393402-102402555	ENSMUSG00000006575	Rundc3a	protein_coding	7.00683	8.13183
chr1:75546265-75562172	ENSMUSG00000006576	Slc4a3	protein_coding	4.15997	3.2701
chr4:13743435-13893649	ENSMUSG00000006586	Runx1t1	protein_coding	0.471067	0.872611
chr7:46796102-46823800	ENSMUSG00000006599	Gtf2h1	protein_coding	58.5396	58.0417
chr13:23702033-23710854	ENSMUSG00000006611	Hfe	protein_coding	0.618194	0.639811
chr5:30950065-30955091	ENSMUSG00000006638	Abhd1	processed_transcript	2.71993	2.94291
chr5:31036035-31048924	ENSMUSG00000006641	Slc5a6	protein_coding	7.31095	5.15129
chr5:30968661-30977018	ENSMUSG00000006642	Tcf23	protein_coding	0.2	0.2
chr7:30458314-30487223	ENSMUSG00000006649	Nphs1	protein_coding	18.2755	9.01938
chr7:30434980-30445582	ENSMUSG00000006651	Aplp1	protein_coding	26.6672	18.6305
chr9:108516805-108560163	ENSMUSG00000006673	Qrich1	protein_coding	62.5348	67.2655
chr9:108578861-108597667	ENSMUSG00000006675	P4htm	protein_coding	3.15913	4.31404
chr9:108490601-108502337	ENSMUSG00000006676	Usp19	protein_coding	42.0979	39.4393
chrX:93304766-93632155	ENSMUSG00000006678	Pola1	protein_coding	23.2294	21.1899
chr4:137319695-137357720	ENSMUSG00000006699	Cdc42	protein_coding	143.97	142.968
chr17:31564748-31607684	ENSMUSG00000006705	Pknox1	protein_coding	7.69846	6.5301
chr13:24751844-24761923	ENSMUSG00000006715	Gmnn	protein_coding	84.1079	61.7113
chr13:24817947-24831517	ENSMUSG00000006717	Acot13	protein_coding	52.6333	45.5417
chr13:21945093-21960779	ENSMUSG00000006720	Zfp184	protein_coding	9.23943	10.4939
chr10:127048249-127053006	ENSMUSG00000006724	Cyp27b1	protein_coding	0.587234	0.633659
chr10:127063533-127067920	ENSMUSG00000006728	Cdk4	protein_coding	467.543	427.818
chr10:127165155-127172340	ENSMUSG00000006731	B4galnt1	protein_coding	2.94043	2.92608
chr10:127041413-127046365	ENSMUSG00000006732	Mettl1	protein_coding	14.1531	13.2271
chr10:127067316-127070261	ENSMUSG00000006736	Tspan31	protein_coding	45.9994	47.141
chr18:6201001-6242174	ENSMUSG00000006740	Kif5b	protein_coding	55.2447	66.5916
chr7:46686107-46710680	ENSMUSG00000006763	Saal1	protein_coding	19.9345	18.4432
chr11:100574903-100591729	ENSMUSG00000006782	Cnp	protein_coding	7.40126	6.29981
chr11:100545606-100572568	ENSMUSG00000006784	Ttc25	protein_coding	1.37015	1.07648
chr2:166073088-166155663	ENSMUSG00000006800	Sulf2	protein_coding	62.6029	60.9487
chr17:13007838-13018119	ENSMUSG00000006818	Sod2	protein_coding	30.3807	26.5947
chr18:36735067-36742391	ENSMUSG00000006850	Tmco6	protein_coding	10.3886	8.43012
chr6:83543205-83572504	ENSMUSG00000006906	Stambp	protein_coding	1.39572	2.25349
chr11:101191114-101226463	ENSMUSG00000006920	Ezh1	protein_coding	12.9348	12.2983
chr11:100347326-100356128	ENSMUSG00000006930	Hap1	protein_coding	18.4246	16.4307
chr11:100408455-100414836	ENSMUSG00000006931	P3h4	protein_coding	3.86049	4.51707
chr9:120929215-120960507	ENSMUSG00000006932	Ctnnb1	protein_coding	244.668	230.572
chr9:120492605-120495327	ENSMUSG00000006941	Eif1b	protein_coding	18.717	15.7972
chr16:20733126-20742384	ENSMUSG00000006958	Chrd	protein_coding	0.467664	0.405094
chr16:20651651-20663414	ENSMUSG00000006998	Psmd2	protein_coding	133.99	129.916
chr17:24685091-24689955	ENSMUSG00000007021	Syngr3	protein_coding	2.94113	2.70946
chr17:35000986-35016322	ENSMUSG00000007029	Vars	protein_coding	78.8365	86.6519
chr17:35016578-35026741	ENSMUSG00000007030	Vwa7	protein_coding	0.2	0.2
chr17:34972702-34979285	ENSMUSG00000007033	Hspa1l	protein_coding	0.2	0.2
chr17:34914465-34930436	ENSMUSG00000007034	Slc44a4	protein_coding	2.41979	1.90248
chr17:35028604-35046745	ENSMUSG00000007035	Msh5	protein_coding	1.13118	2.01604
chr17:35089262-35102987	ENSMUSG00000007036	Abhd16a	protein_coding	8.42133	7.06918
chr17:34931252-34935953	ENSMUSG00000007038	Neu1	protein_coding	9.74112	6.68502
chr17:35059034-35062095	ENSMUSG00000007039	Ddah2	protein_coding	41.5846	31.2327
chr17:35049965-35058749	ENSMUSG00000007041	Clic1	protein_coding	54.2013	42.6085
chr17:34981861-34985891	ENSMUSG00000007050	Lsm2	protein_coding	192.911	154.381
chr5:110286305-110337474	ENSMUSG00000007080	Pole	protein_coding	36.5138	37.0003
chr1:172271708-172298064	ENSMUSG00000007097	Atp1a2	protein_coding	0.783756	0.427553
chr1:172209893-172219868	ENSMUSG00000007122	Casq1	protein_coding	2.10943	1.38502
chr5:135023481-135051100	ENSMUSG00000007207	Stx1a	protein_coding	6.22265	4.28393
chr7:16721928-16726110	ENSMUSG00000007209	Ceacam9	protein_coding	0.47678	0.2
chr6:48613179-48623227	ENSMUSG00000007216	Zfp775	protein_coding	2.00918	1.8235
chr7:109798675-109865679	ENSMUSG00000007279	Scube2	protein_coding	0.2	0.2
chr19:6053629-6057751	ENSMUSG00000007338	Mrpl49	protein_coding	36.5359	37.6437
chr3:103102603-103169769	ENSMUSG00000007379	Dennd2c	protein_coding	15.4901	12.3059
chr12:111574509-111656227	ENSMUSG00000007411	Mark3	protein_coding	26.4019	27.8134
chr5:3632931-3657185	ENSMUSG00000007415	Gatad1	protein_coding	72.1454	68.2706
chr5:87969458-87972870	ENSMUSG00000007457	2310003L06Rik	protein_coding	0.2	0.2
chr6:122308719-122317680	ENSMUSG00000007458	M6pr	protein_coding	54.9738	53.1951
chr2:30237714-30263790	ENSMUSG00000007476	Lrrc8a	protein_coding	4.32723	5.32271
chr18:68337602-68339711	ENSMUSG00000007480	Mc5r	protein_coding	0.235197	0.2
chr17:20945310-20965916	ENSMUSG00000007564	Ppp2r1a	protein_coding	124.135	121.982
chr17:28313529-28326568	ENSMUSG00000007570	Fance	protein_coding	33.1461	29.2129
chr14:55679082-55681817	ENSMUSG00000007589	Tinf2	protein_coding	30.3471	29.3894
chr14:55650181-55652539	ENSMUSG00000007591	Tssk4	protein_coding	0.2	0.2
chr8:70083528-70090862	ENSMUSG00000007594	Hapln4	protein_coding	2.23411	2.16218
chr17:56764750-56770092	ENSMUSG00000007603	Dus3l	protein_coding	18.94	16.3447
chr8:71488102-71499583	ENSMUSG00000007610	Gtpbp3	protein_coding	20.1488	19.789
chr4:47353221-47414931	ENSMUSG00000007613	Tgfbr1	protein_coding	3.85194	5.70429
chr13:93303756-93404129	ENSMUSG00000007617	Homer1	protein_coding	6.85334	6.54598
chr11:87376644-87404954	ENSMUSG00000007646	Rad51c	protein_coding	13.6217	13.8082
chr11:42419756-42629028	ENSMUSG00000007653	Gabrb2	protein_coding	0.2	0.2
chr6:17306334-17341452	ENSMUSG00000007655	Cav1	protein_coding	1.00552	0.2
chr9:75037613-75060313	ENSMUSG00000007656	Arpp19	protein_coding	110.062	125.945
chr2:152780667-152831728	ENSMUSG00000007659	Bcl2l1	protein_coding	20.3544	16.5806
chr17:57021057-57031507	ENSMUSG00000007670	Khsrp	protein_coding	57.014	49.6551
chr8:70868226-70873490	ENSMUSG00000007721	Ccdc124	protein_coding	140.986	122.645
chr11:22990518-23003780	ENSMUSG00000007739	Cct4	protein_coding	296.9	273.912
chr11:51685385-51688874	ENSMUSG00000007777	0610009B22Rik	protein_coding	23.8048	22.6
chr7:44959372-44974851	ENSMUSG00000007783	Cpt1c	protein_coding	9.85095	8.36219
chr1:91801460-91848028	ENSMUSG00000007805	Twist2	protein_coding	0.2	0.2
chr5:145231714-145247302	ENSMUSG00000007812	Zfp655	protein_coding	25.1609	24.397
chr9:108306128-108337934	ENSMUSG00000007815	Rhoa	protein_coding	237.804	251.376
chr14:25459184-25666743	ENSMUSG00000007817	Zmiz1	protein_coding	17.4333	18.1508
chr6:118501307-118562226	ENSMUSG00000007827	Ankrd26	protein_coding	5.34318	6.07637
chr7:45140683-45154584	ENSMUSG00000007833	Aldh16a1	protein_coding	15.6345	13.0366
chr13:58125878-58128556	ENSMUSG00000007836	Hnrnpa0	protein_coding	75.2434	63.2669
chr7:45053612-45062677	ENSMUSG00000007837	Prrg2	protein_coding	4.73015	4.26446
chr11:50376989-50386528	ENSMUSG00000007850	Hnrnph1	protein_coding	268.809	218.112
chr12:86082560-86162458	ENSMUSG00000007867	Ift43	protein_coding	8.31994	7.79366
chr4:136143496-136145755	ENSMUSG00000007872	Id3	protein_coding	2.30002	6.70802
chr4:133679007-133756769	ENSMUSG00000007880	Arid1a	protein_coding	63.563	75.0845
chr8:70493157-70504081	ENSMUSG00000007888	Crlf1	protein_coding	1.31228	1.61547
chr7:142371147-142388038	ENSMUSG00000007891	Ctsd	protein_coding	104.202	90.0544
chr9:61913283-61914538	ENSMUSG00000007892	Rplp1	protein_coding	2745.69	2300.38
chr5:87979438-87981544	ENSMUSG00000007907	Cabs1	protein_coding	0.2	0.2
chr9:76014854-76136350	ENSMUSG00000007908	Hmgcll1	protein_coding	0.733081	0.802857
chr7:27653914-27656208	ENSMUSG00000007944	Ttc9b	protein_coding	1.25564	0.988509
chr7:101818312-101822726	ENSMUSG00000007946	Phox2a	protein_coding	1.77745	2.05159
chr8:71456699-71463657	ENSMUSG00000007950	Abhd8	protein_coding	10.3328	7.62441
chr5:136908149-136915404	ENSMUSG00000007987	Ift22	protein_coding	4.57097	6.92338
chr14:65201025-65262463	ENSMUSG00000007989	Fzd3	protein_coding	1.82636	3.44859
chr7:44360042-44385820	ENSMUSG00000008028	1700008O03Rik	protein_coding	1.69032	2.95979
chrX:10715012-10719690	ENSMUSG00000008035	Mid1ip1	protein_coding	14.0564	10.8406
chr7:16738409-16749294	ENSMUSG00000008036	Ap2s1	protein_coding	66.1788	62.8114
chr5:108692381-108706924	ENSMUSG00000008090	Fgfrl1	protein_coding	6.20449	4.0206
chr8:84148024-84172590	ENSMUSG00000008129	4930432K21Rik	protein_coding	3.14856	3.96556
chr1:43123073-43196984	ENSMUSG00000008136	Fhl2	protein_coding	0.2	0.2
chr7:44489936-44496529	ENSMUSG00000008140	Emc10	protein_coding	33.9718	30.296
chr6:124430758-124464794	ENSMUSG00000008153	Clstn3	protein_coding	8.94944	9.22972
chr8:85060054-85067124	ENSMUSG00000008167	Fbxw9	protein_coding	14.0449	11.2403
chr7:44525994-44532071	ENSMUSG00000008193	Spib	protein_coding	0.475776	0.2
chr2:90745369-90781021	ENSMUSG00000008200	Fnbp4	protein_coding	70.199	70.308
chr8:4493025-4531680	ENSMUSG00000008206	Cers4	protein_coding	8.55508	5.66263
chr2:73312600-73337818	ENSMUSG00000008226	Scrn3	protein_coding	14.6718	12.5576
chr18:56562442-56587712	ENSMUSG00000008301	Phax	protein_coding	41.5451	47.1069
chr4:72117141-72200919	ENSMUSG00000008305	Tle1	protein_coding	12.4086	10.4773
chr5:3571565-3584356	ENSMUSG00000008307	1700109H08Rik	protein_coding	1.00585	1.12024
chr7:100845847-100863446	ENSMUSG00000008318	Relt	protein_coding	2.36629	3.27524
chr2:143063038-143072853	ENSMUSG00000008333	Snrpb2	protein_coding	61.5838	58.9918
chr5:125385964-125390202	ENSMUSG00000008348	Ubc	protein_coding	14.5959	13.4618
chr7:3629984-3642486	ENSMUSG00000008373	Prpf31	protein_coding	54.1564	56.7929
chr7:27486909-27490316	ENSMUSG00000008384	Sertad1	protein_coding	15.8297	11.1069
chr16:8658586-8672153	ENSMUSG00000008393	Carhsp1	protein_coding	16.6677	14.7747
chr10:93247413-93311135	ENSMUSG00000008398	Elk3	protein_coding	3.86483	2.72146
chr9:25108129-25151781	ENSMUSG00000008429	Herpud2	protein_coding	7.97605	8.65339
chr7:4424769-4445649	ENSMUSG00000008435	Rdh13	protein_coding	9.01627	9.02693
chr12:81558583-81568474	ENSMUSG00000008438	Adam21	protein_coding	0.2	0.2
chr8:105860633-105880402	ENSMUSG00000008450	Nutf2	protein_coding	77.096	70.0043
chr7:45617605-45621059	ENSMUSG00000008461	Fut1	protein_coding	0.39536	0.228046
chr1:152766541-152775597	ENSMUSG00000008475	Arpc5	protein_coding	29.8516	30.9282
chr17:24715838-24718057	ENSMUSG00000008482	Rnf151	protein_coding	0.228748	0.2
chr4:91250762-91400785	ENSMUSG00000008489	Elavl2	protein_coding	14.9075	11.0929
chr7:25087343-25159922	ENSMUSG00000008496	Pou2f2	protein_coding	5.12722	2.54881
chr6:138140315-138156755	ENSMUSG00000008540	Mgst1	protein_coding	2.11467	2.92187
chr4:82290172-82705750	ENSMUSG00000008575	Nfib	protein_coding	1.62914	2.87667
chr3:88542028-88548300	ENSMUSG00000008601	Rab25	protein_coding	2.20329	1.01539
chr3:88553757-88569725	ENSMUSG00000008604	Ubqln4	protein_coding	79.1442	79.418
chr17:33951998-33956001	ENSMUSG00000008668	Rps18	protein_coding	2809.84	2583.48
chrX:74270811-74273135	ENSMUSG00000008682	Rpl10	protein_coding	1563.04	1393.36
chr7:118104377-118116186	ENSMUSG00000008683	Rps15a	protein_coding	1767.24	1970.11
chr15:89355718-89372826	ENSMUSG00000008690	Ncaph2	protein_coding	63.5843	63.088
chr3:103739814-103791563	ENSMUSG00000008730	Hipk1	protein_coding	12.1682	14.6599
chr7:118972039-118995211	ENSMUSG00000008734	Gprc5b	protein_coding	1.92156	1.63444
chr3:100562207-100685503	ENSMUSG00000008763	Man1a2	protein_coding	11.4545	14.5962
chr12:85272397-85288438	ENSMUSG00000008822	Acyp1	protein_coding	11.5547	14.8925
chr11:102194431-102230166	ENSMUSG00000008855	Hdac5	protein_coding	20.9617	16.5259
chr13:17880574-17944239	ENSMUSG00000008859	Rala	protein_coding	26.2885	27.7557
chr8:22577074-22593813	ENSMUSG00000008892	Vdac3	protein_coding	112.648	121.304
chr4:107968331-108013532	ENSMUSG00000008932	Slc1a7	protein_coding	0.2	0.2
chr3:95111021-95123051	ENSMUSG00000008958	Vps72	protein_coding	48.5177	40.7562
chr16:84834924-84863779	ENSMUSG00000008976	Gabpa	protein_coding	53.9818	67.6262
chr2:172868011-172940321	ENSMUSG00000008999	Bmp7	protein_coding	2.29663	1.75106
chr5:115297109-115300999	ENSMUSG00000009013	Dynll1	protein_coding	376.268	333.082
chr2:37350073-37359332	ENSMUSG00000009030	Pdcl	protein_coding	36.7052	49.9936
chr15:79360683-79403303	ENSMUSG00000009035	Tmem184b	protein_coding	17.4624	15.2507
chr11:4765844-4849536	ENSMUSG00000009073	Nf2	protein_coding	36.2963	40.0244
chr11:4736891-4746778	ENSMUSG00000009075	Cabp7	protein_coding	1.74558	1.57157
chr11:4704677-4737669	ENSMUSG00000009076	Zmat5	protein_coding	20.8137	17.1607
chr11:5069688-5099266	ENSMUSG00000009079	Ewsr1	protein_coding	410.383	400.375
chr11:4986823-5042791	ENSMUSG00000009090	Ap1b1	protein_coding	20.932	19.987
chr10:75893397-75895941	ENSMUSG00000009092	Derl3	protein_coding	1.37796	1.29931
chr16:18581712-18586969	ENSMUSG00000009097	Tbx1	protein_coding	0.285017	0.549438
chr3:108092788-108101432	ENSMUSG00000009108	Gnat2	protein_coding	5.35575	4.42834
chr6:120836229-120892842	ENSMUSG00000009112	Bcl2l13	protein_coding	10.075	10.0415
chr6:83057843-83067210	ENSMUSG00000009145	Dqx1	protein_coding	0.736799	0.516292
chr11:82115184-82116799	ENSMUSG00000009185	Ccl8	protein_coding	0.2	0.2
chr2:74520290-74579435	ENSMUSG00000009207	Lnp	protein_coding	7.19816	10.3047
chr2:27110379-27142491	ENSMUSG00000009216	Fam163b	protein_coding	0.742927	0.495031
chr7:143069152-143094642	ENSMUSG00000009246	Trpm5	protein_coding	0.2	0.2
chr7:142966821-142969264	ENSMUSG00000009248	Ascl2	protein_coding	0.866046	3.48843
chr6:48569697-48572670	ENSMUSG00000009281	Rarres2	protein_coding	0.2	0.2
chr10:77581719-77598732	ENSMUSG00000009291	Pttg1ip	protein_coding	21.7886	20.4999
chr10:77907721-77970563	ENSMUSG00000009292	Trpm2	protein_coding	0.2	0.453586
chr10:77622274-77645993	ENSMUSG00000009293	Ube2g2	protein_coding	16.7312	15.3672
chr11:87793580-87804413	ENSMUSG00000009350	Mpo	protein_coding	0.2	0.2
chr6:17463799-17573980	ENSMUSG00000009376	Met	protein_coding	0.942414	0.760771
chr6:115134901-115282626	ENSMUSG00000009394	Syn2	protein_coding	0.2	0.2
chrX:20933394-20950608	ENSMUSG00000009406	Elk1	protein_coding	9.91182	10.4626
chr1:135434579-135607295	ENSMUSG00000009418	Nav1	protein_coding	10.1388	8.54728
chr13:98839018-98926384	ENSMUSG00000009470	Tnpo1	protein_coding	63.5954	67.4604
chr7:46376473-46379092	ENSMUSG00000009471	Myod1	protein_coding	0.2	0.2
chr18:68300354-68324852	ENSMUSG00000009535	Rnmt	protein_coding	51.9812	49.1012
chr7:143106361-143427042	ENSMUSG00000009545	Kcnq1	protein_coding	0.2	0.2
chr2:118475849-118479711	ENSMUSG00000009549	Srp14	protein_coding	72.9611	72.5234
chr2:32705783-32713076	ENSMUSG00000009555	Cdk9	protein_coding	50.9902	44.4687
chr2:32757233-32762244	ENSMUSG00000009563	Tor2a	protein_coding	22.0868	23.2563
chr2:32682608-32704145	ENSMUSG00000009566	Fpgs	protein_coding	34.3694	32.395
chr16:13256480-13417529	ENSMUSG00000009569	Mkl2	protein_coding	4.29293	3.64688
chr15:103191543-103239816	ENSMUSG00000009575	Cbx5	protein_coding	72.4783	78.6798
chr15:79891658-79915906	ENSMUSG00000009585	Apobec3	protein_coding	43.3654	30.6303
chrX:134460117-134476490	ENSMUSG00000009596	Taf7l	protein_coding	0.942662	2.64844
chr2:27188392-27248337	ENSMUSG00000009614	Sardh	protein_coding	0.2	0.426669
chr2:27262103-27427033	ENSMUSG00000009621	Vav2	protein_coding	6.31802	7.36981
chr8:33516737-33585582	ENSMUSG00000009628	Tex15	protein_coding	4.50932	5.15917
chr8:33599620-33619794	ENSMUSG00000009630	Ppp2cb	protein_coding	49.73	46.6008
chr1:193272160-193273217	ENSMUSG00000009633	G0s2	protein_coding	0.666986	0.741103
chr4:117674680-117682273	ENSMUSG00000009640	Dmap1	protein_coding	21.8181	19.8313
chr10:59403659-59421976	ENSMUSG00000009646	Pla2g12b	protein_coding	0.586834	0.2
chr10:59446983-59616692	ENSMUSG00000009647	Mcu	protein_coding	9.30282	11.8451
chrX:100838647-101059667	ENSMUSG00000009670	Tex11	protein_coding	2.77335	3.21877
chr10:75060895-75184923	ENSMUSG00000009681	Bcr	protein_coding	4.30692	4.49693
chr7:31032721-31042481	ENSMUSG00000009687	Fxyd5	protein_coding	1.68514	2.08244
chrX:7822288-7838280	ENSMUSG00000009731	Kcnd1	protein_coding	2.12016	2.1485
chr15:100502798-100552008	ENSMUSG00000009733	Tfcp2	protein_coding	3.97123	4.37092
chr13:18121100-18382041	ENSMUSG00000009734	Pou6f2	protein_coding	0.2	0.363787
chr15:100575317-100599984	ENSMUSG00000009739	Pou6f1	protein_coding	1.1466	1.22008
chr9:113930933-113977199	ENSMUSG00000009741	Ubp1	protein_coding	35.2674	35.8498
chr1:132316125-132333488	ENSMUSG00000009772	Nuak2	protein_coding	3.11148	2.52978
chr9:78109191-78172107	ENSMUSG00000009828	Ick	protein_coding	6.74247	7.54988
chr4:140961202-140979193	ENSMUSG00000009863	Sdhb	protein_coding	71.0309	56.0161
chr2:152754172-152765037	ENSMUSG00000009876	Cox4i2	protein_coding	3.31834	2.67934
chr11:59407133-59451186	ENSMUSG00000009894	Snap47	protein_coding	35.106	35.1902
chr11:59248032-59290752	ENSMUSG00000009900	Wnt3a	protein_coding	0.262475	0.3193
chr1:106720458-106759727	ENSMUSG00000009905	Kdsr	protein_coding	4.77329	5.09846
chr1:106764070-106796728	ENSMUSG00000009907	Vps4b	protein_coding	35.2228	37.1287
chr9:44407713-44410405	ENSMUSG00000009927	Rps25	protein_coding	922.378	858.987
chrX:134944525-134964754	ENSMUSG00000009941	Nxf2	protein_coding	0.2	0.212981
chrX:74281911-74290151	ENSMUSG00000009995	Taz	protein_coding	15.4314	14.1536
chr11:114765387-114790739	ENSMUSG00000010021	Kif19a	protein_coding	0.597311	0.584224
chr11:61223416-61267464	ENSMUSG00000010025	Aldh3a2	protein_coding	9.54356	12.6201
chr9:107547297-107551319	ENSMUSG00000010044	Zmynd10	protein_coding	1.18283	0.639695
chr9:107533944-107538673	ENSMUSG00000010045	Tmem115	protein_coding	5.19306	6.3625
chr9:107567944-107572779	ENSMUSG00000010047	Hyal2	protein_coding	25.4847	21.2146
chr9:107587641-107593385	ENSMUSG00000010048	Ifrd2	protein_coding	33.6583	25.3664
chr9:107576926-107581710	ENSMUSG00000010051	Hyal1	protein_coding	4.52919	4.02733
chr9:107563254-107566112	ENSMUSG00000010054	Tusc2	protein_coding	13.2543	13.763
chr9:107542225-107545706	ENSMUSG00000010057	Nprl2	protein_coding	16.7356	15.7974
chr9:107650633-107669530	ENSMUSG00000010064	Slc38a3	protein_coding	4.43305	4.47745
chr9:107399611-107529343	ENSMUSG00000010066	Cacna2d2	protein_coding	3.22886	5.01108
chr9:107551554-107562267	ENSMUSG00000010067	Rassf1	protein_coding	7.64642	5.40437
chr11:94489598-94499974	ENSMUSG00000010080	Epn3	protein_coding	0.2	0.2
chr11:61448441-61454131	ENSMUSG00000010086	Rnf112	protein_coding	0.2	0.2
chr19:8706881-8723369	ENSMUSG00000010095	Slc3a2	protein_coding	93.5177	112.166
chr19:8757072-8772475	ENSMUSG00000010097	Nxf1	protein_coding	93.9462	97.2605
chr19:8741412-8756069	ENSMUSG00000010110	Stx5a	protein_coding	15.9405	17.9662
chr11:61343400-61378345	ENSMUSG00000010122	Slc47a1	protein_coding	1.41436	2.11774
chr3:105996956-106014646	ENSMUSG00000010136	Pifo	protein_coding	0.2	0.2
chr11:61126754-61149372	ENSMUSG00000010142	Tnfrsf13b	protein_coding	0.671044	0.2
chr1:190118034-190170714	ENSMUSG00000010175	Prox1	protein_coding	0.2	0.2
chr9:21074167-21091988	ENSMUSG00000010205	Raver1	protein_coding	45.2069	44.2839
chr11:78261751-78290623	ENSMUSG00000010277	2610507B11Rik	protein_coding	59.9381	57.0156
chr1:43098709-43115947	ENSMUSG00000010290	AI597479	protein_coding	9.35103	8.7993
chr7:47050639-47054776	ENSMUSG00000010307	Tmem86a	protein_coding	1.25492	1.49792
chr1:133897198-133907999	ENSMUSG00000010311	Optc	protein_coding	0.2	0.2
chr11:87405064-87555823	ENSMUSG00000010342	Tex14	protein_coding	10.0194	10.7004
chr11:101448406-101458698	ENSMUSG00000010358	Ifi35	protein_coding	1.14117	1.18705
chr11:101627194-101636100	ENSMUSG00000010362	Rdm1	protein_coding	31.7963	34.9083
chr14:55662264-55671906	ENSMUSG00000010376	Nedd8	protein_coding	139.292	114.09
chr11:76726601-76763579	ENSMUSG00000010392	Gosr1	protein_coding	16.6672	20.9295
chr14:54426908-54429756	ENSMUSG00000010406	Mrpl52	protein_coding	168.07	147.588
chr1:36335729-36369181	ENSMUSG00000010453	Kansl3	protein_coding	18.6759	18.8325
chr10:23104167-23349895	ENSMUSG00000010461	Eya4	protein_coding	0.2	0.2
chr7:137193672-137314445	ENSMUSG00000010476	Ebf3	protein_coding	0.2	0.2
chr2:181763331-181827797	ENSMUSG00000010505	Myt1	protein_coding	0.2	0.2
chr4:109676587-109963960	ENSMUSG00000010517	Faf1	protein_coding	33.2401	33.6033
chr12:111484610-111485823	ENSMUSG00000010529	Gm266	protein_coding	0.273342	0.329031
chr3:88282756-88296999	ENSMUSG00000010538	Tsacc	protein_coding	2.35681	3.66804
chr11:74770829-74828525	ENSMUSG00000010554	Mettl16	protein_coding	36.1918	31.9411
chr17:50279393-50293599	ENSMUSG00000010592	Dazl	protein_coding	2.78645	5.52898
chr15:77388220-77399110	ENSMUSG00000010601	Apol7a	protein_coding	0.2	0.2
chr9:22156845-22158358	ENSMUSG00000010607	Pigyl	protein_coding	24.1704	19.0821
chr12:83631235-83683123	ENSMUSG00000010608	Rbm25	protein_coding	93.4808	121.756
chr1:180227003-180263438	ENSMUSG00000010609	Psen2	protein_coding	5.08101	4.61866
chr9:119148022-119157093	ENSMUSG00000010651	Acaa1b	protein_coding	1.20466	0.944657
chr9:119071526-119093496	ENSMUSG00000010660	Plcd1	protein_coding	13.8177	11.8157
chr19:10182887-10196870	ENSMUSG00000010663	Fads1	protein_coding	21.2446	19.5958
chr5:29229801-29378390	ENSMUSG00000010721	Lmbr1	protein_coding	1.29202	0.952786
chr7:143634805-143649661	ENSMUSG00000010751	Tnfrsf22	protein_coding	8.14758	7.26646
chr7:143557229-143600090	ENSMUSG00000010755	Cars	protein_coding	55.0632	62.6266
chr7:143501544-143502541	ENSMUSG00000010760	Phlda2	protein_coding	22.1072	13.8831
chr6:18050963-18109061	ENSMUSG00000010796	Asz1	protein_coding	0.2	0.2
chr11:42130938-42182930	ENSMUSG00000010803	Gabra1	protein_coding	0.2	0.266749
chr5:143357337-143392152	ENSMUSG00000010825	Grid2ip	protein_coding	0.259229	0.2
chr15:79516407-79527739	ENSMUSG00000010830	Kdelr3	protein_coding	21.1877	13.1078
chr2:103073674-103092644	ENSMUSG00000010911	Apip	protein_coding	10.1131	12.6415
chr2:103021074-103073513	ENSMUSG00000010914	Pdhx	protein_coding	19.5949	23.842
chr8:110618637-110720396	ENSMUSG00000010936	Vac14	protein_coding	32.121	30.0159
chr3:146149832-146195513	ENSMUSG00000011008	Mcoln2	protein_coding	0.2	0.2
chr5:33104218-33162870	ENSMUSG00000011034	Slc5a1	protein_coding	0.2	0.2
chr7:44848990-44855421	ENSMUSG00000011096	Akt1s1	protein_coding	29.8901	24.572
chr9:37649181-37657312	ENSMUSG00000011114	Tbrg1	protein_coding	88.8745	100.276
chr12:112620044-112641354	ENSMUSG00000011148	Adssl1	protein_coding	2.48977	2.22053
chr7:83774100-83794880	ENSMUSG00000011154	1700026D08Rik	protein_coding	0.2	0.2
chr12:112959861-113000621	ENSMUSG00000011158	Brf1	protein_coding	5.38313	5.44086
chr12:116077725-116146261	ENSMUSG00000011171	Vipr2	protein_coding	0.2	0.273488
chr12:17544872-17551502	ENSMUSG00000011179	Odc1	protein_coding	275.189	291.129
chr11:45946842-45955494	ENSMUSG00000011254	Thg1l	protein_coding	32.0829	29.759
chr11:46055991-46147343	ENSMUSG00000011256	Adam19	protein_coding	18.942	19.5948
chr4:123262350-123298925	ENSMUSG00000011257	Pabpc4	protein_coding	119.71	114.126
chr7:19489055-19496760	ENSMUSG00000011263	Exoc3l2	protein_coding	0.810102	0.73089
chr7:19577286-19580656	ENSMUSG00000011267	Zfp296	protein_coding	28.4113	36.1467
chr17:56111600-56117596	ENSMUSG00000011305	Plin5	protein_coding	1.25784	1.19041
chr8:70042812-70071953	ENSMUSG00000011306	Sugp1	protein_coding	28.6846	28.7172
chr7:24870056-24877651	ENSMUSG00000011349	Dmrtc2	protein_coding	1.45587	1.03276
chr7:45472955-45488805	ENSMUSG00000011382	Dhdh	protein_coding	8.15684	7.01796
chr7:29816071-29832042	ENSMUSG00000011427	Zfp790	protein_coding	2.68276	2.40033
chr3:20248263-20275733	ENSMUSG00000011463	Cpb1	protein_coding	0.2	0.2
chr17:57032772-57041654	ENSMUSG00000011486	Slc25a41	protein_coding	0.876467	0.49163
chr17:55986510-55996881	ENSMUSG00000011589	Fsd1	protein_coding	13.0221	11.0125
chr7:24541698-24546071	ENSMUSG00000011632	Pinlyp	protein_coding	0.508792	0.2
chr7:44896078-44902631	ENSMUSG00000011658	Fuz	protein_coding	3.85433	4.50237
chr7:27356382-27447686	ENSMUSG00000011751	Sptbn4	protein_coding	5.40673	4.51693
chr19:41911870-41918664	ENSMUSG00000011752	Pgam1	protein_coding	141.059	111.482
chr5:107744794-107875107	ENSMUSG00000011831	Evi5	protein_coding	25.7204	27.863
chr8:4166566-4211257	ENSMUSG00000011832	Evi5l	protein_coding	2.13472	2.26866
chr8:4253101-4256219	ENSMUSG00000011837	Snapc2	protein_coding	17.9922	18.4327
chr11:77493561-77507786	ENSMUSG00000011877	Git1	protein_coding	43.8987	38.5308
chr5:114669397-114690984	ENSMUSG00000011884	Gltp	protein_coding	34.3173	37.7116
chr9:69989465-70008317	ENSMUSG00000011958	Bnip2	protein_coding	27.3098	27.5559
chr15:98538688-98570923	ENSMUSG00000011960	Ccnt1	protein_coding	18.8321	20.0142
chr16:17797281-17808287	ENSMUSG00000012017	Scarf2	protein_coding	0.503664	0.741224
chr3:138164077-138193825	ENSMUSG00000012042	4930579F01Rik	protein_coding	0.2	0.2
chr12:55836365-55869735	ENSMUSG00000012076	Brms1l	protein_coding	10.6784	11.0369
chr16:17651220-17722930	ENSMUSG00000012114	Med15	protein_coding	16.4618	16.048
chr4:133969027-134000918	ENSMUSG00000012117	Dhdds	protein_coding	6.15536	5.84108
chr4:134065911-134092504	ENSMUSG00000012123	Aim1l	protein_coding	5.45252	7.86449
chr4:134102569-134127593	ENSMUSG00000012126	Ubxn11	protein_coding	3.30225	3.58515
chr1:78510990-78538173	ENSMUSG00000012187	Mogat1	protein_coding	0.2	0.2
chr12:113074501-113088917	ENSMUSG00000012211	Tex22	protein_coding	0.2	0.2
chr18:34542312-34548273	ENSMUSG00000012282	Wnt8a	protein_coding	0.219886	0.2
chr17:46257850-46283026	ENSMUSG00000012296	Tjap1	protein_coding	19.2995	17.9582
chr2:103263432-103303278	ENSMUSG00000012350	Ehf	protein_coding	0.2	0.223743
chr6:122707488-122714633	ENSMUSG00000012396	Nanog	protein_coding	216.397	278.142
chr14:18267822-18271391	ENSMUSG00000012405	Rpl15	protein_coding	647.312	533.357
chr13:90089122-90143907	ENSMUSG00000012422	Tmem167	protein_coding	4.9893	4.7744
chr5:7960456-7982213	ENSMUSG00000012428	Steap4	protein_coding	0.2	0.2
chr13:17695412-17699105	ENSMUSG00000012429	Mplkip	protein_coding	6.99513	6.41018
chr19:37376402-37421859	ENSMUSG00000012443	Kif11	protein_coding	47.7836	45.2831
chr6:8255935-8259173	ENSMUSG00000012483	Rpa3	protein_coding	50.3924	46.2674
chr8:111311796-111338177	ENSMUSG00000012519	Mlkl	protein_coding	0.927763	0.273485
chr6:29540826-29609887	ENSMUSG00000012535	Tnpo3	protein_coding	74.112	73.1876
chr12:85824658-86061893	ENSMUSG00000012609	Ttll5	protein_coding	6.06293	6.67837
chr7:43296196-43313294	ENSMUSG00000012640	Zfp715	protein_coding	4.82437	6.47863
chr10:60302747-60696490	ENSMUSG00000012819	Cdh23	protein_coding	0.209616	0.2
chr7:12922289-12926686	ENSMUSG00000012848	Rps5	protein_coding	1202.74	1024.74
chr8:84125988-84132527	ENSMUSG00000012889	Podnl1	protein_coding	0.277118	0.298847
chr8:83900104-83941954	ENSMUSG00000013033	Adgrl1	protein_coding	57.3783	47.3507
chr9:14541965-14615483	ENSMUSG00000013076	Amotl1	protein_coding	3.67371	4.41155
chr16:22381308-22439719	ENSMUSG00000013089	Etv5	protein_coding	53.8717	52.0786
chr7:4782939-4784341	ENSMUSG00000013091	Tmem190	protein_coding	0.2	0.2
chr8:105713853-105758664	ENSMUSG00000013150	Gfod2	protein_coding	4.91709	6.21999
chr8:105703654-105707933	ENSMUSG00000013155	Enkd1	protein_coding	20.7301	17.0977
chr8:105708290-105710244	ENSMUSG00000013158	4933405L10Rik	protein_coding	0.386432	0.641516
chr8:105524464-105566047	ENSMUSG00000013160	Atp6v0d1	protein_coding	48.441	49.308
chr17:56412430-56476483	ENSMUSG00000013236	Ptprs	protein_coding	19.8842	21.89
chr1:131827492-131848865	ENSMUSG00000013275	Slc41a1	protein_coding	8.15437	8.28372
chr2:156019138-156052947	ENSMUSG00000013338	Fer1l4	protein_coding	0.389867	0.310757
chr7:43472906-43490075	ENSMUSG00000013367	Iglon5	protein_coding	1.73336	1.68349
chr11:95957162-96005940	ENSMUSG00000013415	Igf2bp1	protein_coding	47.6326	64.8113
chr11:95865942-95914891	ENSMUSG00000013418	B4galnt2	protein_coding	0.841185	0.717558
chr9:121760032-121771742	ENSMUSG00000013419	Zfp651	protein_coding	0.61332	0.593433
chr2:25199711-25211489	ENSMUSG00000013465	Nelfb	protein_coding	26.517	32.1227
chr11:119307767-119345375	ENSMUSG00000013483	Card14	protein_coding	0.2	0.2
chr5:108629769-108648782	ENSMUSG00000013495	Tmem175	protein_coding	5.86341	7.58188
chr2:170346990-170427845	ENSMUSG00000013523	Bcas1	protein_coding	4.49083	2.16969
chr16:18300824-18348103	ENSMUSG00000013539	Tango2	protein_coding	9.23606	7.82767
chr9:71215788-71296243	ENSMUSG00000013584	Aldh1a2	protein_coding	0.535604	0.711245
chr1:171234852-171251388	ENSMUSG00000013593	Ndufs2	protein_coding	92.1714	85.081
chr15:36504061-36555573	ENSMUSG00000013611	Snx31	protein_coding	0.468855	0.499093
chr5:31048311-31054623	ENSMUSG00000013622	Atraid	protein_coding	20.182	16.9384
chr5:31054779-31078479	ENSMUSG00000013629	Cad	protein_coding	84.1725	91.5671
chr11:58330723-58347728	ENSMUSG00000013646	Sh3bp5l	protein_coding	8.61328	8.28545
chr19:32672562-32712298	ENSMUSG00000013662	Atad1	protein_coding	31.4987	29.7685
chr19:32757496-32826160	ENSMUSG00000013663	Pten	protein_coding	13.2473	15.11
chr1:172196727-172206804	ENSMUSG00000013698	Pea15a	protein_coding	5.86056	7.93791
chr14:32180161-32201898	ENSMUSG00000013701	Timm23	protein_coding	157.279	137.076
chr3:95139520-95142360	ENSMUSG00000013707	Tnfaip8l2	protein_coding	1.03008	0.83127
chr6:106769119-106782474	ENSMUSG00000013736	Trnt1	protein_coding	40.0403	41.1733
chr17:35076901-35078804	ENSMUSG00000013766	Ly6g6e	protein_coding	16.0526	8.92394
chr17:34898468-34914052	ENSMUSG00000013787	Ehmt2	protein_coding	47.7105	43.8877
chr9:22112988-22117148	ENSMUSG00000013822	Elof1	protein_coding	39.985	39.5509
chr10:79894707-79908923	ENSMUSG00000013833	Med16	protein_coding	11.0232	11.7383
chr15:67102874-67113992	ENSMUSG00000013846	St3gal1	protein_coding	0.2	0.2
chr10:79974947-79984330	ENSMUSG00000013858	Tmem259	protein_coding	45.6758	40.0841
chr8:26119367-26143871	ENSMUSG00000013878	Rnf170	protein_coding	6.22232	6.09389
chr7:30291671-30308367	ENSMUSG00000013921	Clip3	protein_coding	21.8484	17.6003
chr7:30280093-30290237	ENSMUSG00000013928	Thap8	protein_coding	0.2	0.2
chr5:122100950-122113472	ENSMUSG00000013936	Myl2	protein_coding	0.247024	0.707902
chr1:171329144-171342331	ENSMUSG00000013973	Dedd	protein_coding	23.7673	23.2289
chr8:3665761-3668905	ENSMUSG00000013974	Mcemp1	protein_coding	0.2	0.2
chr1:171338007-171345646	ENSMUSG00000013997	Nit1	protein_coding	19.5099	20.6596
chr4:44524756-44710487	ENSMUSG00000014030	Pax5	protein_coding	0.2	0.2
chr16:97791466-97851850	ENSMUSG00000014039	Prdm15	protein_coding	6.40878	6.11279
chr16:32277458-32301434	ENSMUSG00000014074	Rnf168	protein_coding	14.2405	17.0317
chr16:32419701-32429099	ENSMUSG00000014075	Tctex1d2	protein_coding	14.9503	10.3749
chr2:119547696-119587027	ENSMUSG00000014077	Chp1	protein_coding	18.3751	24.1866
chr5:114622151-114658421	ENSMUSG00000014158	Trpv4	protein_coding	1.46816	1.64492
chr13:58004220-58113592	ENSMUSG00000014164	Klhl3	protein_coding	0.207274	0.2
chr11:62879454-62916780	ENSMUSG00000014177	Tvp23b	protein_coding	11.8275	10.1235
chr11:100582817-100620168	ENSMUSG00000014195	Dnajc7	protein_coding	102.988	116.692
chr11:100627542-100692455	ENSMUSG00000014198	Zfp385c	protein_coding	1.38467	2.11343
chr1:160202366-160212875	ENSMUSG00000014226	Cacybp	protein_coding	194.045	185.068
chr16:3908800-3941147	ENSMUSG00000014232	Cluap1	protein_coding	9.20463	8.06002
chr11:62267223-62281375	ENSMUSG00000014243	Zswim7	protein_coding	22.0587	20.0078
chr11:62458459-62514417	ENSMUSG00000014245	Pigl	protein_coding	8.68525	12.2407
chr18:36742331-36744557	ENSMUSG00000014294	Ndufa2	protein_coding	55.861	43.1166
chr16:4616463-4624988	ENSMUSG00000014301	Pam16	protein_coding	35.3541	27.2888
chr16:4594712-4624924	ENSMUSG00000014303	Glis2	protein_coding	14.572	18.164
chr15:35925885-35938246	ENSMUSG00000014313	Cox6c	protein_coding	274.332	240.827
chr10:70922831-71159700	ENSMUSG00000014329	Bicc1	protein_coding	1.00914	1.19979
chr11:96047431-96065388	ENSMUSG00000014349	Ube2z	protein_coding	40.5349	42.7109
chr2:128818117-128854261	ENSMUSG00000014353	Tmem87b	protein_coding	5.85346	6.22387
chr2:128610103-128687391	ENSMUSG00000014355	Anapc1	protein_coding	53.7987	52.7102
chr2:128698955-128802894	ENSMUSG00000014361	Mertk	protein_coding	0.82429	0.928701
chr7:46888948-46919969	ENSMUSG00000014402	Tsg101	protein_coding	50.5393	58.1212
chr7:46760465-46796064	ENSMUSG00000014418	Hps5	protein_coding	7.56598	8.04844
chr17:12227620-12318660	ENSMUSG00000014426	Map3k4	protein_coding	12.5848	14.8412
chr14:63372836-63417187	ENSMUSG00000014453	Blk	protein_coding	0.2	0.2
chr14:31700014-31830415	ENSMUSG00000014496	Ankrd28	protein_coding	16.1112	15.624
chr10:128377114-128408704	ENSMUSG00000014498	Ankrd52	protein_coding	9.96143	9.71082
chr18:34409422-34442789	ENSMUSG00000014503	Pkd2l2	protein_coding	0.2	0.2
chr18:34330846-34336599	ENSMUSG00000014504	Srp19	protein_coding	62.4084	68.3663
chr14:62837689-62956886	ENSMUSG00000014547	Wdfy2	protein_coding	3.19733	2.84477
chr6:92186711-92214925	ENSMUSG00000014550	Rbsn	protein_coding	7.53655	9.53439
chr6:92169524-92184033	ENSMUSG00000014551	Mrps25	protein_coding	30.4395	25.5335
chr6:83480216-83506969	ENSMUSG00000014554	Dguok	protein_coding	14.6143	16.1598
chr4:150917321-151861876	ENSMUSG00000014592	Camta1	protein_coding	11.2784	11.1113
chr3:107741047-107760469	ENSMUSG00000014599	Csf1	protein_coding	0.2	0.601586
chr3:107612531-107631694	ENSMUSG00000014601	Strip1	protein_coding	12.9329	13.1598
chr1:93015463-93101951	ENSMUSG00000014602	Kif1a	protein_coding	2.19032	1.97778
chr3:107595030-107605776	ENSMUSG00000014603	Alx3	protein_coding	0.2	0.2
chr11:70644195-70647479	ENSMUSG00000014606	Slc25a11	protein_coding	29.9579	28.7569
chr8:116888684-116921455	ENSMUSG00000014633	Cmc2	protein_coding	17.8353	19.9398
chr5:110135841-110171972	ENSMUSG00000014668	Chfr	protein_coding	25.4516	31.273
chr7:19852096-19861299	ENSMUSG00000014686	Ceacam16	protein_coding	0.473878	0.643912
chr6:52162510-52164831	ENSMUSG00000014704	Hoxa2	protein_coding	0.2	0.289944
chr6:83768884-83775813	ENSMUSG00000014748	Tex261	protein_coding	19.2645	19.1043
chr17:15396245-15433580	ENSMUSG00000014763	Fam120b	protein_coding	3.09748	3.08958
chr17:15499887-15528379	ENSMUSG00000014767	Tbp	protein_coding	44.0234	44.4554
chr17:15475720-15498276	ENSMUSG00000014769	Psmb1	protein_coding	151.655	149.644
chr17:15519207-15527301	ENSMUSG00000014771	Pdcd2	protein_coding	26.7655	27.731
chr17:15367353-15376872	ENSMUSG00000014773	Dll1	protein_coding	1.77604	1.15868
chr8:105276446-105281939	ENSMUSG00000014776	Nol3	protein_coding	1.00909	0.898332
chr8:105329162-105347953	ENSMUSG00000014778	Fhod1	protein_coding	5.63707	7.46291
chr8:105373273-105382862	ENSMUSG00000014782	Plekhg4	protein_coding	1.15585	1.50717
chr8:105348257-105369881	ENSMUSG00000014786	Slc9a5	protein_coding	4.88185	4.14949
chr8:105305600-105310623	ENSMUSG00000014791	Elmo3	protein_coding	1.93799	1.652
chr14:69029288-69041401	ENSMUSG00000014813	Stc1	protein_coding	0.2	0.2
chr8:105280409-105289528	ENSMUSG00000014837	4931428F04Rik	protein_coding	5.19794	5.67527
chr8:105467492-105471526	ENSMUSG00000014846	Tppp3	protein_coding	8.82098	6.26962
chr13:92211871-92355003	ENSMUSG00000014850	Msh3	protein_coding	13.1687	14.3964
chr8:105326353-105335219	ENSMUSG00000014856	Tmem208	protein_coding	30.5467	26.4851
chr8:105297662-105305369	ENSMUSG00000014859	E2f4	protein_coding	166.474	140.825
chr2:26920039-26933928	ENSMUSG00000014867	Surf4	protein_coding	25.0265	26.6928
chr2:26916366-26920183	ENSMUSG00000014873	Surf2	protein_coding	53.8565	50.2843
chr12:44205896-44210068	ENSMUSG00000014905	Dnajb9	protein_coding	6.65191	8.11878
chr8:66860216-66890564	ENSMUSG00000014907	Naf1	protein_coding	26.5355	22.5837
chr5:32611170-32687057	ENSMUSG00000014932	Yes1	protein_coding	23.1575	20.4261
chr5:32458842-32517433	ENSMUSG00000014956	Ppp1cb	protein_coding	88.1052	85.0759
chr2:70661575-70712636	ENSMUSG00000014959	Gorasp2	protein_coding	48.1803	50.308
chr1:152370734-152386688	ENSMUSG00000014980	Tsen15	protein_coding	10.8397	12.6143
chr15:65876052-65912397	ENSMUSG00000015001	Oc90	protein_coding	0.2	0.2
chr15:65787033-65873816	ENSMUSG00000015002	Efr3a	protein_coding	16.3692	21.5772
chr8:110974995-110997800	ENSMUSG00000015023	Ddx19a	protein_coding	38.0814	38.832
chr6:88193890-88207030	ENSMUSG00000015053	Gata2	protein_coding	0.670099	0.806647
chr2:25498650-25501719	ENSMUSG00000015083	C8g	protein_coding	3.84562	2.50958
chr2:25395873-25401321	ENSMUSG00000015085	Entpd2	protein_coding	0.730933	0.675984
chr2:25583017-25608521	ENSMUSG00000015087	Rabl6	protein_coding	39.0733	37.2471
chr2:25466708-25470046	ENSMUSG00000015090	Ptgds	protein_coding	3.23531	1.63898
chr2:25557846-25562082	ENSMUSG00000015092	Edf1	protein_coding	106.398	98.2797
chr2:25456837-25458776	ENSMUSG00000015093	Clic3	protein_coding	0.532219	0.390791
chr2:25399350-25409494	ENSMUSG00000015094	Npdc1	protein_coding	17.7925	11.8929
chr2:25500749-25505471	ENSMUSG00000015095	Fbxw5	protein_coding	14.9801	12.3948
chr6:6041217-6217173	ENSMUSG00000015112	Slc25a13	protein_coding	35.6108	29.8434
chr17:25261915-25274622	ENSMUSG00000015120	Ube2i	protein_coding	232.573	224.613
chr17:25240169-25242798	ENSMUSG00000015126	Tsr3	protein_coding	28.8955	24.0755
chr17:25188396-25234443	ENSMUSG00000015127	Unkl	protein_coding	7.8179	7.64095
chr7:66226911-66388350	ENSMUSG00000015133	Lrrk1	protein_coding	0.2	0.2
chr7:66390891-66427517	ENSMUSG00000015134	Aldh1a3	protein_coding	0.2	0.2
chr12:80167541-80260371	ENSMUSG00000015143	Actn1	protein_coding	62.7166	57.2386
chr7:28766734-28788665	ENSMUSG00000015149	Sirt2	protein_coding	10.1209	10.7475
chr7:28808540-28822266	ENSMUSG00000015165	Hnrnpl	protein_coding	345.693	321.957
chr19:46075862-46085528	ENSMUSG00000015176	Nolc1	protein_coding	114.178	103.548
chr6:4600839-4643381	ENSMUSG00000015189	Casd1	protein_coding	1.84448	2.37418
chr10:7119062-7212237	ENSMUSG00000015202	Cnksr3	protein_coding	4.06142	4.62484
chrX:71364759-71419196	ENSMUSG00000015214	Mtmr1	protein_coding	1.78765	2.5622
chrX:71555917-71560676	ENSMUSG00000015217	Hmgb3	protein_coding	21.2347	31.5123
chr1:66175272-66442583	ENSMUSG00000015222	Map2	protein_coding	4.01358	6.40989
chr4:96568428-96591578	ENSMUSG00000015224	Cyp2j9	protein_coding	0.2	0.2
chr4:53030786-53159895	ENSMUSG00000015243	Abca1	protein_coding	0.721132	0.653319
chr4:53011879-53022060	ENSMUSG00000015247	Nipsnap3b	protein_coding	20.4603	16.2232
chrX:74351275-74353618	ENSMUSG00000015289	Lage3	protein_coding	26.5311	24.5201
chrX:74365717-74373218	ENSMUSG00000015290	Ubl4	protein_coding	21.4353	20.5143
chrX:74304997-74311862	ENSMUSG00000015291	Gdi1	protein_coding	65.886	67.1628
chr10:8722218-8886070	ENSMUSG00000015305	Sash1	protein_coding	5.13252	7.77964
chr10:80930090-80932204	ENSMUSG00000015312	Gadd45b	protein_coding	18.1581	10.1833
chr1:171917514-171953170	ENSMUSG00000015314	Slamf6	protein_coding	0.2	0.2
chr2:30090943-30093648	ENSMUSG00000015335	Zdhhc12	protein_coding	30.9952	27.8959
chr2:30171492-30174069	ENSMUSG00000015337	Endog	protein_coding	4.02625	3.44282
chrX:9435251-9487771	ENSMUSG00000015340	Cybb	protein_coding	0.2	0.203824
chr8:23241352-23257074	ENSMUSG00000015341	Golga7	protein_coding	71.712	67.4283
chrX:9272755-9313250	ENSMUSG00000015342	Xk	protein_coding	1.27881	1.74384
chr9:95637600-95698096	ENSMUSG00000015354	Pcolce2	protein_coding	8.5777	6.74932
chr9:65294259-65330658	ENSMUSG00000015357	Clpx	protein_coding	11.8346	11.593
chr15:89075123-89087077	ENSMUSG00000015363	Trabd	protein_coding	13.7317	12.5595
chr15:88982908-89055152	ENSMUSG00000015365	Mov10l1	protein_coding	4.3569	5.6566
chr15:89182216-89196474	ENSMUSG00000015377	Dennd6b	protein_coding	2.10223	1.83882
chr13:43785106-43803130	ENSMUSG00000015396	Cd83	protein_coding	0.2	0.2
chr17:34809091-34823464	ENSMUSG00000015451	C4a	processed_transcript	0.807026	1.32619
chr17:34597861-34600936	ENSMUSG00000015452	Ager	protein_coding	0.384725	0.335723
chr17:34647145-34655074	ENSMUSG00000015461	Atf6b	protein_coding	20.2238	19.0964
chr17:34613348-34615971	ENSMUSG00000015467	Egfl8	protein_coding	0.2	0.2
chr17:34564267-34588503	ENSMUSG00000015468	Notch4	protein_coding	4.43362	4.27251
chr17:34616661-34628510	ENSMUSG00000015474	Ppt2	protein_coding	8.24607	7.75247
chr17:34629532-34633126	ENSMUSG00000015476	Prrt1	protein_coding	0.2	0.2
chr17:34601090-34603690	ENSMUSG00000015478	Rnf5	protein_coding	37.5044	28.4815
chr1:156075965-156205026	ENSMUSG00000015484	Fam163a	protein_coding	0.2	0.207446
chr2:27009925-27021089	ENSMUSG00000015488	Cacfd1	protein_coding	5.62778	5.14164
chr10:13966074-14151374	ENSMUSG00000015501	Hivep2	protein_coding	0.2	0.2
chr3:95434387-95497240	ENSMUSG00000015522	Arnt	protein_coding	30.1829	33.7764
chr13:114818235-114832275	ENSMUSG00000015536	Mocs2	protein_coding	12.4109	10.3428
chr11:115182831-115187859	ENSMUSG00000015542	Nat9	protein_coding	6.65383	7.5168
chr8:68880490-68907448	ENSMUSG00000015568	Lpl	protein_coding	1.27966	1.56564
chr17:26676395-26699644	ENSMUSG00000015575	Atp6v0e	protein_coding	42.9486	39.1369
chr17:26838663-26841565	ENSMUSG00000015579	Nkx2-5	protein_coding	0.2	0.865019
chr17:46383730-46420920	ENSMUSG00000015597	Zfp318	protein_coding	13.4395	15.9413
chr17:46442447-46487675	ENSMUSG00000015599	Ttbk1	protein_coding	0.2	0.2
chr17:46546838-46556162	ENSMUSG00000015605	Srf	protein_coding	10.4743	10.9939
chr2:9857077-9890034	ENSMUSG00000015619	Gata3	protein_coding	0.2	0.434607
chr2:180176372-180225859	ENSMUSG00000015647	Lama5	protein_coding	20.154	15.0393
chr5:5736316-5749326	ENSMUSG00000015652	Steap1	protein_coding	7.98483	6.93339
chr5:5664828-5694578	ENSMUSG00000015653	Steap2	protein_coding	11.8538	12.6533
chr9:40800983-40805200	ENSMUSG00000015656	Hspa8	protein_coding	2224.09	2134.83
chr17:6042195-6079741	ENSMUSG00000015659	Serac1	protein_coding	6.92576	7.12545
chrX:100622882-100626568	ENSMUSG00000015668	Pdzd11	protein_coding	20.1559	21.8006
chr13:14613241-14625671	ENSMUSG00000015671	Psma2	protein_coding	172.6	161.208
chr13:14610300-14613037	ENSMUSG00000015672	Mrpl32	protein_coding	34.0645	36.3698
chr3:95323524-95357202	ENSMUSG00000015697	Setdb1	protein_coding	38.1749	40.0495
chr3:95296095-95307176	ENSMUSG00000015702	Anxa9	protein_coding	0.808353	0.691508
chr7:84246280-84409959	ENSMUSG00000015709	Arnt2	protein_coding	1.68035	1.89045
chr3:95253673-95282076	ENSMUSG00000015711	Prune	protein_coding	31.104	28.6733
chr3:95314790-95323599	ENSMUSG00000015714	Cers2	protein_coding	25.2647	29.3127
chr6:17636233-17666972	ENSMUSG00000015733	Capza2	protein_coding	50.7053	58.0714
chr3:95988428-95996001	ENSMUSG00000015745	Plekho1	protein_coding	3.16119	5.92385
chr3:95999831-96058466	ENSMUSG00000015747	Vps45	protein_coding	5.45219	4.98208
chr3:95830123-95855885	ENSMUSG00000015748	Prpf3	protein_coding	64.201	59.5506
chr3:95929245-95947390	ENSMUSG00000015749	Anp32e	protein_coding	171.7	189.308
chr3:95893968-95898288	ENSMUSG00000015750	Aph1a	protein_coding	10.1718	8.94624
chr10:7905652-7956230	ENSMUSG00000015755	Tab2	protein_coding	38.8062	42.0434
chr10:7792890-7823135	ENSMUSG00000015757	Ppil4	protein_coding	19.5831	22.859
chr14:46775581-46788411	ENSMUSG00000015759	Cnih1	protein_coding	33.9962	33.1492
chr6:137477244-137654876	ENSMUSG00000015766	Eps8	protein_coding	8.21166	8.12568
chr2:26905261-26910677	ENSMUSG00000015776	Med22	protein_coding	13.2438	12.7153
chr2:26842502-26864979	ENSMUSG00000015787	Abo	protein_coding	0.2	0.2
chr2:26913380-26916530	ENSMUSG00000015790	Surf1	protein_coding	22.6187	24.8636
chr5:45520228-45529276	ENSMUSG00000015804	Med28	protein_coding	34.6737	31.0656
chr5:45434020-45450236	ENSMUSG00000015806	Qdpr	protein_coding	55.8434	42.0789
chr14:67745228-67749435	ENSMUSG00000015812	Gnrh1	protein_coding	0.2	0.2
chr11:50199365-50210827	ENSMUSG00000015837	Sqstm1	protein_coding	82.2306	74.1989
chr2:75675512-75704641	ENSMUSG00000015839	Nfe2l2	protein_coding	51.2786	46.9578
chr1:167598383-167639623	ENSMUSG00000015843	Rxrg	protein_coding	0.648414	0.723931
chr2:27676439-27762957	ENSMUSG00000015846	Rxra	protein_coding	8.2485	12.7093
chr3:95676200-95687917	ENSMUSG00000015850	Adamtsl4	protein_coding	1.73611	0.311877
chr11:116470844-116494202	ENSMUSG00000015869	Prpsap1	protein_coding	44.4898	48.6997
chr5:45529704-45639614	ENSMUSG00000015879	Fam184b	protein_coding	0.2	0.295749
chr5:45669918-45700546	ENSMUSG00000015880	Ncapg	protein_coding	40.3989	42.5568
chr5:45697180-45857615	ENSMUSG00000015882	Lcorl	protein_coding	6.20773	6.12272
chr10:93453395-93484896	ENSMUSG00000015889	Lta4h	protein_coding	30.3621	33.0663
chr10:93523337-93540033	ENSMUSG00000015890	Amdhd1	protein_coding	0.2	0.2
chr2:143915319-143943324	ENSMUSG00000015932	Dstn	protein_coding	129.755	100.464
chr13:56073618-56136361	ENSMUSG00000015937	H2afy	protein_coding	130.966	125.626
chr5:134184018-134224355	ENSMUSG00000015942	Gtf2ird2	protein_coding	1.34457	1.08876
chr5:134198016-134198644	ENSMUSG00000015942	Gtf2ird2	protein_coding	0.523951	0.251474
chr3:96196587-96219709	ENSMUSG00000015943	Bola1	protein_coding	34.4527	48.6474
chr5:134099710-134144343	ENSMUSG00000015944	Gatsl2	protein_coding	1.86279	3.06583
chr5:134220052-134229625	ENSMUSG00000015950	Ncf1	protein_coding	0.2	0.684132
chr7:98835111-98855195	ENSMUSG00000015957	Wnt11	protein_coding	0.272229	0.443929
chr1:177762961-177796511	ENSMUSG00000015961	Adss	protein_coding	53.5632	49.7658
chr14:30039948-30491156	ENSMUSG00000015968	Cacna1d	protein_coding	0.2	0.2
chr14:30009022-30040466	ENSMUSG00000015970	Chdh	protein_coding	0.2	0.2
chr14:29978336-29993221	ENSMUSG00000015971	Actr8	protein_coding	22.8101	18.7979
chr7:139212987-139242979	ENSMUSG00000015980	Lrrc27	protein_coding	2.96382	4.87733
chr7:139103637-139213307	ENSMUSG00000015981	Stk32c	protein_coding	0.2	0.201773
chr8:25998728-26015601	ENSMUSG00000015994	Fnta	protein_coding	51.1132	43.9906
chr13:112867779-112927380	ENSMUSG00000016018	Skiv2l2	protein_coding	63.1207	68.5257
chr2:158306492-158332852	ENSMUSG00000016024	Lbp	protein_coding	0.2	1.32873
chr15:85898757-86033777	ENSMUSG00000016028	Celsr1	protein_coding	3.09867	3.08702
chr9:32422203-32542861	ENSMUSG00000016087	Fli1	protein_coding	0.2	0.2
chr5:151037509-151233836	ENSMUSG00000016128	Stard13	protein_coding	0.410842	0.573333
chrX:42527865-43429126	ENSMUSG00000016150	Tenm1	protein_coding	0.2	0.2
chr1:193091103-193130272	ENSMUSG00000016181	Diexf	protein_coding	25.8024	19.0037
chr1:192891232-193035775	ENSMUSG00000016200	Syt14	protein_coding	2.71286	3.55992
chr17:37270219-37274484	ENSMUSG00000016206	H2-M3	protein_coding	1.03875	1.00796
chrX:36328352-36362341	ENSMUSG00000016239	Lonrf3	protein_coding	0.673779	1.75596
chr2:174461071-174464105	ENSMUSG00000016252	Atp5e	protein_coding	114.549	89.7364
chr2:174415803-174427502	ENSMUSG00000016253	Nelfcd	protein_coding	36.106	31.4787
chr2:174450694-174457882	ENSMUSG00000016255	Tubb1	protein_coding	0.320309	0.2
chr2:174427492-174439039	ENSMUSG00000016256	Ctsz	protein_coding	43.7017	43.869
chr2:174465066-174473081	ENSMUSG00000016257	Slmo2	protein_coding	61.5464	55.0253
chr1:192844487-192855756	ENSMUSG00000016262	Sertad4	protein_coding	0.871092	0.454375
chrX:36873899-36884222	ENSMUSG00000016308	Ube2a	protein_coding	46.6112	56.2821
chrX:36795650-36798807	ENSMUSG00000016319	Slc25a5	protein_coding	471.51	435.228
chr2:181187246-181188771	ENSMUSG00000016344	Ppdpf	protein_coding	75.2373	72.8983
chr2:181075578-181135300	ENSMUSG00000016346	Kcnq2	protein_coding	2.11058	1.16417
chr2:181147652-181157014	ENSMUSG00000016349	Eef1a2	protein_coding	2.0782	1.15876
chr2:180986534-181017540	ENSMUSG00000016356	Col20a1	protein_coding	0.271091	0.632429
chrX:75785653-75875182	ENSMUSG00000016382	Pls3	protein_coding	11.9613	12.9446
chr2:106693268-106868356	ENSMUSG00000016386	Mpped2	protein_coding	1.6056	4.48898
chrX:37126794-37150746	ENSMUSG00000016409	Nkap	protein_coding	5.68374	7.90227
chrX:37187587-37191163	ENSMUSG00000016427	Ndufa1	protein_coding	57.4433	56.6692
chr2:105126528-105173616	ENSMUSG00000016458	Wt1	protein_coding	1.08117	0.912867
chr13:29906574-29985668	ENSMUSG00000016477	E2f3	protein_coding	13.2547	16.5831
chr1:195097381-195131586	ENSMUSG00000016481	Cr1l	protein_coding	12.1773	12.7026
chr6:146888486-147032025	ENSMUSG00000016487	Ppfibp1	protein_coding	10.1089	10.2918
chr1:195036825-195092249	ENSMUSG00000016493	Cd46	protein_coding	0.2	0.2
chr1:194938818-194961279	ENSMUSG00000016494	Cd34	protein_coding	0.750293	0.609567
chr19:29348598-29367390	ENSMUSG00000016495	Plgrkt	protein_coding	5.66793	7.51515
chr19:29367454-29388095	ENSMUSG00000016496	Cd274	protein_coding	0.2	0.2
chr5:146948656-146955614	ENSMUSG00000016503	Gtf3a	protein_coding	46.9227	45.1517
chr5:146951572-146963800	ENSMUSG00000016510	Mtif3	protein_coding	8.53401	8.50366
chr5:147016654-147076586	ENSMUSG00000016520	Lnx2	protein_coding	4.92746	4.77914
chr1:131127454-131138340	ENSMUSG00000016526	Dyrk3	protein_coding	15.0255	13.8967
chr1:131053699-131097826	ENSMUSG00000016528	Mapkapk2	protein_coding	10.3929	9.52181
chr1:131019844-131024974	ENSMUSG00000016529	Il10	protein_coding	0.2	0.2
chrX:38401356-38456454	ENSMUSG00000016534	Lamp2	protein_coding	21.1152	18.0552
chr15:85336380-85463836	ENSMUSG00000016541	Atxn10	protein_coding	92.9078	94.2617
chr15:77940521-77956722	ENSMUSG00000016552	Foxred2	protein_coding	5.26248	5.64461
chr15:77958997-77970824	ENSMUSG00000016554	Eif3d	protein_coding	196.967	193.162
chr11:116021911-116027962	ENSMUSG00000016559	H3f3b	protein_coding	250.786	275.714
chr15:84923427-84942955	ENSMUSG00000016619	Nup50	protein_coding	27.3216	26.0168
chr15:84785380-84856049	ENSMUSG00000016624	Phf21b	protein_coding	3.38335	2.42639
chr7:107166989-107198102	ENSMUSG00000016626	Nlrp14	protein_coding	0.367134	0.317055
chr15:78159464-78174108	ENSMUSG00000016637	Ift27	protein_coding	12.0216	11.2874
chr15:83375606-83464606	ENSMUSG00000016664	Pacsin2	protein_coding	22.0366	28.9774
chr15:83575118-83595157	ENSMUSG00000016757	Ttll12	protein_coding	24.6956	23.7404
chr15:83526861-83544635	ENSMUSG00000016758	Bik	protein_coding	0.837867	1.61857
chr15:83602582-83725021	ENSMUSG00000016763	Scube1	protein_coding	0.2	0.2
chr14:52279145-52296391	ENSMUSG00000016831	Tox4	protein_coding	29.4027	27.2447
chr5:100798626-100804471	ENSMUSG00000016833	Mrps18c	protein_coding	27.26	24.276
chr1:12692276-12861192	ENSMUSG00000016918	Sulf1	protein_coding	7.19328	7.14011
chr2:162931527-162937121	ENSMUSG00000016921	Srsf6	protein_coding	133.281	136.305
chr2:160731299-160775760	ENSMUSG00000016933	Plcg1	protein_coding	28.3231	28.9518
chr11:115420127-115431274	ENSMUSG00000016940	Kctd2	protein_coding	10.3087	11.9033
chr15:78439667-78468634	ENSMUSG00000016942	Tmprss6	protein_coding	0.2	0.2
chr17:24047733-24073485	ENSMUSG00000016946	Kctd5	protein_coding	28.0417	29.354
chr13:21981193-21988734	ENSMUSG00000016982	Pom121l2	protein_coding	0.2	0.2
chr11:17938755-17953875	ENSMUSG00000016984	Etaa1	protein_coding	10.8749	12.7474
chr2:164389392-164405160	ENSMUSG00000016995	Matn4	protein_coding	0.2	0.2
chr2:164424246-164443887	ENSMUSG00000017009	Sdc4	protein_coding	25.3584	25.4029
chrX:36112109-36171259	ENSMUSG00000017057	Il13ra1	protein_coding	0.590778	0.404001
chr11:101552148-101581951	ENSMUSG00000017119	Nbr1	protein_coding	40.6628	44.4074
chr11:118132018-118248592	ENSMUSG00000017132	Cyth1	protein_coding	1.44772	1.16542
chr2:51130437-51149111	ENSMUSG00000017144	Rnd3	protein_coding	4.56247	6.67692
chr11:101488763-101551955	ENSMUSG00000017146	Brca1	protein_coding	30.7072	30.8269
chr11:100334406-100336996	ENSMUSG00000017165	Gast	protein_coding	0.2	0.2
chr11:101170522-101190724	ENSMUSG00000017167	Cntnap1	protein_coding	0.2	0.2
chr11:100422320-100441808	ENSMUSG00000017176	Nt5c3b	protein_coding	20.3546	20.4543
chr11:101277967-101279114	ENSMUSG00000017188	Coa3	protein_coding	21.8517	19.165
chr11:98551096-98558665	ENSMUSG00000017195	Zpbp2	protein_coding	0.2	0.2
chr11:98664350-98677708	ENSMUSG00000017204	Gsdma	protein_coding	0.2	0.237501
chr11:98704590-98729435	ENSMUSG00000017210	Med24	protein_coding	32.8653	28.7579
chr11:98682553-98695979	ENSMUSG00000017221	Psmd3	protein_coding	112.163	107.187
chr4:148558428-148582401	ENSMUSG00000017264	Exosc10	protein_coding	56.1865	53.5294
chr11:76120986-76243725	ENSMUSG00000017286	Glod4	protein_coding	63.8796	61.383
chr11:76046225-76179647	ENSMUSG00000017288	Vps53	protein_coding	6.83847	9.04484
chr11:77529161-77607815	ENSMUSG00000017291	Taok1	protein_coding	10.8476	10.2654
chr2:164745982-164768607	ENSMUSG00000017299	Dnttip1	protein_coding	12.7902	11.0058
chr2:164777160-164779967	ENSMUSG00000017300	Tnnc2	protein_coding	0.443814	1.88177
chr2:164792767-164804882	ENSMUSG00000017307	Acot8	protein_coding	16.3669	19.8391
chr11:102041508-102055620	ENSMUSG00000017309	Cd300lg	protein_coding	0.2	0.2
chr11:102106675-102107832	ENSMUSG00000017311	Pyy	protein_coding	0.2	0.2
chr11:102057014-102088515	ENSMUSG00000017314	Mpp2	protein_coding	1.85493	1.58467
chr11:78499090-78502324	ENSMUSG00000017344	Vtn	protein_coding	0.2	0.2
chr11:78567167-78697373	ENSMUSG00000017376	Nlk	protein_coding	11.2056	10.9399
chr11:78158498-78165589	ENSMUSG00000017386	Traf4	protein_coding	49.7283	50.1753
chr11:78322967-78327781	ENSMUSG00000017390	Aldoc	protein_coding	15.5437	9.01182
chr11:98036622-98053462	ENSMUSG00000017400	Stac2	protein_coding	4.4714	3.33116
chr11:98026709-98030492	ENSMUSG00000017404	Rpl19	protein_coding	2173.68	2011.16
chr11:78166105-78176675	ENSMUSG00000017405	Nek8	protein_coding	8.60457	5.66819
chr11:97923237-97986444	ENSMUSG00000017417	Plxdc1	protein_coding	4.11382	1.90265
chr2:15049394-15082456	ENSMUSG00000017418	Arl5b	protein_coding	7.77839	9.45962
chr11:80383278-80405733	ENSMUSG00000017421	Zfp207	protein_coding	164.519	176.053
chr11:80428614-80473248	ENSMUSG00000017428	Psmd11	protein_coding	89.5633	90.057
chr11:118428202-118449963	ENSMUSG00000017446	C1qtnf1	protein_coding	0.2	0.2
chr11:77880614-77894096	ENSMUSG00000017453	Pipox	protein_coding	52.8807	43.7835
chr11:118301068-118355740	ENSMUSG00000017466	Timp2	protein_coding	1.61096	2.65088
chr14:16365178-16430787	ENSMUSG00000017485	Top2b	protein_coding	14.186	15.8404
chr14:16430841-16575472	ENSMUSG00000017491	Rarb	protein_coding	0.2	0.211001
chr11:99041243-99054392	ENSMUSG00000017493	Igfbp4	protein_coding	2.49807	2.58277
chr11:98907800-98923940	ENSMUSG00000017499	Cdc6	protein_coding	26.4373	25.272
chr11:79993105-80034123	ENSMUSG00000017548	Suz12	protein_coding	43.1512	41.8735
chr11:80089399-80135794	ENSMUSG00000017550	Atad5	protein_coding	10.466	10.4245
chr11:80046492-80080991	ENSMUSG00000017561	Crlf3	protein_coding	44.947	44.9463
chr11:99345564-99351104	ENSMUSG00000017588	Krt27	protein_coding	0.2	0.204072
chr11:99065677-99089306	ENSMUSG00000017607	Tns4	protein_coding	0.2	0.314936
chr11:78522849-78536332	ENSMUSG00000017615	Tnfaip1	protein_coding	12.6163	12.9482
chr11:76416733-76622314	ENSMUSG00000017631	Abr	protein_coding	24.2587	19.8828
chr11:79591211-79698023	ENSMUSG00000017639	Rab11fip4	protein_coding	9.11064	10.1086
chr2:165055626-165072948	ENSMUSG00000017652	Cd40	protein_coding	0.558506	1.25715
chr2:165276553-165287869	ENSMUSG00000017664	Slc35c2	protein_coding	12.6136	13.2641
chr2:165374263-165388259	ENSMUSG00000017667	Zfp334	protein_coding	1.75695	2.29009
chr2:165288030-165326479	ENSMUSG00000017670	Elmo2	protein_coding	13.1306	12.0254
chr11:79239371-79254671	ENSMUSG00000017677	Wsb1	protein_coding	44.9136	40.5309
chr2:163602313-163619013	ENSMUSG00000017679	Ttpal	protein_coding	3.10896	4.52509
chr11:80209018-80267907	ENSMUSG00000017686	Rhot1	protein_coding	25.2341	26.7733
chr11:80300911-80355955	ENSMUSG00000017692	Rhbdl3	protein_coding	0.330971	0.413435
chr2:163726583-163750239	ENSMUSG00000017697	Ada	protein_coding	2.44022	2.30493
chr2:163623271-163645131	ENSMUSG00000017707	Serinc3	protein_coding	24.5503	24.0912
chr11:117867951-117873481	ENSMUSG00000017713	Tha1	protein_coding	0.428987	0.456404
chr11:117986291-118024011	ENSMUSG00000017715	Pgs1	protein_coding	23.1099	22.3714
chr11:117849250-117855743	ENSMUSG00000017716	Birc5	protein_coding	130.746	121.716
chr11:117825923-117839908	ENSMUSG00000017718	Afmid	protein_coding	1.75583	1.96305
chr2:164497519-164508301	ENSMUSG00000017721	Pigt	protein_coding	29.3277	26.5841
chr2:164562412-164568510	ENSMUSG00000017723	Wfdc2	protein_coding	47.6645	40.8316
chr11:101769741-101785371	ENSMUSG00000017724	Etv4	protein_coding	79.4877	85.8281
chr2:164486105-164493319	ENSMUSG00000017734	Dbndd2	protein_coding	1.17361	1.0557
chr2:164940779-164955850	ENSMUSG00000017737	Mmp9	protein_coding	1.59779	1.89894
chr2:164960801-164999731	ENSMUSG00000017740	Slc12a5	protein_coding	0.34509	0.399045
chr11:100766031-100770957	ENSMUSG00000017747	Ghdc	protein_coding	5.96709	4.75615
chr2:164839517-164857711	ENSMUSG00000017754	Pltp	protein_coding	35.8342	21.8401
chr13:73763696-73816743	ENSMUSG00000017756	Slc12a7	protein_coding	20.5853	21.3935
chr2:164832872-164841032	ENSMUSG00000017760	Ctsa	protein_coding	37.7916	37.1695
chr2:164822685-164826871	ENSMUSG00000017764	Zswim1	protein_coding	27.3303	20.7152
chr8:105943589-105966115	ENSMUSG00000017765	Slc12a4	protein_coding	19.0572	13.6574
chr11:75650503-75673910	ENSMUSG00000017774	Myo1c	protein_coding	21.6105	19.0489
chr11:75679258-75706908	ENSMUSG00000017776	Crk	protein_coding	40.022	40.1243
chr13:86044815-86046904	ENSMUSG00000017778	Cox7c	protein_coding	477.951	435.525
chr11:75588096-75628804	ENSMUSG00000017781	Pitpna	protein_coding	30.5327	33.7053
chr11:101087276-101092207	ENSMUSG00000017801	Mlx	protein_coding	28.1298	29.3043
chr11:101096321-101119893	ENSMUSG00000017802	Fam134c	protein_coding	11.4355	10.715
chr2:163336241-163397993	ENSMUSG00000017817	Jph2	protein_coding	0.2	0.245825
chr11:100694883-100704271	ENSMUSG00000017830	Dhx58	protein_coding	0.930384	1.15206
chr17:53479233-53507671	ENSMUSG00000017831	Rab5a	protein_coding	27.6351	26.5553
chr11:100713849-100714575	ENSMUSG00000017832	Hspb9	protein_coding	0.2	0.318373
chr11:100619243-100627607	ENSMUSG00000017837	Nkiras2	protein_coding	16.0979	15.0898
chr12:110485738-110583061	ENSMUSG00000017843	Ppp2r5c	protein_coding	32.272	26.4695
chr2:163017353-163046141	ENSMUSG00000017858	Ift52	protein_coding	21.4162	22.8301
chr2:163054686-163084688	ENSMUSG00000017861	Mybl2	protein_coding	243.694	259.178
chr2:162987329-163014127	ENSMUSG00000017868	Sgk2	protein_coding	0.876194	0.310255
chr2:165595031-165771727	ENSMUSG00000017897	Eya2	protein_coding	0.257902	0.455929
chr2:167298443-167349183	ENSMUSG00000017929	B4galt5	protein_coding	11.7686	17.9881
chr2:163438475-163455324	ENSMUSG00000017943	Gdap1l1	protein_coding	3.48369	2.62551
chr2:163506807-163572910	ENSMUSG00000017950	Hnf4a	protein_coding	0.2	0.2
chr2:167191804-167240604	ENSMUSG00000017969	Ptgis	protein_coding	4.32552	4.40814
chr6:23262772-23839421	ENSMUSG00000017978	Cadps2	protein_coding	0.337031	0.381661
chr2:167015192-167034947	ENSMUSG00000017999	Ddx27	protein_coding	61.6304	64.5983
chr5:143622446-143710250	ENSMUSG00000018001	Cyth3	protein_coding	6.49391	7.78967
chr15:78597046-78622019	ENSMUSG00000018008	Cyth4	protein_coding	0.627031	0.715257
chr11:120721469-120723969	ENSMUSG00000018012	Rac3	protein_coding	11.2458	7.53468
chr15:83113432-83122801	ENSMUSG00000018040	Rrp7a	protein_coding	49.6924	52.8832
chr15:83153493-83172592	ENSMUSG00000018042	Cyb5r3	protein_coding	62.9451	52.5708
chr11:86210680-86257575	ENSMUSG00000018068	Ints2	protein_coding	22.9142	21.7578
chr5:118560678-118765438	ENSMUSG00000018076	Med13l	protein_coding	18.1916	23.3894
chr13:23684198-23692488	ENSMUSG00000018102	Hist1h2bc	protein_coding	6.32069	14.4351
chr15:79258194-79285537	ENSMUSG00000018126	Baiap2l2	protein_coding	0.99236	0.314052
chr5:139791512-139802653	ENSMUSG00000018143	Mafk	protein_coding	3.82448	2.99512
chr11:98152153-98193293	ENSMUSG00000018160	Med1	protein_coding	20.3488	23.6395
chr10:128567522-128589652	ENSMUSG00000018166	Erbb3	protein_coding	4.52332	3.67849
chr11:98358367-98381112	ENSMUSG00000018167	Stard3	protein_coding	10.7049	11.6455
chr11:98464901-98546031	ENSMUSG00000018168	Ikzf3	protein_coding	0.24033	0.61023
chr15:78755881-78773475	ENSMUSG00000018169	Mfng	protein_coding	5.96255	5.78879
chr11:86583864-86683836	ENSMUSG00000018171	Vmp1	protein_coding	14.9467	19.5641
chr1:143777271-143807466	ENSMUSG00000018189	Uchl5	protein_coding	51.0829	55.7561
chr1:143716337-143749676	ENSMUSG00000018196	Glrx2	protein_coding	22.8231	30.6728
chr1:143750789-143777068	ENSMUSG00000018199	Trove2	protein_coding	4.52165	4.37714
chr2:164070321-164155524	ENSMUSG00000018209	Stk4	protein_coding	23.8979	24.7524
chr11:63128981-63159547	ENSMUSG00000018217	Pmp22	protein_coding	1.19192	1.18623
chr11:53431022-53437904	ENSMUSG00000018238	Gdf9	protein_coding	0.488613	0.976235
chr11:53324678-53333301	ENSMUSG00000018239	Zcchc10	protein_coding	22.599	19.9179
chr11:70525366-70527858	ENSMUSG00000018286	Psmb6	protein_coding	280.99	273.167
chr11:70663770-70669416	ENSMUSG00000018287	Spag7	protein_coding	81.3645	72.8311
chr11:70651849-70654644	ENSMUSG00000018293	Pfn1	protein_coding	570.984	659.251
chr2:164053539-164071169	ENSMUSG00000018322	Tomm34	protein_coding	44.8438	37.37
chr2:163994959-164018588	ENSMUSG00000018326	Ywhab	protein_coding	62.3626	61.6465
chr11:79013439-79146407	ENSMUSG00000018334	Ksr1	protein_coding	2.98048	3.62751
chr11:54902452-54910377	ENSMUSG00000018339	Gpx3	protein_coding	12.6841	10.1945
chr11:54979107-55033445	ENSMUSG00000018340	Anxa6	protein_coding	38.2808	28.7985
chr11:65807174-65829239	ENSMUSG00000018347	Zkscan6	protein_coding	2.64084	3.07669
chr11:106988628-106999541	ENSMUSG00000018362	Kpna2	protein_coding	236.167	219.762
chr11:106820065-106920715	ENSMUSG00000018363	Smurf2	protein_coding	14.6927	16.1234
chr11:106789251-106819930	ENSMUSG00000018372	Cep95	protein_coding	7.96792	8.04603
chr11:88068278-88084729	ENSMUSG00000018377	Vezf1	protein_coding	8.84018	8.90703
chr11:88098057-88194140	ENSMUSG00000018378	Cuedc1	protein_coding	4.55751	6.93018
chr11:88047372-88053755	ENSMUSG00000018379	Srsf1	protein_coding	350.443	340.126
chr11:95830073-95842476	ENSMUSG00000018381	Abi3	protein_coding	1.23724	0.774188
chr11:53457204-53467766	ENSMUSG00000018387	Shroom1	protein_coding	0.2	0.275027
chr11:53567378-53601967	ENSMUSG00000018395	Kif3a	protein_coding	12.9723	14.3706
chr11:53519256-53549565	ENSMUSG00000018398	2017-09-08	protein_coding	8.32424	8.68076
chr11:87592161-87616302	ENSMUSG00000018401	Mtmr4	protein_coding	8.11538	9.46894
chr11:84813060-84819515	ENSMUSG00000018405	Mrm1	protein_coding	5.63248	5.78414
chr11:104231389-104332090	ENSMUSG00000018411	Mapt	protein_coding	3.52682	4.86326
chr11:104333228-104468861	ENSMUSG00000018412	Kansl1	protein_coding	24.6757	24.1493
chr11:60417144-60450927	ENSMUSG00000018415	Gid4	protein_coding	14.8256	12.3367
chr1:51749764-51916071	ENSMUSG00000018417	Myo1b	protein_coding	18.3263	15.2349
chr11:86768845-86807746	ENSMUSG00000018425	Dhx40	protein_coding	17.7799	16.5707
chr11:86936424-86993707	ENSMUSG00000018427	Ypel2	protein_coding	4.10326	2.94106
chr11:88830791-88864586	ENSMUSG00000018428	Akap1	protein_coding	49.1924	50.5731
chr11:107166662-107189381	ENSMUSG00000018433	Nol11	protein_coding	37.0194	36.5264
chr11:71007163-71019841	ENSMUSG00000018442	Derl2	protein_coding	9.52574	9.02595
chr11:70977835-70983026	ENSMUSG00000018446	C1qbp	protein_coding	226.518	213.069
chr11:70970212-70977833	ENSMUSG00000018449	Rpain	protein_coding	30.0542	29.1787
chr11:71031940-71033513	ENSMUSG00000018451	6330403K07Rik	lincRNA	1.08688	0.922811
chr2:165405027-165473230	ENSMUSG00000018459	Slc13a3	protein_coding	0.322194	0.2
chr11:69326257-69333042	ENSMUSG00000018470	Kcnab3	protein_coding	1.7593	1.40354
chr11:69343272-69369406	ENSMUSG00000018474	Chd3	protein_coding	7.23264	8.2005
chr11:69398507-69413675	ENSMUSG00000018476	Kdm6b	protein_coding	10.146	9.51699
chr11:85170403-85181145	ENSMUSG00000018479	1700125H20Rik	protein_coding	0.2	0.2
chr11:85187261-85235130	ENSMUSG00000018481	Appbp2	protein_coding	18.3895	19.0596
chr11:62248983-62266453	ENSMUSG00000018500	Adora2b	protein_coding	0.746127	0.928822
chr11:62316425-62458541	ENSMUSG00000018501	Ncor1	protein_coding	124.102	140.941
chr11:62574485-62600515	ENSMUSG00000018507	Trpv2	protein_coding	0.755293	0.657644
chr11:62524945-62539261	ENSMUSG00000018509	Cenpv	protein_coding	88.8666	73.9556
chr11:97688822-97700497	ENSMUSG00000018537	Pcgf2	protein_coding	51.193	53.7719
chr11:97745480-97766556	ENSMUSG00000018541	Cwc25	protein_coding	7.51807	9.15418
chr11:97771480-97775918	ENSMUSG00000018543	1700001P01Rik	protein_coding	0.2	0.2
chr11:97715156-97744704	ENSMUSG00000018547	Pip4k2b	protein_coding	15.4607	15.0753
chr11:87127076-87220683	ENSMUSG00000018548	Trim37	protein_coding	32.7674	28.4766
chr11:69935795-69941605	ENSMUSG00000018554	Ybx2	protein_coding	14.6979	12.2332
chr11:69981155-69990601	ENSMUSG00000018559	Ctdnep1	protein_coding	21.4149	19.9029
chr11:69968221-69982517	ENSMUSG00000018565	Elp5	protein_coding	46.4451	44.4002
chr11:69942538-69948188	ENSMUSG00000018566	Slc2a4	protein_coding	1.05956	1.23846
chr11:69991142-69994951	ENSMUSG00000018567	Gabarap	protein_coding	64.4017	62.7278
chr11:69964778-69967885	ENSMUSG00000018569	Cldn7	protein_coding	14.9889	7.03119
chr11:69897351-69900987	ENSMUSG00000018570	2810408A11Rik	protein_coding	7.16455	6.91284
chr11:69995776-70000009	ENSMUSG00000018572	Phf23	protein_coding	47.4714	45.4742
chr11:70010182-70015411	ENSMUSG00000018574	Acadvl	protein_coding	5.16342	6.3193
chr12:117877981-118199043	ENSMUSG00000018581	Dnah11	protein_coding	0.2	0.498847
chr11:55469684-55504838	ENSMUSG00000018583	G3bp1	protein_coding	101.294	98.3303
chr11:55446640-55461239	ENSMUSG00000018585	Atox1	protein_coding	85.7956	58.8555
chrX:165129016-165327393	ENSMUSG00000018589	Glra2	protein_coding	0.2	0.2
chr11:55394499-55420080	ENSMUSG00000018593	Sparc	protein_coding	37.7477	35.5145
chr11:60728397-60732951	ENSMUSG00000018599	Mief2	protein_coding	6.46868	6.60684
chr5:119670668-119684724	ENSMUSG00000018604	Tbx3	protein_coding	14.118	15.3479
chr11:84048040-84069261	ENSMUSG00000018648	Dusp14	protein_coding	4.71366	4.23412
chr11:84078919-84129600	ENSMUSG00000018651	Tada2a	protein_coding	35.7284	37.7532
chr11:11685002-11772926	ENSMUSG00000018654	Ikzf1	protein_coding	0.2	0.248845
chr11:96937824-96943986	ENSMUSG00000018659	Pnpo	protein_coding	16.375	15.8065
chr11:113649168-113667054	ENSMUSG00000018661	Cog1	protein_coding	10.1512	8.53991
chr11:96789126-96808640	ENSMUSG00000018666	Cbx1	protein_coding	126.615	119.244
chr11:96907425-96916496	ENSMUSG00000018669	Cdk5rap3	protein_coding	61.4961	56.2156
chr11:96849869-96861203	ENSMUSG00000018672	Copz2	protein_coding	2.26648	2.17859
chr11:102402984-102407946	ENSMUSG00000018677	Slc25a39	protein_coding	138.82	141.593
chr11:96953339-96982959	ENSMUSG00000018678	Sp2	protein_coding	18.7459	19.056
chr11:84422854-84513522	ENSMUSG00000018697	Aatf	protein_coding	38.8065	42.4972
chr11:84518283-84525535	ENSMUSG00000018698	Lhx1	protein_coding	0.2	0.2
chr12:110601451-110666945	ENSMUSG00000018707	Dync1h1	protein_coding	65.7972	77.9676
chr11:113698171-113710017	ENSMUSG00000018727	Cpsf4l	protein_coding	5.64262	6.00101
chr11:83294641-83302586	ENSMUSG00000018733	Pex12	protein_coding	8.65723	5.63552
chr11:68821433-68871858	ENSMUSG00000018736	Ndel1	protein_coding	21.6458	31.1754
chr11:68968130-68974365	ENSMUSG00000018740	Slc25a35	protein_coding	2.94705	2.38883
chr11:69765911-69784023	ENSMUSG00000018750	Zbtb4	protein_coding	0.217234	0.451917
chr11:69682576-69696098	ENSMUSG00000018752	Tnfsfm13	protein_coding	2.87702	1.95411
chr11:69656696-69662642	ENSMUSG00000018761	Mpdu1	protein_coding	52.3885	42.2514
chr11:69632989-69653297	ENSMUSG00000018765	Fxr2	protein_coding	83.0187	77.138
chr2:73908446-73911326	ENSMUSG00000018770	Atp5g3	protein_coding	162.944	143.564
chr11:69664212-69666153	ENSMUSG00000018774	Cd68	protein_coding	6.65543	3.92466
chr11:69759889-69761968	ENSMUSG00000018776	Slc35g3	protein_coding	0.272139	0.2
chr8:46471040-46536051	ENSMUSG00000018796	Acsl1	protein_coding	13.0893	15.4248
chr11:110269368-110337716	ENSMUSG00000018800	Abca5	protein_coding	0.251814	0.846482
chr11:75348432-75405705	ENSMUSG00000018809	Smyd4	protein_coding	6.77553	4.09513
chr7:142460808-142494867	ENSMUSG00000018819	Lsp1	protein_coding	0.370936	0.499922
chr19:42163950-42194590	ENSMUSG00000018820	Zfyve27	protein_coding	12.5059	13.8987
chr19:42123272-42129059	ENSMUSG00000018821	Avpi1	protein_coding	32.6257	53.4543
chr19:42197970-42202252	ENSMUSG00000018822	Sfrp5	protein_coding	0.825203	0.643345
chr16:14194526-14291408	ENSMUSG00000018830	Myh11	protein_coding	0.2	0.2
chr11:82876433-82890614	ENSMUSG00000018841	Rad51d	protein_coding	10.7313	8.70733
chr11:82910549-82943403	ENSMUSG00000018845	Unc45b	protein_coding	0.482565	0.261506
chr11:35769483-35791285	ENSMUSG00000018846	Pank3	protein_coding	7.69659	7.25353
chr11:35808380-35834506	ENSMUSG00000018848	Rars	protein_coding	115.279	112.498
chr11:35838399-35980527	ENSMUSG00000018849	Wwc1	protein_coding	11.7307	16.8676
chr11:115403751-115412674	ENSMUSG00000018858	Ict1	protein_coding	58.312	54.9841
chr11:115268023-115277050	ENSMUSG00000018861	Fdxr	protein_coding	8.1252	5.60905
chr15:84076096-84105754	ENSMUSG00000018865	Sult4a1	protein_coding	15.8885	12.3893
chr11:97315715-97329920	ENSMUSG00000018882	Mrpl45	protein_coding	47.9814	38.9293
chr15:77015488-77050670	ENSMUSG00000018893	Mb	protein_coding	0.2	0.210167
chr11:53770013-53778374	ENSMUSG00000018899	Irf1	protein_coding	10.9248	11.1273
chr11:53864541-53891660	ENSMUSG00000018900	Slc22a5	protein_coding	1.25974	1.8741
chr11:54100094-54131665	ENSMUSG00000018906	P4ha2	protein_coding	8.76185	19.5655
chr7:99535465-99606771	ENSMUSG00000018909	Arrb1	protein_coding	4.96795	3.86501
chr11:70505243-70511178	ENSMUSG00000018919	Tm4sf5	protein_coding	4.01501	3.31357
chr11:70453982-70459984	ENSMUSG00000018920	Cxcl16	protein_coding	2.26172	1.81834
chr11:70392882-70410031	ENSMUSG00000018921	Pelp1	protein_coding	51.4901	47.7776
chr11:70451918-70453727	ENSMUSG00000018923	Med11	protein_coding	26.8618	26.1073
chr11:70344151-70352031	ENSMUSG00000018924	Alox15	protein_coding	0.20013	0.224012
chr11:60902245-60914750	ENSMUSG00000018931	Natd1	protein_coding	11.4488	13.9803
chr11:60932032-60952811	ENSMUSG00000018932	Map2k3	protein_coding	17.3411	13.1983
chr5:33018815-33027966	ENSMUSG00000018965	Ywhah	protein_coding	198.81	217.871
chr11:96365751-96368256	ENSMUSG00000018973	Hoxb1	protein_coding	0.2	0.410741
chr5:113742445-113772510	ENSMUSG00000018974	Sart3	protein_coding	32.4783	32.6853
chr4:136172393-136196057	ENSMUSG00000018983	E2f2	protein_coding	4.68015	5.40523
chr11:83191329-83215154	ENSMUSG00000018986	Slfn3	protein_coding	0.2	0.2
chr7:96951504-97064761	ENSMUSG00000018995	Nars2	protein_coding	5.67888	4.91341
chr6:34153379-34177111	ENSMUSG00000018999	Slc35b4	protein_coding	5.3244	7.65606
chr14:31260374-31323896	ENSMUSG00000019027	Dnah1	protein_coding	0.423272	0.398211
chr9:108569885-108572774	ENSMUSG00000019039	Dalrd3	protein_coding	28.1263	24.0607
chr5:136953274-136966234	ENSMUSG00000019054	Fis1	protein_coding	56.1738	53.1633
chr4:147909752-147936767	ENSMUSG00000019055	Plod1	protein_coding	14.0899	12.1936
chr9:21907490-21918192	ENSMUSG00000019066	Rab3d	protein_coding	3.82836	3.55372
chr15:76701541-76704239	ENSMUSG00000019080	Mfsd3	protein_coding	1.16374	1.21457
chr7:141429743-141437892	ENSMUSG00000019082	Slc25a22	protein_coding	10.4624	9.15308
chrX:74297096-74304721	ENSMUSG00000019087	Atp6ap1	protein_coding	26.8413	23.1668
chrX:74273216-74282337	ENSMUSG00000019088	Dnase1l1	protein_coding	1.08721	1.0098
chr11:61207536-61218421	ENSMUSG00000019102	Aldh3a1	protein_coding	0.437993	0.287802
chr6:54505889-54566489	ENSMUSG00000019124	Scrn1	protein_coding	1.5478	1.62357
chr13:24801656-24814013	ENSMUSG00000019132	BC005537	protein_coding	26.8882	29.7019
chr8:70594480-70597288	ENSMUSG00000019139	Isyna1	protein_coding	69.3396	47.8247
chr18:36783007-36792562	ENSMUSG00000019143	Hars2	protein_coding	14.8193	11.0166
chr7:16452778-16455489	ENSMUSG00000019158	Tmem160	protein_coding	18.1185	12.0408
chr11:100715008-100738215	ENSMUSG00000019173	Rab5c	protein_coding	54.4017	59.4103
chr5:135747219-135778385	ENSMUSG00000019178	Styxl1	protein_coding	0.2	0.287156
chr5:135778479-135790398	ENSMUSG00000019179	Mdh2	protein_coding	239.024	217.181
chr2:152669460-152708670	ENSMUSG00000019188	H13	protein_coding	9.70812	12.0357
chr11:44518963-44565520	ENSMUSG00000019189	Rnf145	protein_coding	16.9344	15.5884
chr7:31116523-31126945	ENSMUSG00000019194	Scn1b	protein_coding	4.53653	5.35749
chr6:120795244-120822685	ENSMUSG00000019210	Atp6v1e1	protein_coding	66.9408	69.0481
chr17:25718925-25727419	ENSMUSG00000019214	Chtf18	protein_coding	23.0541	25.0174
chr1:138825185-138848577	ENSMUSG00000019230	Lhx9	protein_coding	0.2	0.2
chr12:85135595-85151264	ENSMUSG00000019235	Rps6kl1	protein_coding	2.31792	2.72891
chr7:4481519-4501680	ENSMUSG00000019254	Ppp1r12c	protein_coding	43.9235	38.5014
chr12:35497973-35535038	ENSMUSG00000019256	Ahr	protein_coding	0.755037	0.832349
chr8:70905973-70917526	ENSMUSG00000019261	Map1s	protein_coding	29.215	26.6776
chr5:33653215-33658416	ENSMUSG00000019295	Tmem129	protein_coding	3.31439	3.53739
chr14:55745692-55755500	ENSMUSG00000019297	Nop9	protein_coding	22.4107	20.5688
chr11:101078410-101080527	ENSMUSG00000019301	Hsd17b1	protein_coding	0.74012	0.771486
chr11:101009451-101063719	ENSMUSG00000019302	Atp6v0a1	protein_coding	11.7113	11.916
chr11:101091822-101095436	ENSMUSG00000019303	Psmc3ip	protein_coding	25.6471	29.1808
chr11:98446393-98455373	ENSMUSG00000019312	Grb7	protein_coding	24.2071	19.8396
chr17:24696233-24700529	ENSMUSG00000019320	Noxo1	protein_coding	1.13333	2.12468
chr11:101330604-101341938	ENSMUSG00000019326	Aoc3	protein_coding	0.50267	0.29888
chr3:95006589-95015448	ENSMUSG00000019338	Zfp687	protein_coding	12.2326	13.9084
chrX:100729872-100738895	ENSMUSG00000019359	Gdpd2	protein_coding	0.2	0.2
chr8:84246236-84249761	ENSMUSG00000019362	D8Ertd738e	protein_coding	141.844	124.173
chr11:4031461-4048024	ENSMUSG00000019368	Sec14l4	protein_coding	1.49115	1.42816
chr7:16915378-16924114	ENSMUSG00000019370	Calm3	protein_coding	132.094	129.353
chr11:59817794-59839838	ENSMUSG00000019373	Cops3	protein_coding	78.2251	87.7159
chr8:70527723-70535328	ENSMUSG00000019428	Fkbp8	protein_coding	127.412	116.545
chr7:30854329-30856178	ENSMUSG00000019429	Ffar3	protein_coding	0.2	0.209272
chr17:35241745-35253707	ENSMUSG00000019432	Ddx39b	protein_coding	164.56	163.601
chr8:83652677-83664788	ENSMUSG00000019433	Gipc1	protein_coding	74.6758	80.8633
chr11:78176710-78181909	ENSMUSG00000019437	Tlcd1	protein_coding	8.98461	9.83458
chr11:69846375-69852058	ENSMUSG00000019461	Plscr3	protein_coding	6.44317	6.56669
chr8:83666832-83672753	ENSMUSG00000019464	Ptger1	protein_coding	0.2	0.2
chr10:127182520-127190054	ENSMUSG00000019467	Arhgef25	protein_coding	10.7043	8.37296
chr8:3608420-3621316	ENSMUSG00000019470	Xab2	protein_coding	66.945	62.8075
chr9:21138540-21149906	ENSMUSG00000019471	Cdc37	protein_coding	102.597	87.7773
chr17:57249450-57263697	ENSMUSG00000019487	Trip10	protein_coding	23.1458	19.6887
chr5:138161070-138164646	ENSMUSG00000019494	Cops6	protein_coding	80.5973	79.9805
chr11:62551170-62553213	ENSMUSG00000019505	Ubb	protein_coding	523.356	519.714
chr5:138172001-138180429	ENSMUSG00000019518	Ap4m1	protein_coding	13.1674	13.4625
chr3:20122083-20155317	ENSMUSG00000019528	Gyg	protein_coding	3.89679	5.58537
chr7:45082912-45092221	ENSMUSG00000019539	Rcn3	protein_coding	32.6604	25.9892
chrX:73673149-73682502	ENSMUSG00000019558	Slc6a8	protein_coding	16.0632	13.5679
chr10:79927042-79955018	ENSMUSG00000019564	Arid3a	protein_coding	4.95931	4.316
chr6:5483350-5496309	ENSMUSG00000019577	Pdk4	protein_coding	2.02281	2.38022
chr17:56067044-56075028	ENSMUSG00000019578	Ubxn6	protein_coding	18.8217	18.176
chr17:56175743-56183920	ENSMUSG00000019579	Mydgf	protein_coding	16.5664	16.6003
chr11:105933701-105953336	ENSMUSG00000019590	Cyb561	protein_coding	7.5809	5.47504
chr18:47235597-47368870	ENSMUSG00000019647	Sema6a	protein_coding	1.24506	0.537451
chr9:110656502-110711606	ENSMUSG00000019659	Ccdc12	protein_coding	34.0017	30.8753
chr6:38533501-38539449	ENSMUSG00000019689	1110001J03Rik	protein_coding	25.4962	15.2399
chr1:177020072-177258203	ENSMUSG00000019699	Akt3	protein_coding	5.6901	7.44101
chr3:87919505-87923672	ENSMUSG00000019710	Mrpl24	protein_coding	115.733	98.2165
chr2:29935425-29960371	ENSMUSG00000019715	Gle1	protein_coding	28.7568	28.5577
chr12:72073427-72085439	ENSMUSG00000019718	L3hypdh	protein_coding	2.81843	2.68002
chr13:13590408-13777440	ENSMUSG00000019726	Lyst	protein_coding	1.09126	1.13694
chr8:72480640-72492614	ENSMUSG00000019731	Slc35e1	protein_coding	18.4013	21.2255
chr8:72424175-72443870	ENSMUSG00000019732	Calr3	protein_coding	1.32452	1.45194
chr7:3665789-3677524	ENSMUSG00000019734	Tmc4	protein_coding	6.63455	3.90689
chr7:30314806-30319046	ENSMUSG00000019737	Syne4	protein_coding	15.7414	12.767
chr7:30231947-30233390	ENSMUSG00000019738	Polr2i	protein_coding	60.3597	41.6822
chr11:99385253-99389364	ENSMUSG00000019761	Krt10	protein_coding	0.594782	0.287664
chr10:4401914-4432388	ENSMUSG00000019763	Rmnd1	protein_coding	20.046	17.6411
chr10:4482501-4562231	ENSMUSG00000019767	Ccdc170	protein_coding	0.657326	0.891962
chr10:4611592-5005614	ENSMUSG00000019768	Esr1	protein_coding	0.2	0.2
chr10:5799159-5805600	ENSMUSG00000019773	Fbxo5	protein_coding	60.0091	69.3167
chr10:5811886-5823910	ENSMUSG00000019774	Mtrf1l	protein_coding	4.93056	3.45226
chr10:5825662-5922400	ENSMUSG00000019775	Rgs17	protein_coding	0.2	0.205579
chr10:36974543-37001889	ENSMUSG00000019777	Hdac2	protein_coding	83.8277	85.3503
chr10:34483399-34611226	ENSMUSG00000019779	Frk	protein_coding	0.2	0.2
chr10:33996554-34019624	ENSMUSG00000019782	Rwdd1	protein_coding	51.0623	49.3381
chr10:33512285-33624769	ENSMUSG00000019785	Clvs2	protein_coding	0.442642	0.565571
chr10:30832358-30842801	ENSMUSG00000019789	Hey2	protein_coding	0.2	0.2
chr10:9755546-9901079	ENSMUSG00000019790	Stxbp5	protein_coding	1.66264	2.01709
chr10:30608140-30618479	ENSMUSG00000019791	Hint3	protein_coding	2.33061	2.67539
chr10:30534224-30600749	ENSMUSG00000019792	Trmt11	protein_coding	9.63405	10.4037
chr10:7725999-7763150	ENSMUSG00000019794	Katna1	protein_coding	28.3727	29.5769
chr10:7629372-7681136	ENSMUSG00000019795	Pcmt1	protein_coding	19.7977	17.5428
chr10:7589799-7625483	ENSMUSG00000019796	Lrp11	protein_coding	18.0957	19.9189
chr10:43525120-43540994	ENSMUSG00000019797	1700021F05Rik	protein_coding	48.9656	48.7198
chr10:42761495-42832514	ENSMUSG00000019802	Sec63	protein_coding	14.2596	13.2079
chr10:42561962-42583632	ENSMUSG00000019803	Nr2e1	protein_coding	0.2	0.2
chr10:42502029-42535381	ENSMUSG00000019804	Snx3	protein_coding	96.4744	95.3324
chr10:13647053-13868980	ENSMUSG00000019806	Aig1	protein_coding	2.95282	2.92828
chr10:13552893-13563376	ENSMUSG00000019808	Adat2	protein_coding	5.79763	5.8017
chr10:13523841-13553142	ENSMUSG00000019809	Pex3	protein_coding	5.46181	6.67752
chr10:13499539-13519035	ENSMUSG00000019810	Fuca2	protein_coding	6.66442	7.76137
chr10:41718839-41809871	ENSMUSG00000019813	Cep57l1	protein_coding	15.0007	17.6444
chr10:13178639-13193137	ENSMUSG00000019814	Ltv1	protein_coding	55.0461	57.6075
chr10:13060503-13131694	ENSMUSG00000019817	Plagl1	protein_coding	0.837349	1.43235
chr10:41519413-41531048	ENSMUSG00000019818	Cd164	protein_coding	88.8319	91.781
chr10:12382187-12861735	ENSMUSG00000019820	Utrn	protein_coding	11.0119	11.4607
chr10:41485641-41490369	ENSMUSG00000019822	Smpd2	protein_coding	7.60825	9.00291
chr10:41476313-41487032	ENSMUSG00000019823	Mical1	protein_coding	11.7555	8.98822
chr10:41450395-41465571	ENSMUSG00000019826	Zbtb24	protein_coding	5.49973	4.87932
chr10:40883474-40938570	ENSMUSG00000019831	Wasf1	protein_coding	17.3272	17.1329
chr10:10545010-10558233	ENSMUSG00000019832	Rab32	protein_coding	0.2	0.28555
chr4:51253024-51254027	ENSMUSG00000019836	Amd-ps4	processed_pseudogene	0.2	0.2
chr10:40249202-40257665	ENSMUSG00000019837	Gtf3c6	protein_coding	28.1676	31.492
chr10:40033534-40142254	ENSMUSG00000019838	Slc16a10	protein_coding	0.75914	0.661188
chr10:39732117-39875211	ENSMUSG00000019841	Rev3l	protein_coding	7.3697	7.50108
chr10:39612933-39655307	ENSMUSG00000019842	Traf3ip2	protein_coding	4.63691	4.06518
chr10:39368854-39565381	ENSMUSG00000019843	Fyn	protein_coding	9.9752	12.7991
chr10:39134022-39151058	ENSMUSG00000019845	Tube1	protein_coding	4.5134	4.52465
chr10:38965514-39110188	ENSMUSG00000019846	Lama4	protein_coding	0.2	0.200358
chr10:45178097-45318452	ENSMUSG00000019848	Popdc3	protein_coding	0.2	1.14501
chr10:45067205-45158997	ENSMUSG00000019849	Prep	protein_coding	35.8087	36.8344
chr10:19000909-19015657	ENSMUSG00000019850	Tnfaip3	protein_coding	0.215845	1.13882
chr10:18845070-18857073	ENSMUSG00000019851	Perp	protein_coding	9.73991	10.1174
chr10:18588010-18743758	ENSMUSG00000019852	Arfgef3	protein_coding	0.318307	0.585163
chr10:18540122-18546076	ENSMUSG00000019853	Hebp2	protein_coding	2.78392	2.48359
chr10:18055860-18125155	ENSMUSG00000019854	Reps1	protein_coding	31.167	35.6852
chr10:53633144-53750909	ENSMUSG00000019856	Fam184a	protein_coding	2.46148	2.36032
chr10:53596960-53609213	ENSMUSG00000019857	Asf1a	protein_coding	14.8082	15.8156
chr10:52337023-52382124	ENSMUSG00000019861	Gopc	protein_coding	5.54332	6.63639
chr10:43874187-43901745	ENSMUSG00000019863	Qrsl1	protein_coding	10.3483	10.1588
chr10:43901806-43947862	ENSMUSG00000019864	Rtn4ip1	protein_coding	11.4307	10.0037
chr10:14705590-14770850	ENSMUSG00000019865	Nmbr	protein_coding	0.2	0.2
chr10:43950306-44148853	ENSMUSG00000019866	Aim1	protein_coding	0.2	0.2
chr10:14654754-14705560	ENSMUSG00000019868	Vta1	protein_coding	41.2301	44.2965
chr10:57794334-57811830	ENSMUSG00000019872	Smpdl3a	protein_coding	0.221477	0.207498
chr10:67009188-67096988	ENSMUSG00000019873	Reep3	protein_coding	4.5237	4.6397
chr10:57784880-57788450	ENSMUSG00000019874	Fabp7	protein_coding	0.2	0.273523
chr10:57631980-57741112	ENSMUSG00000019876	Pkib	protein_coding	0.2	0.376695
chr10:57515773-57532530	ENSMUSG00000019877	Serinc1	protein_coding	18.7835	19.9184
chr10:57486384-57513133	ENSMUSG00000019878	Hsf2	protein_coding	17.5146	16.8953
chr10:29453108-29535867	ENSMUSG00000019880	Rspo3	protein_coding	0.2	0.2
chr10:29313165-29346661	ENSMUSG00000019883	Echdc1	protein_coding	9.42651	8.20443
chr10:101681486-102391469	ENSMUSG00000019888	Mgat4c	protein_coding	0.2	0.2
chr10:28074819-28597397	ENSMUSG00000019889	Ptprk	protein_coding	11.2159	12.881
chr10:52233618-52321378	ENSMUSG00000019891	Dcbld1	protein_coding	5.78607	6.4367
chr10:103063197-103236322	ENSMUSG00000019892	Lrriq1	protein_coding	0.225367	0.2
chr10:103367807-103419378	ENSMUSG00000019894	Slc6a15	protein_coding	1.90153	1.41121
chr10:105841066-105847833	ENSMUSG00000019897	Ccdc59	protein_coding	19.8451	16.6126
chr10:26980035-27619758	ENSMUSG00000019899	Lama2	protein_coding	0.2	0.2
chr10:107271842-107425143	ENSMUSG00000019906	Lin7a	protein_coding	0.2	0.2
chr10:108162399-108277575	ENSMUSG00000019907	Ppp1r12a	protein_coding	27.3809	30.8793
chr10:51585419-51590480	ENSMUSG00000019909	Fam162b	protein_coding	0.2	0.2
chr10:59323295-59373304	ENSMUSG00000019916	P4ha1	protein_coding	8.71085	6.19907
chr10:59164112-59221847	ENSMUSG00000019917	2017-09-10	protein_coding	10.2066	10.7083
chr10:58323465-58424691	ENSMUSG00000019920	Lims1	protein_coding	15.0673	13.2479
chr10:72654844-72674964	ENSMUSG00000019923	Zwint	protein_coding	72.1338	74.8922
chr10:71254979-71285262	ENSMUSG00000019927	Ube2d1	protein_coding	22.1215	27.4483
chr10:97479499-97518162	ENSMUSG00000019929	Dcn	protein_coding	0.2	0.2
chr10:70204663-70219711	ENSMUSG00000019933	Mrln	processed_transcript	0.2	0.2
chr10:69336634-69352938	ENSMUSG00000019942	Cdk1	protein_coding	233.772	234.517
chr10:98915151-99026143	ENSMUSG00000019943	Atp2b1	protein_coding	8.0027	8.56998
chr10:69151433-69291791	ENSMUSG00000019944	Rhobtb1	protein_coding	0.732495	1.48084
chr10:68095592-68278726	ENSMUSG00000019947	Arid5b	protein_coding	16.7131	15.5421
chr10:89711972-89732295	ENSMUSG00000019948	Actr6	protein_coding	12.3594	12.2492
chr10:89744990-89819869	ENSMUSG00000019951	Uhrf1bp1l	protein_coding	8.87024	8.8779
chr10:99107035-99198074	ENSMUSG00000019952	Poc1b	protein_coding	7.61406	8.0619
chr10:99263230-99267488	ENSMUSG00000019960	Dusp6	protein_coding	13.1573	15.2538
chr10:91147570-91171582	ENSMUSG00000019961	Tmpo	protein_coding	78.1192	75.3804
chr10:100015629-100100413	ENSMUSG00000019966	Kitl	protein_coding	0.495858	0.876234
chr12:83688202-83735199	ENSMUSG00000019969	Psen1	protein_coding	13.9133	14.5378
chr10:21882183-21999903	ENSMUSG00000019970	Sgk1	protein_coding	77.4404	64.0345
chr10:100488288-100573655	ENSMUSG00000019971	Cep290	protein_coding	3.04289	3.03549
chr10:91082939-91102607	ENSMUSG00000019975	Ikbip	protein_coding	4.23946	3.9952
chr10:21295978-21368889	ENSMUSG00000019977	Hbs1l	protein_coding	27.6512	25.8363
chr10:25359797-25523519	ENSMUSG00000019978	Epb4.1l2	protein_coding	31.9763	36.3032
chr10:90989310-91082770	ENSMUSG00000019979	Apaf1	protein_coding	6.899	6.47236
chr10:21124935-21160905	ENSMUSG00000019982	Myb	protein_coding	6.36856	4.57607
chr10:24869985-24913681	ENSMUSG00000019984	Med23	protein_coding	11.9568	11.5301
chr10:20952546-21080428	ENSMUSG00000019986	Ahi1	protein_coding	5.89081	7.61362
chr10:92684745-92722420	ENSMUSG00000019988	Nedd1	protein_coding	10.8102	10.8172
chr10:24773813-24836195	ENSMUSG00000019989	Enpp3	protein_coding	25.7549	19.5106
chr10:20347818-20361669	ENSMUSG00000019992	Mtfr2	protein_coding	8.1402	7.58486
chr10:20148470-20281589	ENSMUSG00000019996	Map7	protein_coding	17.6598	17.0796
chr10:24595441-24598683	ENSMUSG00000019997	Ctgf	protein_coding	4.38309	8.4513
chr10:24149316-24188959	ENSMUSG00000019998	Stx7	protein_coding	8.19375	8.86738
chr10:24223516-24302790	ENSMUSG00000020000	Moxd1	protein_coding	0.915477	1.01474
chr10:19859928-19907689	ENSMUSG00000020003	Pex7	protein_coding	11.3166	12.6525
chr10:19591948-19610229	ENSMUSG00000020009	Ifngr1	protein_coding	2.16816	2.79057
chr10:92775618-93081618	ENSMUSG00000020014	Cfap54	protein_coding	0.240762	0.383298
chr10:93160875-93241342	ENSMUSG00000020015	Cdk17	protein_coding	10.1295	9.94275
chr10:93488767-93519304	ENSMUSG00000020017	Hal	protein_coding	2.88053	2.31817
chr10:93583028-93589706	ENSMUSG00000020018	Snrpf	protein_coding	160.714	155.121
chr10:93640680-93747207	ENSMUSG00000020019	Ntn4	protein_coding	0.2	0.2
chr10:93831554-93848524	ENSMUSG00000020020	Usp44	protein_coding	4.73427	3.01989
chr10:94036000-94145339	ENSMUSG00000020021	Fgd6	protein_coding	1.26279	2.41209
[truncated: 18,546 more rows]
