# Supplementary material for: DPPA2/4 and SUMO E3 ligase PIAS4 opposingly regulate zygotic transcriptional program
Source: PLoS Biol. 2019 Jun 21;17(6):e3000324. doi: 10.1371/journal.pbio.3000324 (PMC6608977; doi:10.1371/journal.pbio.3000324)
Supplement: S6 Table — List of repeat elements expression in ESCs overexpressing Dppa2. Shown is the average of two replicates. Dppa2, developmental pluripotency associated 2; ESC, embryonic stem cell; FPKM, fragments per kilobase of transcript per million fragments mapped; OE, overexpression; RNA-seq, RNA sequencing. (XLSX) [file pbio.3000324.s014.xlsx]

## Sheet: S6 Table
Repeats	NC	Dppa2-OE
RLTR13D3A|LTR|ERVK	6.0405	8.3105
MLT1E2|LTR|ERVL-MaLR	73.323	86.694
RLTR20A3_MM|LTR|ERVK	28.458	27.7
B1_Mm|SINE|Alu	2880.98	2911.67
ORR1B1|LTR|ERVL-MaLR	555.674	650.291
RLTR6_Mm|LTR|ERV1	34.5975	43.8695
polypyrimidine|Low_complexity|Low_complexity	432.902	407.154
(CACAC)n|Simple_repeat|Simple_repeat	21.227	28.0865
tRNA-Gly-GGY|tRNA|tRNA	1.3245	1.292
MuRRS-int|LTR|ERV1	6.6375	13.055
ORR1E|LTR|ERVL-MaLR	551.785	664.71
RLTR49|LTR|ERVK	37.9175	36.799
tRNA-Ser-TCY|tRNA|tRNA	1.6385	0.4725
Eulor6A|DNA?|DNA?	0.5195	1.7405
Tigger1a_Art|DNA|TcMar-Tigger	1.524	4.2725
MER70B|LTR|ERVL	2.293	3.33
ERVB4_1B-LTR_MM|LTR|ERVK	50.1685	56.529
Kanga11a|DNA|TcMar-Tc2	53.0285	52.7285
B4A|SINE|B4	4801	5309.14
7SK|RNA|RNA	30.067	62.759
Cheshire|DNA|hAT-Charlie	29.308	32.9455
(ATGGTG)n|Simple_repeat|Simple_repeat	165.97	147.722
RLTR44E|LTR|ERVK	13.6115	14.739
L1ME3A|LINE|L1	47.4145	56.2035
Helitron1Nb_Mam|RC|Helitron	0.4085	2.6395
MamRep434|DNA|TcMar-Tigger	7.6555	9.8245
(CATAG)n|Simple_repeat|Simple_repeat	0.2	1.4085
L1MA10|LINE|L1	9.6235	4.6875
L1M3a|LINE|L1	0.2	0.497
ORR1D1|LTR|ERVL-MaLR	898.3	998.56
RMER17C-int|LTR|ERVK	51.3275	59.381
Lx3A|LINE|L1	62.3115	94.8485
(CTCA)n|Simple_repeat|Simple_repeat	148.045	166.337
X3_LINE|LINE|RTE-BovB	23.2845	22.03
RLTR12B|LTR|ERVK	38.585	41.9225
7SLRNA|srpRNA|srpRNA	62.874	73.254
RLTR12E|LTR|ERVK	44.102	50.181
L1MA4|LINE|L1	129.928	153.759
(CGTG)n|Simple_repeat|Simple_repeat	105.037	103.674
RMER16_Mm|LTR|ERVK	8.593	13.8495
RMER12|LTR|ERVK	86.2455	99.8035
Ricksha_c|DNA|MuDR	2.417	7.95
L1MDb|LINE|L1	18.7775	21.5935
(TGAG)n|Simple_repeat|Simple_repeat	108.022	116.26
X6A_LINE|LINE|CR1	16.2365	20.5575
Tigger5b|DNA|TcMar-Tigger	87.118	82.0805
MLTR12|LTR|ERV1	15.396	18.756
MLTR32C_MM|LTR|ERVK	0.6525	2.0855
(CAACG)n|Simple_repeat|Simple_repeat	2.81	2.433
MER105|DNA|DNA	11.648	9.167
L1_Mur2|LINE|L1	162.276	237.417
(AACTG)n|Simple_repeat|Simple_repeat	0.5275	2.5855
L1M2c|LINE|L1	4.967	5.247
(TTA)n|Simple_repeat|Simple_repeat	56.149	77.0545
(CCCTG)n|Simple_repeat|Simple_repeat	84.724	57.172
L1MB4|LINE|L1	77.7475	83.3605
(CTAAT)n|Simple_repeat|Simple_repeat	2.3625	3.711
B1F1|SINE|Alu	2862.69	2868.27
(CGCTG)n|Simple_repeat|Simple_repeat	1.6765	0.627
(CAGA)n|Simple_repeat|Simple_repeat	809.183	920.264
B1_Mus1|SINE|Alu	7809.7	8059.69
ORR1F-int|LTR|ERVL-MaLR	6.922	13.3265
Tigger17|DNA|TcMar-Tigger	9.2405	17.774
ERVB3_1-I_MM-int|LTR|ERVK	1.976	1.8745
Eulor12|DNA?|DNA?	0.555	0.861
PB1D10|SINE|Alu	9076.95	9535.17
RMER16-int|LTR|ERVK	45.417	56.7305
LTR33A_|LTR|ERVL	10.348	10.8195
Tigger19a|DNA|TcMar-Tigger	69.895	67.193
(TAGGG)n|Simple_repeat|Simple_repeat	0.2	0.546
(CGAAA)n|Simple_repeat|Simple_repeat	17.669	26.887
ORR1D2|LTR|ERVL-MaLR	446.807	550.457
MER131|SINE?|SINE?	9.6525	13.5745
MamRep137|DNA|TcMar-Tigger	12.582	13.347
Tigger15a|DNA|TcMar-Tigger	70.09	70.711
(TTTTA)n|Simple_repeat|Simple_repeat	93.684	86.927
RMER13B|LTR|ERVK	46.8945	54.8265
L1M4a1|LINE|L1	5.0265	10.5845
MER45B|DNA|hAT-Tip100	11.701	13.2415
MLT2D|LTR|ERVL	26.379	31.3835
LTR53|LTR|ERVL	16.2475	15.181
B2_Mm1a|SINE|B2	1262.51	1368.72
(CATTT)n|Simple_repeat|Simple_repeat	0.7675	0.2
MER113|DNA|hAT-Charlie	13.8915	13.2085
MER74A|LTR|ERVL	17.9925	25.797
Tigger6b|DNA|TcMar-Tigger	2.8875	3.657
MLT1M|LTR|ERVL-MaLR	54.3455	56.609
U1|snRNA|snRNA	20.2005	23.4445
MurERV4_19-int|LTR|ERVK	24.3745	31.095
MLT1J-int|LTR|ERVL-MaLR	13.651	13.805
(CATGT)n|Simple_repeat|Simple_repeat	0.3935	0.6505
RMER6B|LTR|ERVK	61.185	70.203
MER91C|DNA|hAT-Tip100	2.673	1.424
ERVB5_1-I_MM-int|LTR|ERVK	1.1245	1.317
ETnERV2-int|LTR|ERVK	20.8615	21.0475
(ATATG)n|Simple_repeat|Simple_repeat	0.79	1.0235
L1Md_F|LINE|L1	65.2635	80.1625
MLT1G1-int|LTR|ERVL-MaLR	0.2675	0.336
Lx5c|LINE|L1	231.058	273.436
ORR1A2|LTR|ERVL-MaLR	582.274	678.224
RLTR16B_MM|LTR|ERVK	40.347	38.3685
LTR105_Mam|LTR|ERVL	2.7875	2.854
(CAGGT)n|Simple_repeat|Simple_repeat	1.536	0.7955
U4|snRNA|snRNA	6.7145	4.9175
RLTR31A_Mm|LTR|ERVK	5.208	4.0495
LTR9A1|LTR|ERV1	0.682	0.977
Charlie16a|DNA|hAT-Charlie	17.182	11.751
X7C_LINE|LINE|CR1	5.7275	26.051
Tigger12|DNA|TcMar-Tigger	6.359	8.273
UCON28a|Unknown|Unknown	0.5335	0.2415
(CACGT)n|Simple_repeat|Simple_repeat	0.645	1.1225
MER130|Unknown|Unknown	5.9025	5.9205
RLTR28|LTR|ERVL	100.79	114.524
tRNA-Cys-TGY|tRNA|tRNA	0.2	1.913
Helitron3Na_Mam|RC|Helitron	9.1675	9.762
LTR86B2|LTR|ERVL	2.1395	3.7305
ERVB4_3-LTR_MM|LTR|ERVK	0.4785	1.691
(CGGAG)n|Simple_repeat|Simple_repeat	32.3225	27.9635
LTR104_Mam|LTR|Gypsy	28.7705	35.2795
MARNA|DNA|TcMar-Mariner	89.612	69.137
LTR84a|LTR|ERVL	3.1065	2.912
(CGAA)n|Simple_repeat|Simple_repeat	0.73	1.8895
(TTTA)n|Simple_repeat|Simple_repeat	162.477	187.249
L1MC3|LINE|L1	82.354	91.286
Lx2|LINE|L1	155.997	221.171
(CTAAA)n|Simple_repeat|Simple_repeat	3.013	5.852
ID4|SINE|ID	3754.98	3939.9
(TATG)n|Simple_repeat|Simple_repeat	358.276	387.214
MYSERV-int|LTR|ERVK	23.9105	24.974
(TTGTG)n|Simple_repeat|Simple_repeat	21.4675	24.367
B3|SINE|B2	12164.3	13187.7
UCON6|Unknown|Unknown	6.2345	6.6835
MER95|LTR|ERV1	0.2	0.354
RLTR35B_MM|LTR|ERVL	4.6595	9.794
L1MB1|LINE|L1	24.8545	29.504
(TG)n|Simple_repeat|Simple_repeat	10089.5	11272.8
L5|LINE|RTE-X	1.164	0.244
(GACTG)n|Simple_repeat|Simple_repeat	0.2	0.3705
RLTR47_MM|LTR|ERV1	0.2	0.6055
MER51-int|LTR|ERV1	1.2125	0.7445
BLACKJACK|DNA|hAT-Blackjack	2.4345	6.25
MMSAT4|Satellite|Satellite	8361.41	8422.96
L1M3c|LINE|L1	0.6345	1.062
MTA_Mm|LTR|ERVL-MaLR	674.653	770.449
tRNA-Leu-TTA|tRNA|tRNA	0.5115	2.0255
(CCCCG)n|Simple_repeat|Simple_repeat	410.246	373.009
RLTR41|LTR|ERV1	29.5185	32.2625
IAPLTR4_I|LTR|ERVK	0.5605	0.919
LTR106_Mam|LTR|LTR	0.436	0.8975
YREP_Mm|Unknown|Unknown	42.5225	43.3125
MTE2a-int|LTR|ERVL-MaLR	40.153	36.8215
Looper|DNA|PiggyBac	5.342	5.153
L1ME4b|LINE|L1	70.2675	82.7305
Lx8|LINE|L1	1064.27	1266.62
tRNA-Met|tRNA|tRNA	2.1565	0.2
RLTR12G|LTR|ERVK	9.1935	13.1885
RLTR9B2|LTR|ERVK	1.9475	3.717
MER57-int|LTR|ERV1	2.1065	3.77
(CTGGGG)n|Simple_repeat|Simple_repeat	1334.04	1306.13
ORR1C2-int|LTR|ERVL-MaLR	35.299	33.2195
AT_rich|Low_complexity|Low_complexity	8736.87	8914.57
BGLII_Mus|LTR|ERVK	6.601	13.463
U14|snRNA|snRNA	30.0635	24.941
RMER6BA|LTR|ERVK	28.3465	36.876
(GAGAA)n|Simple_repeat|Simple_repeat	17.847	22.37
RLTR17B_Mm|LTR|ERVK	501.502	567.567
(GGGAGA)n|Simple_repeat|Simple_repeat	35.5715	52.0255
L1M3e|LINE|L1	25.578	23.4345
(CAT)n|Simple_repeat|Simple_repeat	14290.4	15823.4
MER129|LTR?|LTR?	0.2	1.254
(AGGTG)n|Simple_repeat|Simple_repeat	0.757	1.8595
LTR48|LTR|ERV1	23.3345	24.4795
G-rich|Low_complexity|Low_complexity	4681.82	4795.51
RLTR1D|LTR|ERV1	7.2465	9.9665
(GGAA)n|Simple_repeat|Simple_repeat	286.017	295.371
Charlie25|DNA|hAT-Charlie	3.0825	4.7125
LTR85c|LTR|Gypsy?	0.745	2.1975
Charlie9|DNA|hAT-Charlie	8.688	11.2835
MLT1C|LTR|ERVL-MaLR	164.294	203.512
BGLII_B|LTR|ERVK	54.0025	62.2285
L1M1|LINE|L1	12.6545	20.751
LTRIS2|LTR|ERV1	87.417	103.751
MamRep1894|DNA|hAT	0.9365	4.1885
(C)n|Simple_repeat|Simple_repeat	278.466	203.697
RLTR48C|LTR|ERV1	2.7705	3.501
CYRA11_Mm|Unknown|Y-chromosome	26.157	33.3565
(CGA)n|Simple_repeat|Simple_repeat	534.632	498.214
(TAAAA)n|Simple_repeat|Simple_repeat	19.0785	24.18
RMER17B|LTR|ERVK	62.468	73.7925
L1MB5|LINE|L1	170.367	186.533
Plat_L3|LINE|CR1	67.4975	63.276
MER21C|LTR|ERVL	85.779	99.394
MER97d|DNA|hAT-Tip100	0.5435	0.36
(GCGTG)n|Simple_repeat|Simple_repeat	8.933	8.6045
Ricksha_c|DNA|MULE-MuDR	5.7935	13.955
BGLII|LTR|ERVK	54.754	61.222
RMER15-int|LTR|ERVL	97.18	105.062
RMER16C|LTR|ERVK	27.5555	29.2755
UCON5|Unknown|Unknown	0.2775	0.2795
RLTR16|LTR|ERVK	44.5965	47.995
(CAG)n|Simple_repeat|Simple_repeat	5077.59	5003.7
MLTR18_MM|LTR|ERVK	10.63	11.5785
MLT1N2|LTR|ERVL-MaLR	10.8945	13.0465
HERVL74-int|LTR|ERVL	10.686	9.1325
MamRep1527|LTR|LTR	4.4005	6.0095
L1M7|LINE|L1	4.2725	4.8575
Tigger20a|DNA|TcMar-Tigger	11.5015	20.091
LTR55|LTR|ERVL?	0.8835	1.0475
RMER17A|LTR|ERVK	36.6105	54.2565
MER117|DNA|hAT-Charlie	49.109	65.7275
ORR1A4|LTR|ERVL-MaLR	428.374	513.118
RLTR11A|LTR|ERVK	140.224	177.424
MER63A|DNA|hAT-Blackjack	6.2965	11.739
MER44C|DNA|TcMar-Tigger	20.7525	19.445
(GCATG)n|Simple_repeat|Simple_repeat	4.6535	3.3
Tigger18a|DNA|TcMar-Tigger	8.4605	8.367
MER104|DNA|TcMar-Tc2	9.149	7.2115
RLTR20C|LTR|ERVK	10.379	16.0065
(TTG)n|Simple_repeat|Simple_repeat	624.737	704.716
MER5C|DNA|hAT-Charlie	2.2275	2.638
(TCTCCC)n|Simple_repeat|Simple_repeat	74.4475	75.628
MER5A1|DNA|hAT-Charlie	142.771	149.343
(CGGGG)n|Simple_repeat|Simple_repeat	95.611	105.809
RLTR9A4|LTR|ERVK	0.2	0.6255
RLTR34B_MM|LTR|ERVK	14.46	19.9165
(CCTG)n|Simple_repeat|Simple_repeat	201.459	217.355
LTR85b|LTR|Gypsy?	0.6875	0.8
Tigger12c|DNA|TcMar-Tigger	2.025	3.6055
LTR86C|LTR|ERVL	1.296	0.377
(CAGAG)n|Simple_repeat|Simple_repeat	7.66	4.605
MLT2B3|LTR|ERVL	16.761	20.3985
RMER16B|LTR|ERVK	1.7595	3.012
L1MC1|LINE|L1	120.781	145.999
MamGypLTR3|LTR|Gypsy	0.2	1.1035
(TCCG)n|Simple_repeat|Simple_repeat	21.615	27.7835
RLTR17C_Mm|LTR|ERVK	3.669	3.77
RLTR31_Mm|LTR|ERVK	12.2075	13.0755
LTR16B|LTR|ERVL	3.058	4.794
RLTR1B-int|LTR|ERV1	225.43	302.261
(CGAAG)n|Simple_repeat|Simple_repeat	39.917	44.357
L1M3b|LINE|L1	1.2915	2.309
(GAGTG)n|Simple_repeat|Simple_repeat	7.851	8.373
(CACCAT)n|Simple_repeat|Simple_repeat	883.164	943.114
Charlie21a|DNA|hAT-Charlie	0.6285	0.6085
tRNA-Asn-AAC|tRNA|tRNA	0.2	4.814
U6|snRNA|snRNA	89.7385	113.85
MLT1K|LTR|ERVL-MaLR	143.941	158.476
LTR52|LTR|ERVL	1.2065	1.949
ORR1E-int|LTR|ERVL-MaLR	34.9695	45.302
L1Md_Gf|LINE|L1	8.59	17.044
(TATAG)n|Simple_repeat|Simple_repeat	2.5085	4.5925
MER102b|DNA|hAT-Charlie	30.012	27.201
LTR53B|LTR|ERVL	3.0905	2.3685
L1MCa|LINE|L1	40.544	49.504
MLTR11A|LTR|ERVK	63.526	78.2745
RLTR41B|LTR|ERV1	2.3255	4.5155
ORR1G-int|LTR|ERVL-MaLR	0.7675	0.8345
tRNA-Glu-GAG|tRNA|tRNA	0.645	2.717
Charlie2a|DNA|hAT-Charlie	3.985	5.367
LTR86A1|LTR|ERVL	1.496	1.7405
MER50-int|LTR|ERV1	0.3785	0.835
(CAGGG)n|Simple_repeat|Simple_repeat	129.053	93.1175
RMER13A|LTR|ERVK	16.7955	22.233
L1MEg1|LINE|L1	1.5175	0.996
RLTR1B|LTR|ERV1	53.17	61.0845
MER45C|DNA|hAT-Tip100	0.655	1.6645
MLT1J1|LTR|ERVL-MaLR	19.425	26.603
ID|SINE|ID	754.937	861.839
Charlie11|DNA|hAT-Charlie	4.3695	2.0995
IAP1-MM_LTR|LTR|ERVK	16.3185	12.725
L1_Mus1|LINE|L1	488.653	599.686
RLTR9C|LTR|ERVK	6.345	5.4175
RLTR26D_MM|LTR|ERVK	5.386	6.394
MER88|LTR|ERVL	1.0815	2.6845
RLTR13D|LTR|ERVK	0.86	0.5335
RMER16B2|LTR|ERVK	15.456	28.18
MER58D|DNA|hAT-Charlie	7.826	11.0515
Ricksha_0|DNA|MULE-MuDR	0.875	1.2775
L1MEj|LINE|L1	4.584	3.394
tRNA-Ile-ATA|tRNA|tRNA	0.2	0.6495
LTR108d_Mam|LTR|ERVL	0.489	0.362
RLTR1C|LTR|ERV1	16.027	20.636
SUBTEL_sa|Satellite|Satellite	1.9395	1.5685
MER63C|DNA|hAT-Blackjack	4.203	4.584
(CAGGC)n|Simple_repeat|Simple_repeat	2.2555	3.096
ORR1A4-int|LTR|ERVL-MaLR	134.026	154.207
Lx2B2|LINE|L1	159.438	221.248
RLTR10D|LTR|ERVK	46.9055	45.8855
IAPEY2_LTR|LTR|ERVK	11.737	15.838
RLTR13B3|LTR|ERVK	10.5245	13.921
MER34A|LTR|ERV1	8.009	10.412
MMERGLN_LTR|LTR|ERV1	87.326	72.5385
RLTR13B2|LTR|ERVK	6.6745	12.525
RLTR33|LTR|ERVK	37.417	42.182
RMER10A|LTR|ERVL	305.866	365.382
IAPEY4_LTR|LTR|ERVK	12.0195	11.876
RLTR20B3A_MM|LTR|ERVK	21.9855	26.033
RLTR1D2_MM|LTR|ERV1	23.4925	32.0175
IAPLTR2_Mm|LTR|ERVK	39.372	46.309
L1M6B|LINE|L1	1.4845	1.819
tRNA-Gln-CAA_|tRNA|tRNA	0.504	1.7325
L1ME4c|LINE|L1	10.2175	14.7365
(TTTC)n|Simple_repeat|Simple_repeat	193.048	206.263
Charlie13b|DNA|hAT-Charlie	2.1665	2.7415
(GGCTG)n|Simple_repeat|Simple_repeat	267.742	248.701
RSINE1|SINE|B4	8503.29	9148.08
MER58A|DNA|hAT-Charlie	230.22	255.991
(CCTAT)n|Simple_repeat|Simple_repeat	0.2	2.934
Charlie26a|DNA|hAT-Charlie	7.0795	6.34
L1M6|LINE|L1	2.6165	1.3575
LTR33|LTR|ERVL	16.6235	23.403
LTR31|LTR|ERV1	8.5675	7.6035
(CTTTG)n|Simple_repeat|Simple_repeat	3.319	5.069
LTRIS_Mm|LTR|ERV1	37.5415	42.9265
(CGTTG)n|Simple_repeat|Simple_repeat	2.8705	3.431
U17|snRNA|snRNA	75.981	64.312
LTR33C|LTR|ERVL	15.5575	17.072
MTEa-int|LTR|ERVL-MaLR	21.6405	26.161
(CTTA)n|Simple_repeat|Simple_repeat	2.207	0.2
(CTACT)n|Simple_repeat|Simple_repeat	2.1025	1.261
RLTR43C|LTR|ERVK	2.557	3.727
(TTTAA)n|Simple_repeat|Simple_repeat	65.5055	51.6505
Charlie6|DNA|hAT-Charlie	55.9855	51.7715
MURVY-LTR|LTR|ERV1	20.2865	29.79
ERVB7_2-LTR_MM|LTR|ERVK	31.948	32.8735
L1M2a|LINE|L1	3.5105	2.932
LTR80B|LTR|ERVL	0.2285	0.2205
MER50|LTR|ERV1	18.8715	10.5045
RMER2|LTR|ERV1	46.3775	66.8895
(CGATG)n|Simple_repeat|Simple_repeat	0.495	1.1245
MLT1J|LTR|ERVL-MaLR	99.888	99.246
MER31B|LTR|ERV1	72.59	62.06
(CGG)n|Simple_repeat|Simple_repeat	3324.75	2842.49
L1VL2|LINE|L1	48.1695	65.584
ORR1B1-int|LTR|ERVL-MaLR	139.447	160.673
(GGAGA)n|Simple_repeat|Simple_repeat	52.2515	74.357
(CCCTAA)n|Simple_repeat|Simple_repeat	59.9895	71.21
Charlie4|DNA|hAT-Charlie	0.879	1.5585
(GAAAA)n|Simple_repeat|Simple_repeat	66.846	85.799
MER103C|DNA|hAT-Charlie	32.3855	28.707
LTR9|LTR|ERV1	26.507	23.7685
PB1D11|SINE|Alu	2437.82	2537.14
(CAAAT)n|Simple_repeat|Simple_repeat	8.104	3.6685
IAPLTR3-int|LTR|ERVK	8.177	10.051
X5B_LINE|LINE|CR1	9.731	17.006
RMER16B3|LTR|ERVK	2.197	3.144
L1MA5|LINE|L1	70.901	95.228
RMER6A|LTR|ERVK	305.517	359.429
MLT2E|LTR|ERVL	0.686	3.5185
(CGGA)n|Simple_repeat|Simple_repeat	929.226	875.365
Tigger17b|DNA|TcMar-Tigger	3.2705	2.997
MER96|DNA|hAT-Tip100	0.5375	1.298
MLT1E|LTR|ERVL-MaLR	17.426	20.65
LTR82B|LTR|ERVL	1.388	0.8465
MTE2b|LTR|ERVL-MaLR	283.988	354.703
L1MCc|LINE|L1	9.971	7.978
MLT2B5|LTR|ERVL	49.3665	52.2145
(CAGAGA)n|Simple_repeat|Simple_repeat	770.974	939.916
MER52-int|LTR|ERV1	1.5475	2.6215
MamTip1|DNA|hAT-Tip100	3.5575	7.9535
RMER16|LTR|ERVK	18.742	27.2245
L2|LINE|L2	1134.73	1292.05
RLTR31D_MM|LTR|ERVK	488.192	529.914
(GCCTG)n|Simple_repeat|Simple_repeat	110.269	114.073
RLTR20C2_MM|LTR|ERVK	116.066	133.102
Tigger16a|DNA|TcMar-Tigger	3.5125	7.1085
Eulor9C|DNA|DNA	0.653	0.2
RLTR3_Mm|LTR|ERVK	2.6235	2.6135
A-rich|Low_complexity|Low_complexity	3490.31	3657.87
MER45A|DNA|hAT-Tip100	11.3925	8.419
LTR86B1|LTR|ERVL	10.5155	6.2905
ETnERV3-int|LTR|ERVK	21.1655	35.8875
ERVB4_1-I_MM-int|LTR|ERVK	3.296	4.2535
L1PB4|LINE|L1	0.772	0.9855
RLTR10F|LTR|ERVK	64.7	77.956
ID4_|SINE|ID	3746.31	4024.19
tRNA-Gln-CAG|tRNA|tRNA	0.2	1.0035
RMER4A|LTR|ERVK	226.943	255.847
tRNA-Phe-TTY|tRNA|tRNA	1.1275	1.72
RLTR46B|LTR|ERVK	2.595	3.1795
tRNA-Gln-CAA|tRNA|tRNA	0.2	0.923
MYSERV16_I-int|LTR|ERVK	31.5905	42.9365
FAM|SINE|Alu	3.482	15.3045
(CCCCCA)n|Simple_repeat|Simple_repeat	1042.6	1279.49
MLT1H-int|LTR|ERVL-MaLR	12.174	13.3895
X5A_LINE|LINE|CR1	0.3515	0.7225
LTR86A2|LTR|ERVL	0.266	1.813
LSU-rRNA_Hsa|rRNA|rRNA	3045.59	2821.38
LTR16D|LTR|ERVL	3.4495	6.8925
MamGypLTR1d|LTR|Gypsy	3.4435	3.6495
MMERVK9C_I-int|LTR|ERVK	100.059	99.647
LTRIS4|LTR|ERV1	7.8935	6.5485
BGLII_A|LTR|ERVK	9.42	9.7695
Ricksha|DNA|MuDR	4	2.3975
UCON29|DNA|PiggyBac?	3.247	5.5455
L1MD2|LINE|L1	89.1655	101.086
IAPEY5_I-int|LTR|ERVK	0.549	0.581
IAPEy-int|LTR|ERVK	0.456	0.954
(CCCG)n|Simple_repeat|Simple_repeat	242.25	231.451
MLT1E2-int|LTR|ERVL-MaLR	0.718	0.455
MER68|LTR|ERVL	66.242	80.1135
(TTC)n|Simple_repeat|Simple_repeat	303.141	353.092
RMER19C|LTR|ERVK	42.6115	50.002
(CAAAA)n|Simple_repeat|Simple_repeat	850.588	899.101
(CAGTC)n|Simple_repeat|Simple_repeat	0.2	0.9895
MTB-int|LTR|ERVL-MaLR	98.6595	106.152
RMER4B|LTR|ERVK	320.192	365.172
Charlie22a|DNA|hAT-Charlie	7.0265	6.24
IAPLTR2a2_Mm|LTR|ERVK	34.1905	49.5915
MER92D|LTR|ERV1	0.2	0.8625
Eulor3|DNA?|DNA?	0.2	0.421
(CAAT)n|Simple_repeat|Simple_repeat	56.333	57.725
Tigger7|DNA|TcMar-Tigger	157.627	188.37
HAL1ME|LINE|L1	346.291	302.682
MLTR31E_MM|LTR|ERVK	1.668	2.925
Zaphod2|DNA|hAT-Tip100	31.4765	36.953
L1MC5|LINE|L1	116.604	119.349
RLTR41C|LTR|ERV1	42.2455	44.753
L1ME1|LINE|L1	185.417	200.042
(TTCCC)n|Simple_repeat|Simple_repeat	17.64	12.8285
(CTAG)n|Simple_repeat|Simple_repeat	0.2	0.2
(TCC)n|Simple_repeat|Simple_repeat	1936.45	1985.98
L1MC|LINE|L1	85.0155	97.8665
RLTR4_MM-int|LTR|ERV1	40.863	44.338
LTRIS_Mus|LTR|ERV1	78.0085	90.1505
MLT1F2|LTR|ERVL-MaLR	55.156	54.282
RLTR1A2_MM|LTR|ERV1	41.737	47.933
RMER17D2|LTR|ERVK	40.6195	44.4115
MER47B|DNA|TcMar-Tigger	17.6375	22.127
Chap1_Mam|DNA|hAT-Charlie	16.628	20.4835
(TTCGGG)n|Simple_repeat|Simple_repeat	2.082	2.9595
MLTR18B_MM|LTR|ERVK	125.157	130.487
MTE-int|LTR|ERVL-MaLR	118.68	134.401
MIRb|SINE|MIR	2553.09	2681.92
MamGypLTR2b|LTR|Gypsy	0.4755	0.903
MER67B|LTR|ERV1	6.89	10.006
RLTR25B|LTR|ERVK	137.549	156.549
(CGGGGG)n|Simple_repeat|Simple_repeat	508.434	527.697
LTR88b|LTR|Gypsy?	1.5405	1.1065
RLTR10D2|LTR|ERVK	3.394	1.678
Arthur1A|DNA|hAT-Tip100	1.8545	2.6235
Charlie2b|DNA|hAT-Charlie	42.772	43.4265
(CTCGG)n|Simple_repeat|Simple_repeat	4.091	2.9605
MER2|DNA|TcMar-Tigger	336.543	358.549
MLT1A1-int|LTR|ERVL-MaLR	1.6625	1.187
(TC)n|Simple_repeat|Simple_repeat	2576.53	2842.23
PB1D7|SINE|Alu	3799.89	3935.61
MMVL30-int|LTR|ERV1	62.0665	80.3775
RLTR34C_MM|LTR|ERVK	9.545	13.7205
RLTR13E|LTR|ERVK	15.135	17.677
L1ME4a|LINE|L1	86.7595	93.746
LTR40c|LTR|ERVL	7.828	13.1595
Lx2A|LINE|L1	5.4045	12.2245
UCON8|Unknown|Unknown	0.2	1.0495
L1ME2z|LINE|L1	34.5125	39.221
(CAGC)n|Simple_repeat|Simple_repeat	20.168	18.082
Lx8b|LINE|L1	306.595	347.586
ERVL-B4-int|LTR|ERVL	29.5	39.245
ORR1A0-int|LTR|ERVL-MaLR	79.098	97.455
MT2_Mm|LTR|ERVL	113.746	701.192
RLTR26C_MM|LTR|ERVK	17.9355	20.6405
(CTCG)n|Simple_repeat|Simple_repeat	200.133	206.712
B1F2|SINE|Alu	2125.47	2182.07
hAT-N1_Mam|DNA|hAT?	10.6625	13.1555
B3A|SINE|B2	6524.45	7023.17
MTE2b-int|LTR|ERVL-MaLR	14.819	26.0045
U7|snRNA|snRNA	0.2	0.586
MLT1F1|LTR|ERVL-MaLR	29.3905	37.2505
Arthur1|DNA|hAT-Tip100	7.1665	6.6405
(CCCCCT)n|Simple_repeat|Simple_repeat	180.113	235.896
(CCTAG)n|Simple_repeat|Simple_repeat	0.3955	2.828
MTB_Mm|LTR|ERVL-MaLR	154.161	174.06
Charlie18a|DNA|hAT-Charlie	46.3675	50.7465
RLTR46|LTR|ERVK	0.2	0.601
IAPEY4_I-int|LTR|ERVK	24.4595	31.1075
MER91B|DNA|hAT-Tip100	26.4285	31.715
Lx2B|LINE|L1	113.126	106.742
MER94B|DNA|hAT-Blackjack	0.2	1.2045
IAP-d-int|LTR|ERVK	78.77	76.3605
RLTR24|LTR|ERV1	36.973	38.806
LFSINE_Vert|SINE|tRNA	862.53	878.682
BGLII_Mur|LTR|ERVK	37.2585	40.07
L1MD|LINE|L1	117.212	131.052
LTR108b_Mam|LTR|ERVL	0.5175	0.819
(TTTTTA)n|Simple_repeat|Simple_repeat	29.714	24.2895
RMER17A2|LTR|ERVK	69.683	73.7795
(GTATG)n|Simple_repeat|Simple_repeat	0.2	0.2
MER89-int|LTR|ERV1	0.49	0.863
LTR16D1|LTR|ERVL	1.9145	3.5645
RMER16A3|LTR|ERVK	18.535	14.6415
Tigger10|DNA|TcMar-Tigger	82.5525	89.225
tRNA-Arg-AGG|tRNA|tRNA	1.133	2.1875
MLTR25C|LTR|ERVK	3.575	2.3775
RLTR10C|LTR|ERVK	56.8775	85.2075
(CGGT)n|Simple_repeat|Simple_repeat	6.226	7.1625
LTR108e_Mam|LTR|ERVL	1.622	2.29
Charlie4z|DNA|hAT-Charlie	33.8585	34.903
(CATA)n|Simple_repeat|Simple_repeat	319.331	375.75
HAL1M8|LINE|L1	15.3765	21.0395
RLTR44C|LTR|ERVK	16.974	29.169
ERVB5_1-LTR_MM|LTR|ERVK	3.245	5.768
MT2B2|LTR|ERVL	370.61	495.878
MER54A|LTR|ERVL	9.2845	9.087
RMER20B|LTR|ERVK	29.328	38.526
LTR85a|LTR|Gypsy?	2.5975	2.398
tRNA-Thr-ACY|tRNA|tRNA	0.2	2.475
MamRep4096|DNA|hAT?	0.7655	3.157
LTR16E2|LTR|ERVL	2.8895	3.0795
MamTip2|DNA|hAT-Tip100	65.772	68.968
ERVB3_1-LTR_MM|LTR|ERVK	3.0315	4.699
U5|snRNA|snRNA	17.6445	16.7375
(CCCA)n|Simple_repeat|Simple_repeat	30.509	58.0195
LTR16B2|LTR|ERVL	3.644	2.6535
URR1B|DNA|hAT-Charlie	977.276	1096.22
LTR90A|LTR|LTR	1.4045	0.3395
MT2B1|LTR|ERVL	219.663	287.458
RLTR22_Mur|LTR|ERVK	32.9075	41.2545
RLTR12D|LTR|ERVK	29.56	36.0675
U13_|snRNA|snRNA	2.9595	5.75
(TATAA)n|Simple_repeat|Simple_repeat	2.0275	4.2885
RMER17C|LTR|ERVK	202.767	237.401
RLTR27|LTR|ERVK	18.0435	25.5035
RLTR22_Mus|LTR|ERVK	32.5405	33.3255
tRNA-Lys-AAG|tRNA|tRNA	0.514	4.914
UCON11|Unknown|Unknown	0.6565	0.381
RLTR11B|LTR|ERVK	51.6445	60.1865
MERVK26-int|LTR|ERVK	19.344	19.714
(CGGTG)n|Simple_repeat|Simple_repeat	3.0265	2.9125
RLTR53_Mm|LTR|ERVK	27.9025	36.4585
(CA)n|Simple_repeat|Simple_repeat	9617.22	10815.5
MT2B|LTR|ERVL	1311.5	1412.79
RLTR12A|LTR|ERVK	22.4685	30.8795
(TAG)n|Simple_repeat|Simple_repeat	26.1685	18.811
L1MEg2|LINE|L1	0.52	1.031
X7B_LINE|LINE|CR1	35.6645	20.944
(CCTCG)n|Simple_repeat|Simple_repeat	0.896	0.8615
MER101B|LTR|ERV1	0.2	1.3565
RLTR20D|LTR|ERVK	31.5175	45.724
RLTR9D|LTR|ERVK	34.8325	34.378
HERV16-int|LTR|ERVL	10.2415	6.5145
(CACTG)n|Simple_repeat|Simple_repeat	3.7775	4.993
MLT1J2|LTR|ERVL-MaLR	61.4905	59.9125
tRNA-Val-GTG|tRNA|tRNA	0.5345	0.8635
MMERVK10D3_LTR|LTR|ERVK	7.587	8.312
RLTR13D2|LTR|ERVK	3.7085	4.5305
RLTR26_Mus|LTR|ERVK	27.3285	28.175
B1_Mur3|SINE|Alu	3277.37	3323.13
(TCCC)n|Simple_repeat|Simple_repeat	445.283	446.84
L1MB8|LINE|L1	189.551	224.569
MER70A|LTR|ERVL	1.6545	2.4455
(TATTG)n|Simple_repeat|Simple_repeat	2.8075	3.953
MER72B|LTR|ERV1	0.471	0.7985
RLTR1E_MM|LTR|ERV1	3.031	2.0635
RLTR31B2|LTR|ERVK	66.1655	78.442
L4_A_Mam|LINE|RTE-X	45.018	44.3915
(TTGGGG)n|Simple_repeat|Simple_repeat	155.45	167.409
MER66-int|LTR|ERV1	1.9835	0.7615
MuRRS4-int|LTR|ERV1	23.635	31.3045
MER102a|DNA|hAT-Charlie	21.736	24.839
tRNA-Pro-CCY|tRNA|tRNA	1.182	2.7605
ERVB4_3-I_MM-int|LTR|ERVK	0.4455	0.8485
L1Md_F3|LINE|L1	195.768	308.925
MER106B|DNA|hAT-Charlie	30.455	33.2335
Ricksha_b|DNA|MuDR	0.6875	0.56
Lx10|LINE|L1	99.411	115.192
(CATGC)n|Simple_repeat|Simple_repeat	0.2	0.4485
LTR81C|LTR|Gypsy	20.4565	24.1215
B1F|SINE|Alu	4906.13	5206.83
MLT1F|LTR|ERVL-MaLR	52.5295	47.3285
MER121|DNA|TcMar?	0.925	3.0085
MLT1A0-int|LTR|ERVL-MaLR	2.331	6.3485
RLTR30D_MM|LTR|ERV1	5.6915	6.3035
MER4B-int|LTR|ERV1	1.819	1.3865
LTR67B|LTR|ERVL	12.542	13.6745
L1Md_A|LINE|L1	277.425	604.753
LTR75B|LTR|ERVL	0.2685	1.049
(CTATA)n|Simple_repeat|Simple_repeat	2.1915	2.168
L1ME3G|LINE|L1	41.843	42.2675
4.5SRNA|scRNA|scRNA	161.476	158.08
Charlie19a|DNA|hAT-Charlie	7.088	9.578
(ACGTG)n|Simple_repeat|Simple_repeat	0.599	0.2
MER2B|DNA|TcMar-Tigger	55.7705	46.465
RLTR26B_MM|LTR|ERVK	6.936	5.848
PB1D9|SINE|Alu	6881.94	6969.87
Charlie29a|DNA|hAT-Charlie	3.343	4.4745
Mam_R4|LINE|Dong-R4	2.8665	3.759
RMER15|LTR|ERVL	655.341	659.712
Zaphod3|DNA|hAT-Tip100	2.285	2.7145
LTR72_RN|LTR|ERV1	28.464	36.5535
MLT1H1|LTR|ERVL-MaLR	10.107	12.636
RLTR21|LTR|ERVK	63.8545	76.7065
DNA1_Mam|DNA|TcMar	0.77	0.4275
L4_B_Mam|LINE|RTE-X	3.8555	5.7725
LTR45|LTR|ERV1	38.2515	35.5745
LTR10_RN|LTR|ERVK	44.602	54.7095
(CCTAA)n|Simple_repeat|Simple_repeat	18.1515	15.3685
MTC-int|LTR|ERVL-MaLR	136.283	151.448
ERVB5_2-LTR_MM|LTR|ERVK	4.4025	7.0345
RLTR44A|LTR|ERVK	5.365	5.516
MERV1_LTR|LTR|ERV1	20.0805	22.1735
SSU-rRNA_Hsa|rRNA|rRNA	2154.36	1998.71
RLTR9E|LTR|ERVK	145.063	147.904
(TCGGG)n|Simple_repeat|Simple_repeat	0.2	0.9745
MLT1G-int|LTR|ERVL-MaLR	0.2	0.295
(CTAA)n|Simple_repeat|Simple_repeat	1.3555	9.539
MLT1D|LTR|ERVL-MaLR	225.548	237.224
(CACAA)n|Simple_repeat|Simple_repeat	9.16	6.6525
MER96B|DNA|hAT-Tip100	11.613	17.0575
RLTR11D|LTR|ERVK	10.604	15.5205
MLT2B1|LTR|ERVL	23.201	27.767
MamSINE1|SINE|tRNA	124.613	133.341
(AGCTG)n|Simple_repeat|Simple_repeat	2.5925	4.376
LTR83|LTR|ERVL	2.1405	3.88
(ATGTG)n|Simple_repeat|Simple_repeat	0.641	1.861
RLTR50B|LTR|ERVK	8.9955	8.095
RLTR20B2|LTR|ERVK	15.5775	19.7485
RLTR30B_MM|LTR|ERV1	10.276	14.6235
LTR33B|LTR|ERVL	7.2795	7.081
(CAAA)n|Simple_repeat|Simple_repeat	1760.5	1901.61
IAPEY3C_LTR|LTR|ERVK	11.508	11.231
(TCG)n|Simple_repeat|Simple_repeat	252.024	260.038
L1ME3C|LINE|L1	5.909	7.689
L1_Mus2|LINE|L1	143.969	236.135
MLTR18C_MM|LTR|ERVK	13.7735	16.225
LTR40b|LTR|ERVL	6.007	7.543
RLTR20A4|LTR|ERVK	506.746	682.655
IAPEY3-int|LTR|ERVK	29.9	29.973
(GGGGA)n|Simple_repeat|Simple_repeat	68.412	79.127
MER126|DNA|DNA	5.1	2.4605
ORR1C1-int|LTR|ERVL-MaLR	18.8755	21.2245
MER73|LTR|ERVL	0.9585	0.967
IAPEz-int|LTR|ERVK	244.769	332.503
Lx7|LINE|L1	478.209	574.109
MLT1H|LTR|ERVL-MaLR	45.5935	50.834
MRLTR33|LTR|ERVK	83.5245	100.55
RCHARR1|DNA|hAT-Charlie	169.471	176.183
RLTR24B_MM|LTR|ERV1	20.886	21.6865
RLTR13C1|LTR|ERVK	9.8545	12.3035
UCON21|DNA?|DNA?	0.7265	0.302
MER34B-int|LTR|ERV1	177.144	173.405
(TGGG)n|Simple_repeat|Simple_repeat	1432.53	1654.1
L1MA8|LINE|L1	82.3245	87.135
Tigger6a|DNA|TcMar-Tigger	33.573	43.538
RLTR6-int|LTR|ERV1	27.3625	52.659
IAPEY3_LTR|LTR|ERVK	6.9525	13.585
MER76|LTR|ERVL	3.4415	3.2375
L1MC4a|LINE|L1	114.225	118.317
(CAGAC)n|Simple_repeat|Simple_repeat	0.2	1.1685
(CTAAG)n|Simple_repeat|Simple_repeat	1.9765	0.2
RMER3D3|LTR|ERVK	0.5485	2.6715
MER31A|LTR|ERV1	49.905	56.297
UCON31|Unknown|Unknown	0.507	0.4875
BGLII_B2|LTR|ERVK	168.218	164.709
(CTAGGG)n|Simple_repeat|Simple_repeat	0.609	1.3765
MTEb|LTR|ERVL-MaLR	321.358	356.038
LTRIS4B|LTR|ERV1	2.416	2.4875
(CCA)n|Simple_repeat|Simple_repeat	2461.1	2583.12
LTR75|LTR|ERVL	1.8445	1.324
RLTR46A|LTR|ERVK	0.3625	0.8075
MER57E2|LTR|ERV1	7.883	9.137
ID2|SINE|ID	811.087	814.795
(CTATG)n|Simple_repeat|Simple_repeat	2.304	4.2695
MamGypLTR1b|LTR|Gypsy	10.838	11.783
Lx6|LINE|L1	201.266	253.303
HY4|scRNA|scRNA	0.411	0.414
Lx4A|LINE|L1	92.582	146.828
(TATATG)n|Simple_repeat|Simple_repeat	71.447	77.039
ORR1A3|LTR|ERVL-MaLR	215.379	260.584
LTR16E1|LTR|ERVL	3.2955	6.8425
tRNA-Asp-GAY|tRNA|tRNA	1.569	4.23
(CAGTG)n|Simple_repeat|Simple_repeat	7.3925	6.193
RLTR41A2|LTR|ERV1	6.424	11.5125
(CCCGAA)n|Simple_repeat|Simple_repeat	2.5805	3.2395
RLTR51B_Mm|LTR|ERVK?	18.254	19.6795
MurSatRep1|Unknown|Unknown	3801.22	4091.48
(TTCG)n|Simple_repeat|Simple_repeat	0.768	1.353
Helitron2Na_Mam|RC?|Helitron?	0.4485	1.04
tRNA-Gly-GGA|tRNA|tRNA	14.029	18.8065
MER127|DNA|TcMar-Tigger	1.9015	1.9835
ERVB7_1-LTR_MM|LTR|ERVK	977.957	771.623
IAPEY_LTR|LTR|ERVK	4.903	7.402
tRNA-Ser-TCA(m)|tRNA|tRNA	4009.54	3117.04
RLTR28B|LTR|ERVL	25.893	32.954
ORR1C1|LTR|ERVL-MaLR	295.962	334.246
Charlie10b|DNA|hAT-Charlie	0.6155	1.309
L1P5|LINE|L1	2.339	0.5685
(TAAG)n|Simple_repeat|Simple_repeat	30.407	29.224
L1M4a2|LINE|L1	10.659	10.0925
MER44D|DNA|TcMar-Tigger	26.6335	21.2315
(AGTAG)n|Simple_repeat|Simple_repeat	2.274	0.3405
MERX|DNA|TcMar-Tigger	0.773	0.495
MER110-int|LTR|ERV1	1.464	0.656
polypurine|Low_complexity|Low_complexity	583.65	557.055
MER58C|DNA|hAT-Charlie	200.834	185.312
(TGG)n|Simple_repeat|Simple_repeat	4271.07	4328.6
RLTR13B1|LTR|ERVK	10.837	12.8245
MER67D|LTR|ERV1	0.2125	1.934
RLTR20B4_MM|LTR|ERVK	10.352	7.5575
RLTR8|LTR|ERVK	12.4425	19.6445
MMERVK10C-int|LTR|ERVK	86.24	146.782
(CAGG)n|Simple_repeat|Simple_repeat	288.427	272.905
(CATG)n|Simple_repeat|Simple_repeat	24.549	11.073
(CTA)n|Simple_repeat|Simple_repeat	654.492	653.352
MMAR1|DNA|TcMar-Mariner	23.019	27.863
RLTR20B3|LTR|ERVK	19.8665	20.0395
ETnERV-int|LTR|ERVK	1095.46	958.563
MERV1_I-int|LTR|ERV1	18.3355	29.0965
MER34|LTR|ERV1	15.816	16.218
LTR16B1|LTR|ERVL	1.475	4.397
Lx2A1|LINE|L1	13.5125	26.333
MER47A|DNA|TcMar-Tigger	4.2515	7.1775
tRNA-Ala-GCY_|tRNA|tRNA	352.308	358.018
L1MEh|LINE|L1	0.9355	0.909
RodERV21-int|LTR|ERV1	29.427	40.8895
LTR89|LTR|ERVL?	5.3575	8.6085
RLTR19|LTR|ERVK	16.684	38.2785
PB1|SINE|Alu	1681.28	1787.76
Charlie17|DNA|hAT-Charlie	10.6995	10.6905
LTR50|LTR|ERVL	149.925	138.766
L1VL1|LINE|L1	30.615	34.5775
Charlie4a|DNA|hAT-Charlie	29.042	26.2125
B2_Mm1t|SINE|B2	1334.8	1494.19
RLTR14_RN|LTR|ERV1	39.7795	44.711
(GTTTG)n|Simple_repeat|Simple_repeat	119.734	166.552
tRNA-Ala-GCG|tRNA|tRNA	15.2315	16.2335
MER34A1|LTR|ERV1	114.433	121.1
RLTR30|LTR|ERV1	10.007	12.6355
MER65D|LTR|ERV1	1.227	1.0635
ERVB7_3-LTR_MM|LTR|ERVK	6.6295	7.309
MLT1H2|LTR|ERVL-MaLR	16.4785	24.5255
MLT2B4|LTR|ERVL	18.224	20.96
(TCCA)n|Simple_repeat|Simple_repeat	177.326	187.129
MLT1E1A|LTR|ERVL-MaLR	38.6765	35.06
Tigger17c|DNA|TcMar-Tigger	18.378	21.696
Charlie13a|DNA|hAT-Charlie	0.77	1.626
(G)n|Simple_repeat|Simple_repeat	152.53	183.262
Tigger13a|DNA|TcMar-Tigger	9.0885	10.707
(CCGAG)n|Simple_repeat|Simple_repeat	19.5415	21.4295
RMER20C_Mm|LTR|ERVK	20.129	26.35
RLTR40|LTR|ERVK	89.2305	102.261
RLTR31B_Mm|LTR|ERVK	11.0195	11.277
MER77B|LTR|ERVL	10.8035	13.795
GC_rich|Low_complexity|Low_complexity	10199.5	8529.57
X9_LINE|LINE|L1?	61.427	50.9695
RLTR13D3|LTR|ERVK	8.625	11.4215
MLT1D-int|LTR|ERVL-MaLR	9.2935	11.092
MLTR14|LTR|ERV1	149.71	171.348
LTRIS6|LTR|ERV1	1.301	1.267
(TTTTC)n|Simple_repeat|Simple_repeat	105.076	108.62
(AAGTG)n|Simple_repeat|Simple_repeat	1.248	2.471
LTR45C|LTR|ERV1	0.2	0.318
RMER17D|LTR|ERVK	83.7345	87.754
MER110A|LTR|ERV1	7.4105	7.6645
RLTR47|LTR|ERVK	2.074	5.9075
L1_Mus4|LINE|L1	69.3735	105.915
(CATAC)n|Simple_repeat|Simple_repeat	0.938	2.7675
RLTR9F|LTR|ERVK	3.1125	2.681
MIR|SINE|MIR	1680.73	1730.15
Lx9|LINE|L1	563.601	740.253
L1MB7|LINE|L1	310.851	313.865
RLTR1F_Mm|LTR|ERVK	0.5745	1.3085
ERVL-E-int|LTR|ERVL	12.2975	18.1475
RMER10B|LTR|ERVL	145.643	174.998
HERVL40-int|LTR|ERVL	23.5075	19.07
L1M4b|LINE|L1	47.931	51.9535
Charlie1a|DNA|hAT-Charlie	88.949	97.5195
MER92C|LTR|ERV1	0.368	1.726
RMER6D|LTR|ERVK	79.039	105.968
ZP3AR|Satellite|Satellite	219.966	220.899
Tigger9b|DNA|TcMar-Tigger	11.894	20.354
ORR1A1|LTR|ERVL-MaLR	138.918	221.718
MTA_Mm-int|LTR|ERVL-MaLR	374.87	428.613
Charlie7a|DNA|hAT-Charlie	3.984	4.5545
Kanga1a|DNA|TcMar-Tc2	1.5395	3.1525
tRNA-Leu-TTA(m)|tRNA|tRNA	60.2205	80.7215
L1MA9|LINE|L1	43.1135	51.958
L1M3d|LINE|L1	0.7385	2.3765
L1M5|LINE|L1	341.995	352.3
RMER19B2|LTR|ERVK	50.1415	47.0435
MLT-int|LTR|ERVL-MaLR	41.9405	45.8855
MLT1I-int|LTR|ERVL-MaLR	0.2	0.394
tRNA-Tyr-TAC|tRNA|tRNA	1.9905	0.7785
Charlie17a|DNA|hAT-Charlie	2.723	2.609
(CCTTG)n|Simple_repeat|Simple_repeat	0.4125	3.413
MIRc|SINE|MIR	2079.38	2062.86
MYSERV6-int|LTR|ERVK	94.1175	105.842
RLTR13D1|LTR|ERVK	1.1325	1.6115
Kanga1c|DNA|TcMar-Tc2	14.327	15.126
tRNA-SeC(e)-TGA|tRNA|tRNA	0.2	0.2
U13|snRNA|snRNA	0.9515	0.2
Charlie5|DNA|hAT-Charlie	78.695	80.562
MusHAL1|LINE|L1	37.6585	54.2305
(CACAT)n|Simple_repeat|Simple_repeat	11.8935	10.007
(CAAGC)n|Simple_repeat|Simple_repeat	1.256	0.2
RLTR12H|LTR|ERVK	9.0505	10.8095
MLT1A|LTR|ERVL-MaLR	69.172	85.199
RMER6-int|LTR|ERVK	6.6285	10.0695
LTR103b_Mam|LTR|ERV1?	1.965	2.051
Lx3_Mus|LINE|L1	68.3415	123.75
LTR73|LTR|ERV1	2.667	2.287
RLTR13D4|LTR|ERVK	2.61	3.376
MER21-int|LTR|ERVL	1.7015	1.677
LTR65|LTR|ERV1	10.448	9.238
(TA)n|Simple_repeat|Simple_repeat	360.909	347.006
(AATAG)n|Simple_repeat|Simple_repeat	0.907	0.491
IAPLTR3|LTR|ERVK	1.678	1.9125
RMER17A-int|LTR|ERVK	12.038	12.26
Charlie23a|DNA|hAT-Charlie	3.502	3.5705
MamGypLTR2c|LTR|Gypsy	3.333	1.1995
MERVL_2A-int|LTR|ERVL	243.405	349.538
L1MEf|LINE|L1	60.172	61.9045
(GGGA)n|Simple_repeat|Simple_repeat	510.544	550.16
(ATTG)n|Simple_repeat|Simple_repeat	40.0855	48.1655
Tigger5|DNA|TcMar-Tigger	79.074	94.6665
MER119|DNA|hAT-Charlie	10.814	15.0815
RLTR12BD_Mm|LTR|ERVK	61.6435	69.2525
RLTR9D2|LTR|ERVK	15.067	16.677
MLT1E3|LTR|ERVL-MaLR	32.96	32.8965
RMER3D-int|LTR|ERVK	22.9245	35.0055
ORR1A0|LTR|ERVL-MaLR	159.19	201.155
RLTR13G|LTR|ERVK	1443.04	1273.34
(CACCG)n|Simple_repeat|Simple_repeat	4.3535	1.4145
(TCTCTG)n|Simple_repeat|Simple_repeat	1170.18	1284.76
tRNA-Trp-TGG|tRNA|tRNA	2.665	1.731
LTR101_Mam|LTR|ERVL	6.088	8.0945
(ACATG)n|Simple_repeat|Simple_repeat	3.649	3.5285
(CAACC)n|Simple_repeat|Simple_repeat	275.54	295.687
(TTTTG)n|Simple_repeat|Simple_repeat	1194.54	1173.58
SRV_MM-int|LTR|ERVK	9.6975	13.9765
RLTR44B|LTR|ERVK	2.836	2.6545
ORR1A1-int|LTR|ERVL-MaLR	36.8325	81.4855
MER102c|DNA|hAT-Charlie	52.164	53.871
IAPLTR1a_Mm|LTR|ERVK	30.2645	41.4735
(CAATT)n|Simple_repeat|Simple_repeat	0.2	1.1395
ERVB2_1A-I_MM-int|LTR|ERVK	13.596	16.2155
MMETn-int|LTR|ERVK	2493.26	2084.61
(CCCGA)n|Simple_repeat|Simple_repeat	2.014	4.5765
ERV3-16A3_I-int|LTR|ERVL	4.014	6.3915
Kanga2_a|DNA|TcMar-Tc2	22.9085	19.152
L1MB2|LINE|L1	123.412	137.159
MuLV-int|LTR|ERV1	81.386	102.905
L1M3de|LINE|L1	7.951	7.411
RLTR18|LTR|ERVK	55.1415	66.622
LTR80A|LTR|ERVL	0.335	0.3225
MLT1E1|LTR|ERVL-MaLR	18.8855	16.8565
ORR1D-int|LTR|ERVL-MaLR	30.0405	36.717
(GGGAA)n|Simple_repeat|Simple_repeat	10.863	14.491
(CAAGA)n|Simple_repeat|Simple_repeat	4.505	1.314
RLTR10B2|LTR|ERVK	6.3535	8.589
MamRep1151|LTR?|LTR?	4.423	4.5245
MER44B|DNA|TcMar-Tigger	57.824	69.9015
(ACTG)n|Simple_repeat|Simple_repeat	13.4705	5.8165
L2a|LINE|L2	1802.58	1972.25
RLTR19B|LTR|ERVK	4.596	9.8695
(TAA)n|Simple_repeat|Simple_repeat	42.1885	56.204
(TGGGGG)n|Simple_repeat|Simple_repeat	1369.72	1516.89
(TAATG)n|Simple_repeat|Simple_repeat	0.2	0.2
RLTR42|LTR|ERVK	7.652	13.6225
L1ME3F|LINE|L1	16.0585	18.849
RLTR20A|LTR|ERVK	28.786	27.9805
MLT1F-int|LTR|ERVL-MaLR	12.2085	13.6835
MER50B|LTR|ERV1	21.54	33.022
MER46C|DNA|TcMar-Tigger	47.46	38.841
(CACG)n|Simple_repeat|Simple_repeat	103.215	110.118
IAPLTR2b|LTR|ERVK	24.7	32.6425
MMERVK10D3_I-int|LTR|ERVK	11.797	14.652
(TTTAG)n|Simple_repeat|Simple_repeat	3.813	1.375
(CCGG)n|Simple_repeat|Simple_repeat	2.2895	1.816
MER68B|LTR|ERVL	12.848	11.143
L1ME3E|LINE|L1	7.939	10.2845
Lx|LINE|L1	259.185	335.538
LTR16A|LTR|ERVL	17.767	18.3395
(ACCG)n|Simple_repeat|Simple_repeat	1.819	1.8865
MER5A|DNA|hAT-Charlie	400.897	402.988
MLTR18A_MM|LTR|ERVK	6.8345	9.155
UCON23|DNA|hAT?	14.6795	10.7395
L4_C_Mam|LINE|RTE-X	7.494	7.7815
RLTR13B4|LTR|ERVK	2.9545	4.4175
RLTR5_Mm|LTR|ERV1	1.125	1.3095
(CACAG)n|Simple_repeat|Simple_repeat	31.4395	27.2635
MER74B|LTR|ERVL	9.3905	9.2535
RLTR4_Mm|LTR|ERV1	45.59	56.801
LTR69|LTR|ERVL	0.7325	1.4325
(GA)n|Simple_repeat|Simple_repeat	1709.7	1909.08
MER58B|DNA|hAT-Charlie	160.014	166.13
(CAA)n|Simple_repeat|Simple_repeat	1092.81	1257.23
(CAAG)n|Simple_repeat|Simple_repeat	31.4395	28.876
(CATTA)n|Simple_repeat|Simple_repeat	1.463	8.149
LTR88a|LTR|Gypsy?	3.3855	2.254
RLTR25A|LTR|ERVK	61.119	78.441
RLTR6B_Mm|LTR|ERV1	36.138	121.99
(TAGG)n|Simple_repeat|Simple_repeat	26.3175	34.464
Tigger16b|DNA|TcMar-Tigger	27.932	24.716
MMERGLN-int|LTR|ERV1	519.928	504.694
IAPLTR2a|LTR|ERVK	15.5005	20.7365
MLT2C1|LTR|ERVL	7.3685	8.6445
RLTR46A2|LTR|ERVK	0.9835	1.4175
AmnSINE1|SINE|Deu	204.777	199.067
(CTGTG)n|Simple_repeat|Simple_repeat	6.5055	10.919
Charlie14a|DNA|hAT-Charlie	0.9925	2.2445
L1ME3Cz|LINE|L1	39.4805	37.453
LTR81B|LTR|Gypsy	30.3515	31.78
ORR1D2-int|LTR|ERVL-MaLR	37.3155	48.2755
ERVB4_2-I_MM-int|LTR|ERVK	6.72	10.851
RMER16A2|LTR|ERVK	12.6415	12.8405
RLTR20C1_MM|LTR|ERVK	379.017	428.182
RLTR53B_Mm|LTR|ERVK	3.3385	4.823
ORSL-2a|DNA|hAT-Tip100	0.6835	1.4475
MER44A|DNA|TcMar-Tigger	13.8345	20.654
RLTR30E_MM|LTR|ERV1	24.762	25.0335
L1MA6|LINE|L1	167.802	192.815
MIR3|SINE|MIR	1524	1642.92
RLTR20A1|LTR|ERVK	2.2075	5.534
(ATAGG)n|Simple_repeat|Simple_repeat	5.48	3.8205
RMER20A|LTR|ERVK	44.407	56.6275
L3|LINE|CR1	1224	1241.38
LTR41B|LTR|ERVL	55.063	41.4715
(CATAT)n|Simple_repeat|Simple_repeat	0.2	0.2
L1M3|LINE|L1	95.904	125.806
Tigger12A|DNA|TcMar-Tigger	1.808	1.607
(CAGGA)n|Simple_repeat|Simple_repeat	7.351	11.91
AmnSINE2|SINE|Deu	62.0815	69.5915
L1MEc|LINE|L1	73.609	80.326
HAL1_SS|LINE|L1	3.462	3.5325
LTR48B|LTR|ERV1	2.131	1.963
MMTV-int|LTR|ERVK	6.475	5.392
Charlie15a|DNA|hAT-Charlie	37.447	44.2495
MER106A|DNA|hAT-Charlie	6.325	4.1635
L1_Mur1|LINE|L1	42.09	63.69
ORSL-2b|DNA|hAT-Tip100	1.889	2.5005
LTR37B|LTR|ERV1	2.491	4.4695
MADE2|DNA|TcMar-Mariner	11.7835	6.4455
RLTR19A2|LTR|ERVK	3.1595	2.1635
Tigger9a|DNA|TcMar-Tigger	6.1935	8.802
RLTR13F|LTR|ERVK	1.9585	1.732
tRNA-His-CAY|tRNA|tRNA	0.7945	0.2
(TCTCG)n|Simple_repeat|Simple_repeat	1.4645	0.2
RMER1B|Other|Other	191.346	232.904
RLTR14-int|LTR|ERV1	55.711	63.6805
IAPLTR4|LTR|ERVK	30.471	40.7275
(GTCTG)n|Simple_repeat|Simple_repeat	6.153	5.6375
(CAGT)n|Simple_repeat|Simple_repeat	9.2215	17.6735
MamRep1879|DNA|hAT-Tip100?	3.7035	1.0185
(TTCC)n|Simple_repeat|Simple_repeat	345.404	388.532
MER90|LTR|ERV1	3.4045	3.31
ERVB7_4-LTR_MM|LTR|ERVK	10.527	10.9645
U3|snRNA|snRNA	6.7365	7.6345
RLTR23|LTR|ERV1	34.861	41.8025
IAPEY5_LTR|LTR|ERVK	1.193	2.0445
MER112|DNA|hAT-Charlie	23.18	26.4075
MLTR31FA_MM|LTR|ERVK	12.322	16.6195
ORR1D1-int|LTR|ERVL-MaLR	68.1525	71.8015
(TCCCC)n|Simple_repeat|Simple_repeat	225.796	209.525
L1Md_T|LINE|L1	312.861	635.655
L1MA4A|LINE|L1	24.361	32.552
L1MC2|LINE|L1	51.68	60.3775
RLTR48A|LTR|ERV1	39.992	47.2795
RLTR13D6|LTR|ERVK	7.783	9.0505
(CAGCT)n|Simple_repeat|Simple_repeat	0.423	1.222
RLTR9A2|LTR|ERVK	8.502	8.522
RLTR13A3|LTR|ERVK	5.735	9.1935
MER77|LTR|ERVL	21.114	31.369
RLTRETN_Mm|LTR|ERVK	520.584	461.127
RNLTR23|LTR|ERVK	0.639	0.775
RLTR31_Mur|LTR|ERVK	14.6445	18.128
(TTGG)n|Simple_repeat|Simple_repeat	108.367	150.622
tRNA-Arg-AGA|tRNA|tRNA	0.688	0.6515
MLT1A1|LTR|ERVL-MaLR	307.414	247.558
(CAAGG)n|Simple_repeat|Simple_repeat	8.2625	8.8605
(TGAA)n|Simple_repeat|Simple_repeat	95.6475	115.266
Eulor9A|DNA|DNA	0.8865	0.276
L1MD1|LINE|L1	46.3965	47.714
(CCGAA)n|Simple_repeat|Simple_repeat	23.348	32.7395
LTR82A|LTR|ERVL	7.946	5.1495
MamGypLTR1c|LTR|Gypsy	1.4005	3.233
LTR41|LTR|ERVL	15.3395	16.51
UCON28c|Unknown|Unknown	0.7085	0.2
(CCCTAG)n|Simple_repeat|Simple_repeat	2.244	2.6955
LTR37-int|LTR|ERV1	13.194	11.5055
L1_Rod|LINE|L1	103.02	130.776
(ATAAG)n|Simple_repeat|Simple_repeat	20.7195	63.8455
MamGypLTR1a|LTR|Gypsy	0.2	0.2525
RMER13A1|LTR|ERVK	20.9615	24.204
(CAGCG)n|Simple_repeat|Simple_repeat	2.188	0.2
MurERV4-int|LTR|ERVK	101.392	102.283
L1MCb|LINE|L1	3.35	3.845
Kanga1|DNA|TcMar-Tc2	19.52	18.776
(CTCTG)n|Simple_repeat|Simple_repeat	13.8145	13.62
MLTR73|LTR|ERV1	27.347	39.2495
MamGypLTR3a|LTR|Gypsy	0.609	2.1155
L1MA5A|LINE|L1	37.5195	36.899
RLTR19D|LTR|ERVK	0.679	1.225
MER65-int|LTR|ERV1	0.9555	0.306
LTR81|LTR|Gypsy	1.2925	2.359
MLT1C-int|LTR|ERVL-MaLR	3.05	2.188
(GGA)n|Simple_repeat|Simple_repeat	2291.6	2372.2
BGLII_C|LTR|ERVK	2.263	2.0985
(CACTC)n|Simple_repeat|Simple_repeat	5.5845	6.073
ERVB4_2-LTR_MM|LTR|ERVK	4.9315	29.934
tRNA-His-CAY_|tRNA|tRNA	0.763	4.0815
(CTATT)n|Simple_repeat|Simple_repeat	0.4585	1.152
MamTip3|DNA|hAT-Tip100	7.4475	6.055
LTR90B|LTR|LTR	0.778	0.2
MLT1G|LTR|ERVL-MaLR	13.429	13.285
Lx3C|LINE|L1	47.467	81.9775
LTR33A|LTR|ERVL	17.335	15.091
(A)n|Simple_repeat|Simple_repeat	4533.86	4377.69
(TCTTG)n|Simple_repeat|Simple_repeat	1.277	1.289
RLTR13A1|LTR|ERVK	8.252	9.213
URR1A|DNA|hAT-Charlie	864.538	992.199
(GGAAA)n|Simple_repeat|Simple_repeat	27.9445	20.0075
MER34-int|LTR|ERV1	4.915	5.7425
L1ME3|LINE|L1	30.242	46.86
RLTR13A|LTR|ERVK	8.121	4.318
(TTAG)n|Simple_repeat|Simple_repeat	18.492	10.727
RLTR45|LTR|ERVK	47.0825	72.3415
RLTR13D5|LTR|ERVK	6.584	9.5135
CR1_Mam|LINE|CR1	34.357	35.8045
UCON2|Unknown|Unknown	5.382	8.1375
MMERVK9E_I-int|LTR|ERVK	60.3175	64.91
LTRIS3|LTR|ERV1	8.7295	11.354
RLTR9B|LTR|ERVK	13.1305	15.182
T-rich|Low_complexity|Low_complexity	3422.07	3446.14
tRNA-Met-i|tRNA|tRNA	0.2	1.8285
X8_LINE|LINE|CR1	12.2575	15.377
(TCCCG)n|Simple_repeat|Simple_repeat	34.813	28.079
RLTR11A2|LTR|ERVK	90.9115	119.629
(TGGA)n|Simple_repeat|Simple_repeat	138.887	177.526
RLTR30D_RN|LTR|ERV1	58.2885	45.751
(CAGCC)n|Simple_repeat|Simple_repeat	113.206	115.4
MER92-int|LTR|ERV1	4.2605	3.185
MT2A|LTR|ERVL	340.805	333.144
LTR39|LTR|ERV1	1.48	2.344
(TTAGGC)n|Simple_repeat|Simple_repeat	11.291	10.5215
(CG)n|Simple_repeat|Simple_repeat	25.387	37.3295
L1ME5|LINE|L1	5.4525	4.1545
(CAAAG)n|Simple_repeat|Simple_repeat	9.5135	13.4195
(CGAGG)n|Simple_repeat|Simple_repeat	16.914	15.645
(CTG)n|Simple_repeat|Simple_repeat	6460.66	6279.64
UCON14|DNA?|DNA?	3.3895	4.6415
BC1_Mm|scRNA|scRNA	825.216	944.376
LTR84b|LTR|ERVL	7.4835	9.559
MLT1L|LTR|ERVL-MaLR	76.392	84.407
MLTR31F_MM|LTR|ERVK	18.223	23.268
RMER21B|LTR|ERV1	34.423	42.2855
L1VL4|LINE|L1	47.0495	69.4335
LTR16A2|LTR|ERVL	14.4205	17.119
Arthur1C|DNA|hAT-Tip100	2.412	1.671
MER63D|DNA|hAT-Blackjack	9.3385	18.9115
tRNA-Arg-CGY_|tRNA|tRNA	0.2	0.9445
LTR16C|LTR|ERVL	17.0105	21.2845
ID_B1|SINE|B4	12537.1	13279.2
(GCTG)n|Simple_repeat|Simple_repeat	17.506	16.482
(CACGC)n|Simple_repeat|Simple_repeat	18.193	18.242
MER57E1|LTR|ERV1	1.4035	5.096
MamGyp-int|LTR|Gypsy	44.6345	44.295
(ACTTG)n|Simple_repeat|Simple_repeat	0.2	1.605
RLTR13C2|LTR|ERVK	17.1155	23.144
RMER19B|LTR|ERVK	228.209	251.378
MTD|LTR|ERVL-MaLR	1545.6	1773
MER67A|LTR|ERV1	0.796	1.402
MLT1F2-int|LTR|ERVL-MaLR	4.5055	2.434
MLT2F|LTR|ERVL	58.1755	54.0255
MER91A|DNA|hAT-Tip100	14.887	10.613
(GGAGAA)n|Simple_repeat|Simple_repeat	50.188	70.798
FordPrefect|DNA|hAT-Tip100	18.374	24.4855
(TTCA)n|Simple_repeat|Simple_repeat	54.9405	74.838
MLT1B|LTR|ERVL-MaLR	238.945	276.174
RLTR12F|LTR|ERVK	0.2	1.122
(CAGTA)n|Simple_repeat|Simple_repeat	4.281	1.1345
MTEa|LTR|ERVL-MaLR	447.153	528.348
(TTTTTG)n|Simple_repeat|Simple_repeat	475.139	452.37
L1M2b|LINE|L1	139.879	120.056
Tigger2b|DNA|TcMar-Tigger	7.8625	5.795
(CGGGA)n|Simple_repeat|Simple_repeat	10.0195	5.432
CT-rich|Low_complexity|Low_complexity	26560.6	29975.8
MamRep38|DNA|hAT	12.639	9.9375
L1MA7|LINE|L1	66.5495	63.43
RMER6C|LTR|ERVK	95.8905	119.623
ORR1A3-int|LTR|ERVL-MaLR	117.304	265.517
MER20B|DNA|hAT-Charlie	24.098	21.0765
ERVL-int|LTR|ERVL	4.4515	5.893
RLTR9A|LTR|ERVK	22.773	20.1765
L1MEd|LINE|L1	94.1535	101.516
RMER1C|Other|Other	74.0865	101.45
MLT1-int|LTR|ERVL-MaLR	13.835	11.8975
GSAT_MM|Satellite|Satellite	1.4325	6.6735
(ATG)n|Simple_repeat|Simple_repeat	3191.75	3649.98
UCON4|Unknown|Unknown	20.036	18.65
LTR78|LTR|ERV1	3.6705	7.559
Charlie1|DNA|hAT-Charlie	49.8495	60.819
tRNA-Ala-GCA|tRNA|tRNA	108.972	112.886
RLTR26|LTR|ERVK	13.811	12.503
(TCTCC)n|Simple_repeat|Simple_repeat	27.7205	47.178
RMER12C|LTR|ERVK	61.9555	74.5635
L1MC4|LINE|L1	181.29	204.192
RLTR17|LTR|ERVK	88.605	108.92
Kanga1d|DNA|TcMar-Tc2	1.6385	1.5955
MER3|DNA|hAT-Charlie	125.296	138.889
(TTCTG)n|Simple_repeat|Simple_repeat	4.0105	5.21
LTR108a_Mam|LTR|ERVL	1.4185	2.012
RMER30|DNA|hAT-Charlie	206.822	206.827
(CAAAC)n|Simple_repeat|Simple_repeat	131.954	186.11
X7A_LINE|LINE|CR1	30.422	36.3155
(TAAA)n|Simple_repeat|Simple_repeat	165.216	176.592
MER49|LTR|ERV1	0.404	0.9915
MER67C|LTR|ERV1	3.1745	6.9215
L1MC5a|LINE|L1	79.657	99.4855
(CCTA)n|Simple_repeat|Simple_repeat	18.149	23.228
RLTR13D3A1|LTR|ERVK	39.816	36.6645
RLTR20B5_MM|LTR|ERVK	22.235	21.634
Eulor2B|DNA?|DNA?	1.648	2.103
(CCGCG)n|Simple_repeat|Simple_repeat	43.3425	37.3295
LTRIS4A|LTR|ERV1	36.167	32.887
MER5B|DNA|hAT-Charlie	200.354	223.188
RLTR14|LTR|ERV1	44.804	58.9085
MER53|DNA|hAT	106.785	103.749
MTB_Mm-int|LTR|ERVL-MaLR	13.4165	13.2855
RLTR9A3B|LTR|ERVK	3.006	4.0405
LTR109A2|LTR|ERV1	0.6965	0.789
IAPLTR1_Mm|LTR|ERVK	102.544	120.291
LTR87|LTR|ERVL?	15.393	17.0615
RLTR17D_Mm|LTR|ERVK	14.7585	18.196
X7D_LINE|LINE|CR1	0.2	0.944
RLTR9A3|LTR|ERVK	6.295	10.468
LTR78B|LTR|ERV1	75.671	66.921
ERVB7_2B-LTR_MM|LTR|ERVK	27.4285	39.5665
L2c|LINE|L2	1459.11	1507.9
RMER17C2|LTR|ERVK	84.434	94.7785
LTR16A1|LTR|ERVL	4.4505	5.5815
(TCTG)n|Simple_repeat|Simple_repeat	567.744	777.546
LTR16D2|LTR|ERVL	17.37	17.371
(GTGTG)n|Simple_repeat|Simple_repeat	27.3405	25.323
RLTR16C_MM|LTR|ERVK	8.3725	16.031
tRNA-Gly-GGG|tRNA|tRNA	0.2	0.9005
L1MD3|LINE|L1	59.8715	59.302
LTR40A1|LTR|ERVL	1.717	3.0535
(GCCTAA)n|Simple_repeat|Simple_repeat	9.1905	12.8685
RLTR9A3A|LTR|ERVK	3.44	11.5895
L1M3f|LINE|L1	3.2935	3.426
Charlie20a|DNA|hAT-Charlie	0.704	1.4825
(CACCC)n|Simple_repeat|Simple_repeat	241.002	257.791
MER87|LTR|ERV1	6.2535	8.8865
Charlie15b|DNA|hAT-Charlie	8.581	7.587
(TAGTG)n|Simple_repeat|Simple_repeat	4.3445	5.0575
Charlie24|DNA|hAT-Charlie	151.415	141.168
Tigger1|DNA|TcMar-Tigger	47.523	60.6745
MLT1G3|LTR|ERVL-MaLR	35.049	53.368
(TAGA)n|Simple_repeat|Simple_repeat	114.704	138.201
L1MEi|LINE|L1	984.635	847.029
(T)n|Simple_repeat|Simple_repeat	6277	5957.43
tRNA-Thr-ACG_|tRNA|tRNA	0.2	1.4205
MamRep605|LTR?|LTR?	19.493	17.826
MLTR25A|LTR|ERVK	76.047	90.0385
HAL1b|LINE|L1	16.6485	18.0095
L1MB3|LINE|L1	165.401	188.147
MER5C1|DNA|hAT-Charlie	2.6285	1.2865
Zaphod|DNA|hAT-Tip100	4.8875	10.164
RNERVK23-int|LTR|ERVK	38.896	41.26
MER124|DNA?|DNA?	2.86	2.3435
(CTTG)n|Simple_repeat|Simple_repeat	18.686	26.261
Charlie12|DNA|hAT-Charlie	26.1355	31.712
L1_Mm|LINE|L1	92.807	139.891
(CGAT)n|Simple_repeat|Simple_repeat	1.8845	1.001
MLTR18D_MM|LTR|ERVK	17.007	18.6575
MT-int|LTR|ERVL-MaLR	22.694	36.9615
IAP1-MM_I-int|LTR|ERVK	44.898	34.7885
RLTR18B|LTR|ERVK	56.373	63.26
MER21B|LTR|ERVL	128.021	141.075
tRNA-Arg-CGA_|tRNA|tRNA	0.2	0.2
L1M4c|LINE|L1	46.2455	52.3635
(TTTCC)n|Simple_repeat|Simple_repeat	22.603	23.6425
B1_Mur1|SINE|Alu	4451.77	4678.66
Tigger11a|DNA|TcMar-Tigger	2.1	1.444
(TAAAAA)n|Simple_repeat|Simple_repeat	17.633	17.9725
(CGAG)n|Simple_repeat|Simple_repeat	49.599	63.4965
RLTR48B|LTR|ERV1	26.1975	25.027
ORR1C2|LTR|ERVL-MaLR	424.679	467.562
B1_Mur4|SINE|Alu	4336.11	4583.46
Tigger17a|DNA|TcMar-Tigger	29.759	32.615
RLTR19A|LTR|ERVK	16.8705	17.9295
MER57D|LTR|ERV1	11.783	7.6115
(TTAGGG)n|Simple_repeat|Simple_repeat	53.6735	68.1225
(GGGTG)n|Simple_repeat|Simple_repeat	1377.13	1232.54
MT2C_Mm|LTR|ERVL	65.3075	87.178
MLTR11B|LTR|ERVK	66.3535	76.108
(TTATA)n|Simple_repeat|Simple_repeat	1.201	1.735
RMER17B2|LTR|ERVK	29.006	40.19
MLT1O|LTR|ERVL-MaLR	12.353	10.9125
(CACTA)n|Simple_repeat|Simple_repeat	3.669	1.0875
RMER1A|Other|Other	200.25	218.433
ORR1B2|LTR|ERVL-MaLR	373.807	410.071
RLTR31C_MM|LTR|ERVK	19.2825	24.1045
ERV3-16A3_LTR|LTR|ERVL	7.695	9.5695
MLT1I|LTR|ERVL-MaLR	13.441	14.0385
MER31-int|LTR|ERV1	6.395	4.8085
MER20|DNA|hAT-Charlie	564.446	589.487
(CGGG)n|Simple_repeat|Simple_repeat	44.875	45.2005
MLT2B2|LTR|ERVL	24.0735	22.456
(GAATG)n|Simple_repeat|Simple_repeat	1.234	2.4185
(CAAAAA)n|Simple_repeat|Simple_repeat	466.926	480.864
MER115|DNA|hAT-Tip100	6.976	7.4075
MER134|DNA?|DNA?	1.0005	0.691
ORR1B2-int|LTR|ERVL-MaLR	13.3425	15.174
(CACCT)n|Simple_repeat|Simple_repeat	1.578	1.519
MER54B|LTR|ERVL	4.477	2.8395
(TTTG)n|Simple_repeat|Simple_repeat	1189.11	1313.85
GA-rich|Low_complexity|Low_complexity	16225.4	17775.3
(CCAA)n|Simple_repeat|Simple_repeat	168.054	179.034
(ATCTG)n|Simple_repeat|Simple_repeat	1.138	1.5565
RLTR20B1|LTR|ERVK	42.3595	48.4175
RMER19A|LTR|ERVK	45.3515	55.395
(TCTA)n|Simple_repeat|Simple_repeat	130.085	153.637
MTC|LTR|ERVL-MaLR	933.953	1069.37
MER45R|DNA|hAT-Tip100	2.899	5.8205
RLTR20A2|LTR|ERVK	23.1035	30.1265
RLTR10A|LTR|ERVK	15.949	16.01
Charlie1b|DNA|hAT-Charlie	52.245	56.603
(AGTTG)n|Simple_repeat|Simple_repeat	0.2	1.1415
MER97b|DNA|hAT-Tip100	0.317	0.512
B4|SINE|B4	2730.07	3033.08
MER94|DNA|hAT-Blackjack	13.589	4.8335
RLTR45-int|LTR|ERVK	42.992	52.1785
L1M4|LINE|L1	436.796	466.695
MTB|LTR|ERVL-MaLR	310.794	317.043
MER110|LTR|ERV1	0.9465	1.698
RLTR19-int|LTR|ERVK	1521.1	1378.11
MER81|DNA|hAT-Blackjack	12.075	20.9475
L1MEg|LINE|L1	146.067	138.262
MLTR31D_MM|LTR|ERVK	5.795	10.5905
MLT1B-int|LTR|ERVL-MaLR	3.7085	3.7
LTR37A|LTR|ERV1	4.2995	3.6305
RMER12B|LTR|ERVK	49.7455	44.3045
RLTR10|LTR|ERVK	71.247	106.159
(GAA)n|Simple_repeat|Simple_repeat	325.008	382.694
RMER13A2|LTR|ERVK	23.548	29.902
MLTR31A_MM|LTR|ERVK	8.4295	12.269
(CGAGA)n|Simple_repeat|Simple_repeat	0.2	0.531
(CGCGG)n|Simple_repeat|Simple_repeat	16.3565	14.8085
RLTR18-int|LTR|ERVK	65.3955	53.2445
RLTR51A_Mm|LTR|ERVK?	176.407	195.09
RMER5|LTR|ERV1	153.81	163.575
RLTR15|LTR|ERVK	88.302	115.391
(TCCTG)n|Simple_repeat|Simple_repeat	31.571	39.478
(TTCTC)n|Simple_repeat|Simple_repeat	15.607	24.2515
RLTR30C_MM|LTR|ERV1	1.145	3.6895
MERVL-int|LTR|ERVL	126.561	1320.51
LTR88c|LTR|Gypsy?	28.366	23.042
MamRep564|Unknown|Unknown	0.2	0.8605
Eulor6B|DNA?|DNA?	0.7315	0.2
RMER21A|LTR|ERV1	78.315	90.57
RLTR12C|LTR|ERVK	88.75	86.9535
LTR81A|LTR|Gypsy	1.8815	3.341
(ATTTG)n|Simple_repeat|Simple_repeat	2.296	2.355
RLTR6C_Mm|LTR|ERV1	4.685	5.541
MER90a|LTR|ERV1	10.4445	9.33
MLT2C2|LTR|ERVL	8.653	14.1285
MER135|DNA|DNA	2.6675	3.0285
RLTR30D2_MM|LTR|ERV1	35.2835	48.42
RLTR11C_MM|LTR|ERVK	31.5135	38.4535
(AAATG)n|Simple_repeat|Simple_repeat	0.2	1.9745
MLT1F1-int|LTR|ERVL-MaLR	0.395	0.295
L3b|LINE|CR1	170.214	180.108
MER33|DNA|hAT-Charlie	98.108	94.397
RLTR34D_MM|LTR|ERVK	2.556	3.9965
LTR102_Mam|LTR|ERVL	1.671	1.646
(GGATG)n|Simple_repeat|Simple_repeat	3.166	7.3885
L1MEb|LINE|L1	19.679	17.5565
L1M|LINE|L1	5.1395	11.074
(CAATG)n|Simple_repeat|Simple_repeat	0.2	1.023
RLTR44-int|LTR|ERVK	9.858	17.2615
L1M8|LINE|L1	4.4885	2.8555
HY1|scRNA|scRNA	0.875	5.3615
MURVY-int|LTR|ERV1	0.9505	1.393
Eulor2A|DNA?|DNA?	2.7855	1.8865
(CCCTA)n|Simple_repeat|Simple_repeat	0.2	0.6485
Charlie10a|DNA|hAT-Charlie	1.335	0.5515
(GAAA)n|Simple_repeat|Simple_repeat	193.663	210.389
Tigger14a|DNA|TcMar-Tigger	6.447	5.134
RLTR50A|LTR|ERVK	0.276	1.139
Lx3B|LINE|L1	224.371	261.101
L1MEa|LINE|L1	3.248	3.4485
Lx5|LINE|L1	198.642	268.424
(CAATA)n|Simple_repeat|Simple_repeat	7.622	6.135
ORR1F|LTR|ERVL-MaLR	482.766	586.867
MLTR13|LTR|ERVK	9.082	12.2435
MLT1A0|LTR|ERVL-MaLR	175.06	210.115
L1ME3B|LINE|L1	28.029	22.9855
MER89|LTR|ERV1	54.6615	62.552
RLTR10B|LTR|ERVK	11.6565	12.8435
RLTR42-int|LTR|ERVK	163.103	168.272
MTD-int|LTR|ERVL-MaLR	73.12	95.902
L1MDa|LINE|L1	47.787	53.903
Arthur1B|DNA|hAT-Tip100	7.4905	6.9215
(CCGGG)n|Simple_repeat|Simple_repeat	11.801	4.397
ERVB4_1B-I_MM-int|LTR|ERVK	17.2655	25.167
LTR68|LTR|ERV1	0.4705	0.4525
LTR79|LTR|ERVL	13.6275	14.1815
(CAGAA)n|Simple_repeat|Simple_repeat	8.4965	4.152
MLT1G3-int|LTR|ERVL-MaLR	0.521	0.908
(CCCGG)n|Simple_repeat|Simple_repeat	12.562	14.94
RLTR20A2B_MM|LTR|ERVK	14.485	18.039
(TTTCG)n|Simple_repeat|Simple_repeat	0.2	0.995
L1Md_F2|LINE|L1	531.852	797.494
ORR1A2-int|LTR|ERVL-MaLR	69.6115	94.8345
Charlie8|DNA|hAT-Charlie	116.517	120.049
RLTR31M|LTR|ERVK	7.7675	10.706
HAL1|LINE|L1	128.79	144.082
L1M2|LINE|L1	233.464	271.346
(ACCTG)n|Simple_repeat|Simple_repeat	1.266	2.6125
(CATATA)n|Simple_repeat|Simple_repeat	53.746	51.7175
(CAGTT)n|Simple_repeat|Simple_repeat	1.202	8.101
RLTR10E|LTR|ERVK	20.2565	24.7525
L1_Mur3|LINE|L1	253.856	289.166
B1_Mus2|SINE|Alu	6083.47	6457.45
5S|rRNA|rRNA	68.2255	68.3025
MLTR31C_MM|LTR|ERVK	10.6985	14.8655
(TTCTCC)n|Simple_repeat|Simple_repeat	149.635	178.644
(GCTTG)n|Simple_repeat|Simple_repeat	1.0185	2.6125
MTE2a|LTR|ERVL-MaLR	484.42	508.501
L1_Mus3|LINE|L1	493.993	668.006
Ricksha|DNA|MULE-MuDR	0.379	0.3545
MER68-int|LTR|ERVL	1.566	5.8315
Lx4B|LINE|L1	118.209	155.527
B1_Mur2|SINE|Alu	3768.88	4015.69
(TTAA)n|Simple_repeat|Simple_repeat	12.983	31.536
IMPB_01|Satellite|Satellite	2534.68	2767.3
LTR28B|LTR|ERV1	8.53	5.889
L1ME2|LINE|L1	66.0575	51.865
Eulor5A|DNA?|DNA?	7.83	7.5905
Kanga1b|DNA|TcMar-Tc2	2.0565	4.024
(CCG)n|Simple_repeat|Simple_repeat	2497.66	2258.17
(CTCCG)n|Simple_repeat|Simple_repeat	92.3855	105.095
(CATCC)n|Simple_repeat|Simple_repeat	1.69	6.351
MER63B|DNA|hAT-Blackjack	14.7605	13.733
(AGGGGG)n|Simple_repeat|Simple_repeat	470.768	420.489
ORSL|DNA|hAT-Tip100	4.531	4.076
Tigger8|DNA|TcMar-Tigger	2.087	1.5725
IAPA_MM-int|LTR|ERVK	3.264	4.42
RLTR19C|LTR|ERVK	16.647	18.6815
RLTR13A2|LTR|ERVK	6.487	10.7365
(CCCCAG)n|Simple_repeat|Simple_repeat	1621.56	1516.33
MER74C|LTR|ERVL	0.4585	1.1845
B2_Mm2|SINE|B2	5421.81	5793.21
L1ME3D|LINE|L1	32.4875	30.8715
RLTR44D|LTR|ERVK	1.379	1.5725
MER99|DNA|hAT?	9.9205	7.705
Charlie17b|DNA|hAT-Charlie	9.5075	12.826
LTR91|LTR|ERVL	0.2	1.891
RLTR10-int|LTR|ERVK	84.2135	100.512
Lx5b|LINE|L1	85.4075	100.743
ORR1G|LTR|ERVL-MaLR	146.851	171.76
Charlie10|DNA|hAT-Charlie	50.6535	51.3495
MER92B|LTR|ERV1	24.6155	27.118
RLTR13C3|LTR|ERVK	1.733	3.486
LTR107_Mam|LTR|LTR	3.5325	2.0505
C-rich|Low_complexity|Low_complexity	5472.66	5385.84
RLTR12B2|LTR|ERVK	2.243	3.5345
(GGTTG)n|Simple_repeat|Simple_repeat	0.2	2.676
X6B_LINE|LINE|CR1	25.7915	16.3365
(CCCCAA)n|Simple_repeat|Simple_repeat	66.911	50.6545
MER113A|DNA|hAT-Charlie	14.7005	12.74
MTEb-int|LTR|ERVL-MaLR	15.0095	13.852
Eulor6E|DNA?|DNA?	0.2	0.4745
ERVB4_1C-LTR_Mm|LTR|ERVK	1678.64	1522.47
LTR40a|LTR|ERVL	3.914	9.007
MLT1G1|LTR|ERVL-MaLR	215.229	243.93
RMER3D2|LTR|ERVK	0.2	0.2
U2|snRNA|snRNA	95.1555	94.706
L2b|LINE|L2	1052.37	1109.45
MER57C2|LTR|ERV1	1.6155	2.778
(CCCCCG)n|Simple_repeat|Simple_repeat	180.647	184.123
Charlie7|DNA|hAT-Charlie	7.917	12.6745
LTRIS5|LTR|ERV1	1.1545	1.544
Helitron1Na_Mam|RC|Helitron	0.904	1.2355
