# Supplementary material for: DPPA2/4 and SUMO E3 ligase PIAS4 opposingly regulate zygotic transcriptional program
Source: PLoS Biol. 2019 Jun 21;17(6):e3000324. doi: 10.1371/journal.pbio.3000324 (PMC6608977; doi:10.1371/journal.pbio.3000324)
Supplement: S8 Table — Sequence information of sense siRNA strand for knocking down Pias4, Dppa2, Dppa4, Sumo1, Sumo2, various Sumo E3 ligases, and candidate ZGA regulators. Dppa, developmental pluripotency associated; Pias4, protein inhibitor of activated STAT 4; siRNA, small interfering RNA; Sumo, small ubiquitin-like modifier; ZGA, zygotic genome activation. (XLSX) [file pbio.3000324.s016.xlsx]

## Sheet: S8 Table
Small RNA	Sequence (5'→3')
Sumo1 si1	CUGGGAAUGGAGGAAGAAG
Sumo2 si1	GUCAAUGAGGCAGAUCAGA
Pias1 si1	GGUCAAAGAAGGAGGUUCA
Pias2 si1	UCAGCAAGUUAGAGAAAUA
Pias3 si1	GCUGAUUAUUGAUGGUUUA
Pias4 si1	CAACAAGCCUGGUGUGGAA
Cbx4 si1	GGGAAGAGCGGCAAGUAUU
Hdac4 si1	GGUUAUGCCUAUCGCAAAU
Ranbp2 si1	GCAGGAAGGUAGAGAACUA
Topors si1	GAGCCUAAGUGUAGAGAUA
Trim28 si1	GCACUAGCUGUGAAGAUAA
Chaf1a si1	CAGACUGUAUGAUCAUAGA
Rif1 si1	CUCUAUGAUCCGAGAAAUA
Dux si1	GUAAAUUCGGGCAUGGAUA
Dppa2 si1	CUGAGAAAUGAUUCGGUUU
Dppa4 si1	CAGCACAACGGGCGUCAUA
Nop58 si1	ACGCAAAAUAGAAGAGGUA
Nacc1 si1	CCGCCGAGUGGUACGUAAA
Prmt5 si1	GAGCUGACCUCCCGUCUAA
Mrpl38 si1	GCAGAGUGGGAGAGGACGU
Nup88 si1	CCAAGUGUCCUUCGAGAUA
Zfp131 si1	GACCAAACCAAGCGAGUAU
Tdh si1	GCGUUAUCCUGGAAUCAUU
