# Supplementary material for: DPPA2/4 and SUMO E3 ligase PIAS4 opposingly regulate zygotic transcriptional program
Source: PLoS Biol. 2019 Jun 21;17(6):e3000324. doi: 10.1371/journal.pbio.3000324 (PMC6608977; doi:10.1371/journal.pbio.3000324)
Supplement: S9 Table — Sequence information of forward and reverse primers for ChIP-qPCR analysis of various positions in Dux promoter and gene body. ChIP-qPCR, chromatin immunoprecipitation followed by quantitative polymerase chain reaction. ChIP-qPCR, chromatin immunoprecipitation–quantitative PCR; Dux, double homeobox. (XLSX) [file pbio.3000324.s017.xlsx]

## Sheet: S9 Table
Primers	Sequence (5'→3')
Dux P1 forward	CCCTGGAGCTCTTGCTCTAT
Dux P1 reverse	AAAGCTCTCCCACGAACCTT
Dux P2 forward	GGAGACCCTGGTGGCA
Dux P2 reverse	GCCACTTGGGAAGGAAAGGA
Dux P3 forward	GTCCCACTGGATTGGGGTAG
Dux P3 reverse	CCCGAATTTGCTGCTTCCTC
