# Supplementary material for: DPPA2/4 and SUMO E3 ligase PIAS4 opposingly regulate zygotic transcriptional program
Source: PLoS Biol. 2019 Jun 21;17(6):e3000324. doi: 10.1371/journal.pbio.3000324 (PMC6608977; doi:10.1371/journal.pbio.3000324)
Supplement: S1 Data — Source data for main and supplemental figures in separate sheets. Mean, SD, and p-value are shown where applicable. (XLSX) [file pbio.3000324.s018.xlsx]

## Sheet: Fig 1A
	Fraction of tdTomato positive cells in control or si-Pias4 treated ESCs
		Rep1	Rep2	Rep3	Rep4	Rep5	Rep6	Average	SD
	si-NC	0.00202	0.00247	0.00204	0.00499	0.00491	0.00507	0.00358333	0.00155012	P-Value
	si-Pias4	0.0681	0.0678	0.0637	0.0409	0.0569	0.0412	0.0564333	0.0125831	1.31242e-06

## Sheet: Fig 1B
	Relative RNA expression in Pias4 knocking down ESCs
		si-NC			si-Pias4			si-NC		si-Pias4
		Rep1	Rep2	Rep3	Rep1	Rep2	Rep3	Average	SD	Average	SD	P-value
	Pias4	1.12941	0.870591	1	0.255144	0.185257	0.441307	1	0.129409	0.293903	0.132352	0.00271986
	MERVL	1.16496	0.982094	0.852947	15.5076	16.8562	15.3075	1	0.156775	15.8904	0.84237	7.25574e-06
	Zscan4d	1.39367	0.848807	0.757519	52.8104	54.956	55.9124	1	0.343973	54.5596	1.58857	5.64284e-07
	Dux	1.23821	1.20677	0.555021	18.1125	21.5741	18.7146	1	0.385684	19.4671	1.84937	7.13445e-05
	Cml2	0.904051	1.111	0.984953	67.4202	71.3538	79.0278	1	0.10429	72.6006	5.9034	3.03659e-05

## Sheet: Fig 1G
	Fraction of tdTomato positive cells in wild type and Pias4 KO ESCs
		Rep1	Rep2	Rep3	Average	SD
	Wild type	0.0108	0.00999	0.00965	0.0101467	0.00059079	P-Value
	Pias4 KO	0.366	0.357	0.384	0.369	0.0137477	1.43664e-06

## Sheet: Fig 1H
	Relative RNA expression in Pias4 knockout ESCs
		Wild type			Pias4 KO			Wild type		Pias4 KO
		Rep1	Rep2	Rep3	Rep1	Rep2	Rep3	Average	SD	Average	SD	P-value
	MERVL	0.758395	0.856233	1.38537	5.86892	4.22463	7.27058	1	0.337308	5.78805	1.52458	0.00604144
	Zscan4d	0.979599	0.843811	1.17659	157.64	103.066	89.3981	1	0.167325	116.701	36.1066	0.00515614
	Dux	0.834049	0.965315	1.20064	34.1753	29.9234	28.6442	1	0.185739	30.9143	2.8956	5.77952e-05
	Cml	0.643928	0.633379	1.72269	22.5393	22.146	20.5947	1	0.625893	21.76	1.02818	7.4788e-06
	Zfp352	0.601729	0.986383	1.41189	33.4253	39.3453	27.8665	1	0.405251	33.5457	5.74033	0.000608713

## Sheet: Fig 1I
	PIAS4 Protein level in Wild type, Pias4 KO with Empty, Pias4 KO with WT Pias4 and Pias4 KO with W356A Pias4
		Wild Type			Pias4 KO with Empty			Pias4 KO with WT Pias4			Pias4 KO with W356A Pias4
		Rep1	Rep2	Rep3	Rep1	Rep2	Rep3	Rep1	Rep2	Rep3	Rep1	Rep2	Rep3
	PIAS4/GAPDH	1	1	1	0.03	0.049946	0.05	1.15216	0.715975	1.07774	1.22646	0.960222	1.14783
	Average	1			0.0433153			0.981958			1.1115
	SD	0			0.0115315			0.233333			0.136786

## Sheet: Fig 1J
	Relative mRNA level of Wild type, Pias4 KO with Empty, Pias4 KO with WT Pias4 and Pias4 KO with W356A Pias4
		Wild Type			Pias4 KO with Empty			Pias4 KO with WT Pias4			Pias4 KO with W356A Pias4			Wild Type		Pias4 KO with Empty		Pias4 KO with WT Pias4		Pias4 KO with W356A Pias4
		Rep1	Rep2	Rep3	Rep1	Rep2	Rep3	Rep1	Rep2	Rep3	Rep1	Rep2	Rep3	Average	SD	Average	SD	Average	SD	Average	SD
	Pias4	0.512347	1.11063	1.37702	n.d.	n.d.	n.d.	1.12943	0.847124	0.92502	2.37919	3.39989	1.31872	0.967192	0.145802			1.89527	1.31484	1.18413	1.117
	MERVL	0.474345	1.28452	1.24113	5.22928	4.64952	3.30915	1.08234	0.992563	1.24798	5.01705	8.40846	4.51437	1.10763	0.129571	5.97996	2.11811	4.67682	3.65313	2.74255	2.97476
	Zscan4d	0.550578	1.44942	5.07606	280.993	190.05	182.601	22.9091	21.1419	17.2431	323.53	480.72	220.598	20.4314	2.89906	341.616	131	240.583	230.794	158.505	171.025
	Dux	0.460248	1.73474	0.80501	37.4133	24.2612	104.236	5.76113	5.5753	40.5435	52.3961	52.9606	18.802	17.2933	20.1355	41.3862	19.5605	29.6853	20.1711	27.0274	12.4384
	Cml2	0.0472923	1.04424	1.90847	39.8726	34.503	35.7651	3.23882	5.1055	2.91612	72.6881	145.361	44.1053	3.75348	1.18195	87.3847	52.203	64.4065	72.9538	46.9232	43.3432
	Zfp352	0.0284018	1.33529	1.63631	33.0067	27.5404	27.9124	1.38178	3.41436	2.9924	55.018	100.925	19.4992	2.59618	1.07266	58.4806	40.823	41.0066	52.5742	33.4587	29.4039
	P-value	MERVL	Zscan4d	Dux s2	Cml2	Zfp357
Pias4 KO with Empty vs. Wild Type		0.01935	0.02625	0.00285	0.02805	0.01285
Pias4 KO with Empty vs. Pias4 KO with WT Pias4		0.02615	0.04105	0.00785	0.058	0.0277
Pias4 KO with Empty vs. Pias4 KO with W356A Pias4		0.44355	0.0664	0.10265	0.06705	0.11775

## Sheet: Fig 2A
	Ct value for Pias4 and MERVL in tdTomato- and tdTomato+ cells
	Pias4	Rep1	Rep2	Rep3	Rep4	Rep5	Rep6	Rep7	Average	SD
	tdTomato-	32.7318	30.2133	32.9387	31.9154	32.1441	32.5074	32.0751	32.0751	0.900052	P-value
	tdTomato+	31.743	31.5154	31.5903	31.8801	31.9416	31.7611	31.7386			0.348379
	MERVL	Rep1	Rep2	Rep3	Rep4	Rep5	Rep6	Rep7	Average	SD
	tdTomato-	36.6303	31.0452	30.8591	32.3112	33.2122	30.8351	32.4822	32.4822	2.04862	P-value
	tdTomato+	14.1527	19.2724	17.3545	13.0629	17.7726	13.3536	15.8281			8.77682e-09

## Sheet: Fig 2B
Fluorescence intensity (a.u.) of PIAS4 in 2C::tdTomato- and 2C::tdTomato+ cells
		2C::tdTomato neg	2C::tdTomato pos
		942.801	254.773
		1142.4	294.021
		1356.44	373.489
		992.795	1172.61
		1352.62	119.594
		839.424	148.706
		901.564	502.837
		679.193	440.107
		998.49	676.489
		992.111	358.179
		1100.14	682.529
		881.021	899.535
		926.932	688.242
		595.947	621.726
		792.982	479.45
		910.187	425.348
		976.711	419.276
		1128.59	341.279
		1230.41	406.8
		1101.78	510.953
		1516.37	626.319
		1161.09	320.033
		1016.81	474.357
		1015.08	483.507
		1289.61	774.667
		1617.68	829.181
		1167.38	333.525
		407.878	410.438
		601.098	468.664
		433.61	421.392
		1057.32	1189.33
		1595.13	442.264
		1244.24	475.537
		1208.63	1541.02
		1110.25	442.995
		731.249	385.591
		444.45	518.448
		1086.06	681.48
		971.552	511.395
		1045.38	668.686
		1109.43	1029.47
		1160.18	718.55
		874.68	727.712
		1226.63	832.702
		1242.84	450.237
		1383.91	511.495
		740.592	361.984
		1251.91	514.443
		1164.35	625.082
		960.262	469.99
		1133.16	328.896
		864.176	525.563
		878.842	579.85
		1340.65	418.424
		1047.69	280.063
		806.617	1099.42
		1695.08	1204.52
		1291.79	988.07
		1208.21	496.229
		897.615	422.199
		809.908	508.96
		1631.02	595.65
		1512.38	426.199
		911.422	1031.25
		1019.16	2348.29
		741.036	704.014
		585.049	643.719
		780.507	996.776
		1054.39	524.945
		1107.88	395.106
		1532.53	344.841
		1164.99	341.648
		1267.9	406.621
		924.69	1326.72
		1072	1216.26
		1354.67	920.592
		1208.73	790.925
		1165.47
		962.22
		1516.89
		1256.98
		1013.55
		950.717
		674.341
		735.236
		449.056
		858.841
		1401.38
		758.173
		1567.26
		1095.9
		648.384
		627.005
		570.911
		603.642
		570.5
		585.096
		948.898
		898.709
		1498.21
		894.603
		835.05
		1298.42
		1244.37
		1032.18
		1058.67
		1465.68
		1989.09
		1638.05
		1081.48
		684.748
		837.693
		1021.23
		1628.82
		1257.32
		1630.53
		887.579
		1121.88
		1378.75
		1365.41
		354.252
		502.12
		955.772
		576.129
		1030.76
		1141.25
		982.457
		1266.42
		987.259
		1115
		842.796
		1580.68
		1321.46
		1074.68
		1282.47
		949.79
		772.643
		858.452
		536.839
		859.001
		1013.7
		1278.78
		1145.09
		1006.84
		822.664
		733.544
		817.314
		958.342
		657.743
		890.983
		2189.65
		1259.86
		850.474
		1318.02
		847.041
		1163.16
		1174.3
		1032.82
		1254.2
		1587.56
		1277.25
		1160.9
		930.147
		1365.49
		1523.67
		1405.7
		1062.19
		1002.96
		1107.75
		977.055
		1267
		933.64
		659.076
		928.757
		1128.34
		1060.68
		1149.88
		1001.55
		497.9
		926.487
		638.465
		1020.98
		1398.1
		1191.55
		1363.97
		1355.4
		1493.47
		1203.71
		1210.57
		1478.31
		645.569
		978.717
		525.643
		805.423
		1255.39
		978.37
		1181.15
		1133.79
		1189.31
		1127.96
		1293.94
		995.947
		1175.76
		1189.68
		847.726
		1169.59
		1160.03
		1539.52
		1137.96
		1301
		735.994
		787.373
		732.865
		981.297
		1228.63
		1903.7
		1006.98
		724.947
		409.591
		1279.42
		948.08
		891.628
		968.814
		1028.68
		1120.63
		1078.74
		803.519
		992.445
		874.22
		870.045
		1381.1
		1402.88
		1335.37
		1655.67
		929.84
		731.55
		778.326
		1100.84
		810.466
		1389.87
		1360.19
		1006.86
		882.513
		859.475
		1088.59
		1126.17
		1169.79
		991.665
		1285.15
		1120.5
		1043.7
		1309.43
		1287.71
		853.506
		663.445
		819.047
		929.97
		1487.65
		674.87
		977.46
		1120.23
		1272.98
		1163.83
		950.836
		1315.39
		833.489
		1225.63
		914.603
		831.39
		983.631
		1107.25
		1401
		1683.27
		1162.15
		1684.34
		1268.82
		1139.77
		1350.39
		1470.07
		1753.32
		1199.23
		822.584
		961.031
		915.506
		837.507
		1166.88
		789.259
		634.042
		1344.03
		969.654
		699.738
		416.297
		713.218
		798.153
		1112.18
		849.829
		751.354
		1331.79
		1184.67
		858.243
		749.601
		1505.6
		1233.64
		775.449
		776.012
		1193.65
		780.463
		930.704
		1138.82
		835.467
		1591
		765.573
		1394.4
		862.387
		534.942
		696.681
		806.791
		1247.87
		1195.16
		1808.4
		1677.58
		852.537
		916.778
		948.385
		977.554
		560.423
		734.281
		484.863
		565.395
		610.748
		1279.63
		572.17
		1294.38
		567.484
		986.625
		1670.54
		954.928
		982.129
		1041.48
		861.25
		1099.68
		872.86
		590.059
		2500.74
		1584.78
		880.339
		740.958
		1961.94
		1055.29
		1093.35
		1188.9
		1545.45
		491.151
		1079.81
		1202.13
		1761.64
		1049.83
		1158.68
		1188.71
		1163.6
		1171.42
		819.91
		827.248
		990.269
		1224.67
		556.662
		539.877
		645.423
		684.844
		758.976
		1226.39
		1094.11
		773.448
		2016.74
		1221.58
		933.563
		1275.33
		1538.72
		1044.41
		1266.13
		1524.81
		923.117
		908.157
		863.194
		2071.83
		1591.11
		1195.42
		1474.59
		1679.5
		2267.12
		1009.41
		705.028
		777.751
		803.931
		758.853
		834.373
		820.489
		1232.67
		1157.39
		747.609
		1043.48
		689.566
		990.528
		1367.96
		939.791
		1181.86
		1091.77
		841.376
		1149.04
		1070.68
		800.261
		803.368
		534.401
		525.281
		698.801
		827.589
		847.658
		797.46
		724.362
		948.698
		1397.65
		978.46
		1133.57
		941.634
		1092.46
		730.983
		898.751
		677.939
		892.223
		1531.17
		1727.65
		1405.91
		1363.22
		656.694
		1476.15
		934.101
		1049.4
		810.713
		1104.58
		1735.33
		793.138
		810.821
		1065.07
		1196.86
		852.793
		1122.15
		1060.68
		1604.69
		1321.41
		1134.94
		1406.29
		1432.01
		905.495
		677.045
		1153.06
		1073.73
		932.717
		1082.82
		702.081
		985.327
		1124.04
		1264.1
		1075.85
		953.06
		1287.59
		1026.31
		978.762
		1185.12
		1216.57
		1532.92
		1396.85
		1899.47
		969.61
		1090.09
		686.703
		1102.04
		903.105
		763.968
		1313.05
		1001.55
		618.557
		1348.41
		534.611
		520.634
		874.113
		806.509
		950.812
		1075.87
		549.504
		844.575
		1150.33
		1582.37
		827.428
		1356.92
		924.533
		1613.98
		1076.65
		896.029
		931.296
		809.286
		1060.55
		1644.62
		968.486
		759.526
		745.613
		1356.03
		1629.94
		1402.25
		909.655
		903.017
		866.268
		1643.43
		900.736
		866.649
		1254.86
		812.317
		937.044
		1423.59
		1003.95
		807.626
		794.999
		676.58
		995.32
		834.55
		895.696
		1573.45
		879.993
		1690.39
		540.637
		1197.42
		1151.08
		1238.71
		926.669
		1096.1
		1049.89
		1224.14
		1220.84
		741.406
		1423.41
		1353.77
		835.999
		1253.1
		1107.95
		885.137
		1273.75
		727.662
		768.101
		1349.98
		1521.91
		1099.57
		1449.96
		1449.96
		1030.43
		990.71
		840.829
		624.474
		1142.93
		1242.8
		1021.89
		875.5
		864.312
		823.923
		821.929
		873.026
		1239.36
		1239.36
		878.311
		992.116
		663.949
		1487.93
		1051.16
		1850.39
		1277.15
		685.669
		966.833
		756.169
		1293.11
		725.919
		864.05
		1107.35
		1066.48
		815.727
		1119.21
		1317.19
		1036.08
		891.84
		1454.25
		1436.05
		1180.33
		1285.67
		574.782
		507.9
		468.12
		1350.77
		929.026
		1546.32
		2316.99
		667.873
		629.879
		968.295
		785.386
		1381.3
		594.265
		1007.18
		579.049
		858.192
		1050.93
		1074.16
		951.993
		887.932
		1053.26
		710.774
		863.266
		764.893
		1111.65
		841.157
		1231.31
		835.661
		1142.46
		929.026
		1051.65
		919.434
		1477.42
		1823.1
		1073.15
		1091.6
		897.956
		1010.35
		1174.41
		1322.61
		824.774
		1364.26
		1128.87
		1206.76
		1615.5
		985.513
		976.399
		1223.74
		1049.56
		1049.38
		659.81
		555.79
		668.934
		898.197
		1277.11
		1165.92
		951.388
		1369
		628.546
		773.12
		987.2
		863.464
		1228.05
		1362.79
		835.76
		2265.18
		1098.57
		887.62
		991.055
		1334.84
		1189.77
		1349.85
		1051.67
		1050.47
		851.887
		1174.08
		859.121
		755.29
		1064.54
		1268.93
		1523.12
		1509.3
		887.815
		843.323
		874.15
		796.552
		1327.52
		1373.16
		1463.11
		1642.31
		1009.38
		682.467
		957.19
		916.161
		806.023
		972
		846.507
		949.493
		1256.47
		1113.41
		1116.16
		1460.47
		1234.68
		1407
		957.14
		1046.84
		1042.89
		630.157
		616.787
		862.787
		634.608
		1069.77
		771.857
		653.67
		1219.08
		1619.75
		561.708
		718.063
		1029.78
		798.381
		1380.38
		1611.58
		1509.58
		1477.1
		819.74
		1384.3
		1042.39
		928.46
		1003.3
		710.579
		928.915
		1303.85
		966.922
		915.847
		1339.73
		402.968
		1279.66
		1101.23
		1023.18
		1152.48
		1307.57
		1145.66
		1342.88
		829.336
		1213.09
		910.294
		825.598
		1121.77
		811.106
		693.94
		669.779
		706.576
		865.993
		769.796
		543.384
		913.648
		750.082
		701.857
		660.237
		615.788
		986.62
		1143.52
		825.014
		1188.97
		1467.3
		925.465
		1868.8
		1106.02
		1454.06
		1057.68
		1170.39
		899.979
		1293.5
		1028.43
		1063.53
		1338.06
		826.153
		2123.79
		1193.77
		918.466
		827.017
		1026.96
		945.798
		939.181
		1435.44
		916.816
		646.248
		935.751
		997.267
		1456.6
		1287.58
		1019.48
		1404.07
		710.573
		1030.5
		1334.8
		3024.19
		1055.14
		740.431
		1140.19
		956.657
		857.43
		720.823
		819.262
		783.968
		895.722
		1825.1
		1906.67
		1167.24
		912.9
		991.993
		666.142
		1001.37
		1250.42
		1091.7
		1288.27
		1111.95
		640.351
		1304.43
		1085.12
		961.991
		1422.89
		1346.36
		1376.7
		1191.68
		1063.31
		1204.79
		847.45
		1024.45
		1332.06
		858.831
		1195.3
		1119.12
		1060.97
		1147.18
		1071.15
		899.802
		1087.15
		1549.66
		876.213
		762.994
		1123.39
		1297.92
		735.517
		1374.13
		1199.43
		1053.09
		1111.88
		1151.78
		963.879
		891.795
		1197.16
		1126.41
		867.19
		551.107
		647.422
		1263.13
		934.482
		697.82
		915.704
		1201.89
		752.372
		1001.18
		1316.34
		884.543
		866.402
		779.794
		858.799
		739.327
		593.317
		1344.45
		1127.5
		848.643
		1102.75
		1119.23
		1529.09
		776.093
		934.517
		1173.74
		1077
		899.887
		1264.58
		919.015
		834.874
		959.444
		1052.89
		1321.57
		780.073
		872.437
		1100.38
		1275.32
		1028.23
		1172.96
		756.455
		1139.23
		980.758
		1121.74
		1006.92
		1149.26
		1523.13
		1387.92
		1127.18
		897.368
		990.082
		1185.43
		1376.5
		1585.39
		884.232
		1294.29
		712.907
		638.504
		998.089
		1334.73
		1010.87
		1944.72
		797.399
		915.9
		1254.13
		1301.27
		1345.93
		916.865
		1335.08
		944.292
		933.248
		1051.48
		1030.46
		970.415
		1362.75
		1390.55
		972.457
		952.142
		1177
		937.359
		1331.38
		1102.49
		988.015
		951.383
		742.384
		1067.21
		756.848
		1323.45
		995.876
		1200.28
		1130.56
		1011.81
		1019.59
		991.174
		1235.36
		1450.96
		795.76
		800.96
		756.26
		641.593
		450.73
		603.954
		974.499
		872.038
		1244.36
		823.044
		878.489
		829.382
		1016.06
		1046.35
		1234.1
		1262.42
		1243.57
		824.492
		627.155
		985.188
		1192.01
		819.176
		902.863
		1652.99
		1116.53
		2045.17
		1475.15
		1328.18
		732.973
		1182.66
		1025.73
		1747.86
		749.407
		1065.39
		1422.4
		812.123
		1284.62
		987.14
		1077.52
		981.087
		955.136
		980.181
		1226.64
		822.195
		992.752
		810.956
		1712.16
		989.882
		813.524
		906.521
		1104.69
		638.859
		1146.02
		852.533
		755.33
		800.083
		742.096
		1261.97
		1113.08
		1202.62
		1329.34
		901.185
		1201.77
		1124.47
		1180
		964.615
		1087.22
		932.289
		1060.57
		1167.07
		1350.22
		1083.27
		1238.54
		994.067
		1121.2
		713.107
		820.091
		852.853
		970.549
		1104.74
		999.613
		797.994
		1281.62
		1568.74
		1765.12
		1235.56
		1540.99
		986.907
		868.91
		611.105
		1103
		1029.63
		821.395
		855.925
		809.448
		725.769
		1151.97
		1338.12
		998.919
		1178.71
		912.323
		847.539
		1513.14
		1271.39
		1117.04
		1274.85
		1058.12
		980.689
		1417.05
		1514.92
		1459.7
		1175.16
		1091.7
		1405.78
		1293.43
		1133.41
		1215.65
		1657.62
		1133.59
		1075.62
		1192.67
		1184.73
		1232.42
		1229.99
		867.549
		840.639
		1480.31
		1241.58
		1482.92
		1173.04
		1364.21
		1062.44
		1256.99
		1160.13
		907.844
		859.383
		1206.97
		1312.34
		793.302
		558.667
		625.403
		511.534
		1304.01
		340.672
		312.335
		1007.93
		725.597
		875.934
		812.281
		931.098
		1229.81
		665.271
		1359.44
		1543.25
		1715.85
		824.346
		1717.69
		1440.67
		1627.78
		1266.02
		867.154
		1549.09
		939.116
		1064.93
		713.273
		1312.55
		930.142
		934.081
		808.827
		918.587
		992.06
		765.799
		791.651
		725.909
		865.271
		777.819
		1216.04
		813.052
		947.968
		762.45
		984.826
		841.3
		703.339
		901.23
		773.174
		998.712
		1126.93
		1349.86
		1249.64
		1048.73
		1470
		1166.44
		1341.49
		1505.9
		864.759
		1263.07
		908.928
		1066.13
		737.733
		1106.05
		838.319
		1237.94
		769.97
		1457.87
		1308.3
		566.316
		534.728
		1022.29
		1098.86
		960.793
		737.148
		1044.52
		1145.97
		819.654
		1373.79
		1235.98
		1193.87
		870.581
		681.803
		1276.86
		1192.15
		1081.57
		1528.44
		826.681
		955.302
		1102.52
		862.95
		868.628
		1465.45
		742.093
		874.386
		1162.73
		1477.8
		1027.19
		1115.47
		823.375
		1051.92
		1241.09
		1524.67
		1486.87
		969.695
		1011.65
		1013.89
		747.085
		818.83
		697.619
		1204.14
		1443.34
		1272.83
		1522.69
		768.127
		1179.24
		1210.02
		1314.43
		913.738
		872.937
		540.451
		605.945
		808.75
		811.627
		1137.19
		806.988
		1008.4
		1231.23
		887.832
		684.574
		625.616
		1159.71
		653.041
		739.181
		1211.27
		1586.65
		1021.82
		1404.24
		664.326
		1069.92
		1237.9
		2098.48
		1621.74
		1600.86
		1121.56
		1316.7
		769.323
		856.189
		1209.56
		788.558
		619.293
		554.668
		1401.17
		387.997
		475.574
		1021.21
		1445.59
		911.336
		1515.45
		1655.57
		1110.63
		1559.37
		1055.6
		1199.91
		754.358
		933.437
		874.41
		764.361
		1367.54
		587.535
		675.427
		1008.91
		942.878
		532.011
		1495.7
		1237.87
		489.02
		1637.69
		1245.07
		1523.95
		1309.29
		1525.03
		1161.19
		688.223
		494.748
		947.467
		967.976
		1094.43
		828.753
		1102.65
		1054.24
		721.849
		1154.92
		738.442
		1803.14
		1091.31
		1274.15
		964.519
		1261.81
		844.599
		924.509
		1251.32
		887.67
		1762.12
		1189.23
		1079.24
		895.871
		1929.55
		1291.66
		1218.44
		797.731
		1451.08
		1097.73
		934.308
		1037.52
		770.964
		1233.43
		902.928
		895.283
		1279.46
		1367.07
		1168.93
		1082.35
		770.419
		935.1
		327.431
		549.903
		684.625
		899.953
		1244.86
		883.011
		1133.32
		1392.11
		980.039
		664.981
		1122
		1029.53
		960.509
		1586.86
		1106.96
		864.945
		1006.25
		885.223
		1560.34
		1172.76
		773.781
		839.062
		809.177
		930.142
		1332.48
		1102.28
		505.567
		495.583
		886.153
		540.277
		979.426
		1660.83
		610.849
		1119.6
		1231.46
		1240.58
		859.012
		1072.81
		1108.55
		1442.91
		1021.79
		1699.73
		1443.23
		1295.37
		1594.74
		1372.07
		733.44
		972.579
		1147.34
		1224.18
		1139.09
		1303.6
		1285.39
		1122.31
		2352.7
		1141.49
		927.145
		1019.23
		975.361
		931.171
		943.752
		302.106
		406.185
		830.947
		540.282
		736.021
		1399.55
		965.415
		942.123
		1304.02
		1737.54
		1143.81
		1579.61
		817.081
		968.289
		1001.1
		1080.7
		975.299
		731.827
		1818.11
		851.188
		423.92
		823.282
		723.307
		772.654
		1186.1
		2043.52
		1301.26
		732.616
		571.664
		439.845
		904.138
		1434.91
		832.106
		1179.24
		1508.35
		963.745
		1095.7
		1178.46
		2008.84
		987.421
		721.8
		1021.78
		709.737
		1019.47
		880.664
		940.117
		854.629
		800.991
		883.534
		592.979
		844.694
		603.219
		643.08
		1479.6
		1593.71
		517.771
		1233.24
		1930.86
		1291.56
		1316.9
		1390.79
		1018.58
		1159.82
		1445.65
		1076.26
		821.774
		1192.49
		895.754
		864.704
		1620.05
		1040.94
		1239.68
		1150.02
		1002.22
		801.127
		782.964
		840.417
		1111.72
		996.331
		1084.13
		1306.74
		1612.79
		877.431
		871.886
		597.406
		623.971
		901.715
		1913.59
		695.774
		891.069
		1398.88
		1109.56
		1328.82
		899.792
		878.534
		863.596
		1036.72
		793.471
		703.081
		815.228
		1442.13
		986.89
		763.59
		1516.57
		1540.55
		1639.13
		798.179
		1328.91
		1241.66
		1230.1
		1087.77
		537.058
		736.651
		937.639
		845.584
		1203.93
		1272.59
	Average	1060.24	622.366
	SD	312.63	348.26
	P-value		2.11834e-30

## Sheet: Fig 2C
	Relative mRNA levels of Pias4 during preimplantation development
		Rep1	Rep2	Rep3	Rep4	Rep5	Rep6	Average	SD	1-cell vs. early 2-cell
	1-cell	0.714161	1.80811	1.05797	0.824917	1.00779	0.587063	1	0.433435	P-value
	early 2-cell	0.107082	0.380304	0.466589	0.300523	0.129157	0.310738	0.282399	0.140614	0.00317321
	late 2-cell	0.0586359	0.0430539	0.0811669	0.0488975	0.0471086	0.0350489	0.0523186	0.0160938
	4-cell	0.0500313	0.0930377	0.187381	0.293049			0.155875	0.107952
	8-cell	0.0207058	0.00363013	0.0142843	0.00425551			0.0107189	0.00825582

## Sheet: Fig 2D
	Relative fluoresence intensity for PIAS4 IF in each stage of embryo
		female pronucleus	male pronucleus	early 2-cell	late 2-cell	4cell	8cell
	Rep1	46222	53542.7	24779.8	38510.3	20607.9	9663.78
	Rep2	48879.9	63295	24021.6	36526.8	24606.6	14754.3
	Rep3	41814.7	57855.6	12222.4	37566.9	17755.6	12219.1
	Rep4	56652.5	60637.7	14750.3	53627.2	28821.5	16336.1
	Rep5	29748.9	30380	20864.8	47208.4	18427.7	8766.57
	Rep6	37985.4	52596.1	25017.4	42507.8	17661.1	15731.4
	Rep7	93213.2	94792.4	8881.17	38379.2	19280.8	9358.42
	Rep8	56285.5	60775.3	20276.5	36044.1	17441	15855.3
	Rep9	39286.4	50309.2	35447.6	49395.9	9440.81	17449.5
	Rep10	70179.3	95317.9	37890.2	38581.1	16214.5	14181.7
	Rep11			11947.4	31837.8	16242.7	11404.9
	Rep12			7450.86		10394.8	10640.1
	Rep13					15785.1	15071.2
	Rep14					16547.4	8070.52
	Rep15					25238.4	17686.8
	Rep16					7681.73	10591.1
	Rep17					12675.8	6853.34
	Rep18					12595.6	5013.06
	Rep19					18996.3	6289.93
	Rep20					5937.48	8910.76
	Rep21					14045.1	6728.13
	Rep22					12581.5	7619.38
	Rep23					16860.4	6382.14
	Rep24					17528.5	11391
	Rep25					20750.7	6678.07
	Rep26					39075.9	10126.1
	Rep27					14932	13465.2
	Rep28					23831.4	8274.55
	Rep29					28425.2	7037.71
	Rep30					14206.4	13527
	Rep31					14307.8	13943.5
	Rep32					12056.9	8561.35
	Rep33					12818.9	8385.77
	Rep34					35893.4	3353.55
	Rep35						7708.5
	Rep36						5699.98
	Rep37						10602.8
	Rep38						7307.06
	Rep39						15454.8
	Rep40						6890.38
	Rep41						8178.07
	Rep42						11139.4
	Rep43						12068.4
	Rep44						13262.7
	Rep45						10442.7
	Rep46						9540.02
	Rep47						17633
	Rep48						13335.1
	Rep49						7331.99
	Rep50						10002.4
	Rep51						6054.83
	Rep52						10563.1
	Rep53						13674
	Rep54						10686.9
	Rep55						8200.71
	Rep56						12086.4
	Rep57						9047.05
	Rep58						9123.59
	Rep59						11845.8
	Rep60						15415.4
	Rep61						6476.36
	Rep62						6636.01
	Rep63						10397.2
	Rep64						13158.8
	Rep65						7134.41
	Rep66						12751.6
	Rep67						7579.21
	Rep68						9896.71
	Rep69						12781.8
	Rep70						18105
	Rep71						8204.38
	Rep72						10093.4
	Rep73						4821.64
	Rep74						11177.2
	Rep75						9036.2
	Rep76						5589.36
	Rep77						11890.5
	Rep78						12923.8
	Rep79						8378.27
	Rep80						19604.9
	Average	52026.8	61950.2	20295.8	40926	17931.4	10503.2
	SD	18466.3	19731.7	9801	6556.81	7256.68	3558.68
	P-value			<0.0001	0.001
				male pronucleus vs. early 2-cell	early-2cell vs. late 2-cell

[truncated: 39 more sheets: Fig 3A, Fig 3B, Fig 3D, Fig 3E, Fig 4A, Fig 4B, Fig 5A, Fig 5B, Fig 5E, Fig 6A, Fig 6B, Fig 6C, Fig 6D, Fig 6E, Fig 6G, Fig 7A, Fig 7B, Fig 7C, Fig 7H, Fig 8B …]
